# Supplementary material for: Molecular bases of morphologically diffused tumors across multiple cancer types
Source: Natl Sci Rev. 2022 Aug 26;9(11):nwac177. doi: 10.1093/nsr/nwac177 (PMC9744092; doi:10.1093/nsr/nwac177)
Supplement: nwac177_Supplemental_Files [file nwac177_supplemental_files.zip]

Archive with 10 entries (10 files):
- Figure_S1-ExampleofDGCandIGCtissues(supplementary_data).jpg
- Figure_S2-UALCANsurvival(supplementary_data).pdf
- Figure_S3-Modelfitting-DGCIGCOccurrenceRates(supplementary_data).pdf
- Supplementary_Material-revised.docx
- Table_S1-Summary-DiffuseLiketumors(supplementary_data).docx
- Table_S2-SampleSubtypes(supplementary_data).xlsx
- Table_S3-DEGs-GC-BC-PC-LC(supplementary_data).xlsx
- Table_S4-IntegrinData(supplementary_data).xlsx
- Table_S5-LiteratureEvidence(supplementary_data).xlsx
- Table_S6-SampleID(supplementary_data).xlsx
