# Supplementary material for: Molecular bases of morphologically diffused tumors across multiple cancer types
Source: Natl Sci Rev. 2022 Aug 26;9(11):nwac177. doi: 10.1093/nsr/nwac177 (PMC9744092; doi:10.1093/nsr/nwac177)
Supplement: nwac177_Supplemental_Files [file nwac177_supplemental_files.zip › Table_S2-SampleSubtypes(supplementary_data).xlsx]

## Sheet: cancer samples
Supplementary Table S2. Samples of diffuse-like and non-diffused subtypes of cancers used in this work
	Diffuse-like	Non-diffused	number of diffuse-like samples	number of non-diffused samples	Classification basis
GC	Diffuse gastric cancer	Intestinal gastric cancer	63	163	TCGA clinical data
BC	Inflammatory breast cancer	Non-inflammatory breast cancer	17	100	Results in [10.1186/s13058-021-01467-y]
PC	Gleason score ≥ 8 (both of the two Gleason grades ≥ 4)	Gleason score ≤ 6 (both of the two Gleason grades ≤ 3)	182	44	TCGA clinical data
LC	Small-cell lung carcinoma	Non-small-cell lung carcinoma	21	16	Clinical data (downloaded from GEO, GSE40275)
