# Supplementary material for: Molecular bases of morphologically diffused tumors across multiple cancer types
Source: Natl Sci Rev. 2022 Aug 26;9(11):nwac177. doi: 10.1093/nsr/nwac177 (PMC9744092; doi:10.1093/nsr/nwac177)
Supplement: nwac177_Supplemental_Files [file nwac177_supplemental_files.zip › Table_S3-DEGs-GC-BC-PC-LC(supplementary_data).xlsx]

## Sheet: DGC vs. IGC
Supplementary Table S3A. DEGs between DGC and IGC samples
	logFC	logCPM	LR	P Value	FDR	start_position	end_position	external_gene_name	description
ENSG00000111728	1.03917	1.84698	38.7124	4.91e-10	3.02e-08	22063773	22437041	ST8SIA1	Sialyltransferase (ST), which transfer synthesized sialic acid (SA) onto the cell-surface
ENSG00000113532	0.815678	3.73937	35.8263	2.16e-09	1.09e-07	100806933	100903282	ST8SIA4	Sialyltransferase (ST), which transfer synthesized sialic acid (SA) onto the cell-surface
ENSG00000126091	0.693678	2.66929	37.12	1.11e-09	6.2e-08	43705824	43931165	ST3GAL3	Sialyltransferase (ST), which transfer synthesized sialic acid (SA) onto the cell-surface
ENSG00000117069	0.911551	2.59829	22.5083	2.09e-06	4.25e-05	76867480	77067546	ST6GALNAC5	Sialyltransferase (ST), which transfer synthesized sialic acid (SA) onto the cell-surface
ENSG00000160408	0.688115	4.51013	36.0818	1.89e-09	9.82e-08	127885321	127905408	ST6GALNAC6	Sialyltransferase (ST), which transfer synthesized sialic acid (SA) onto the cell-surface
ENSG00000204386	-0.710857	5.75843	14.004	0.000182418	0.00180046	31857659	31862822	NEU1	Sialidase, a main SA degradation enzyme
ENSG00000170054	6.11448	2.93476	153.798	2.56e-35	1.45e-31	94462717	94479689	SERPINA9
ENSG00000178473	4.95154	2.68262	115.117	7.42e-27	2.67e-23	5364966	5374692	UCN3
ENSG00000163810	4.41127	0.182086	169.447	9.77e-39	1.11e-34	44874608	44914990	ZNF114
ENSG00000206072	4.26398	1.08243	35.6033	2.42e-09	1.21e-07	63647579	63726432	SERPINB11
ENSG00000189052	4.18481	0.187476	82.398	1.11e-19	1.44e-16	49043848	49045311	CGB5
ENSG00000164326	3.59165	1.2196	68.1843	1.49e-16	8.88e-14	71719275	71721048	CARTPT
ENSG00000128322	3.40775	1.33227	107.52	3.42e-25	1.11e-21	23573125	23580302	IGLL1
ENSG00000127074	3.33265	2.11427	129.598	5.02e-30	2.27e-26	192636138	192660306	RGS13
ENSG00000146469	3.16463	2.16002	85.842	1.95e-20	2.85e-17	152750797	152759765	VIP
ENSG00000165197	3.11573	0.495909	155	1.4e-35	9.07e-32	15345596	15384413	VEGFD
ENSG00000006128	3.05995	0.526499	54.2628	1.75e-13	3.4e-11	97732084	97740472	TAC1
ENSG00000128218	2.93532	2.41367	100.697	1.07e-23	2.43e-20	23752743	23754425	VPREB3
ENSG00000213999	2.92458	0.136432	171.978	2.74e-39	4.13e-35	19145567	19192131	MEF2B
ENSG00000077522	2.90438	1.29459	93.2683	4.57e-22	8.62e-19	236664141	236764631	ACTN2
ENSG00000162992	2.8844	0.854525	52.145	5.16e-13	8.43e-11	181673088	181680547	NEUROD1
ENSG00000101746	2.87753	0.437583	62.5434	2.61e-15	8.8e-13	33851100	34224952	NOL4
ENSG00000187912	2.86647	1.30134	97.4062	5.65e-23	1.11e-19	14583084	14612035	CLEC17A
ENSG00000118729	2.86027	2.52053	98.6654	2.99e-23	6.16e-20	115700021	115768714	CASQ2
ENSG00000115593	2.84112	2.97784	42.5886	6.76e-11	5.32e-09	88067825	88113384	SMYD1
ENSG00000130032	2.80641	3.42232	103.015	3.33e-24	8.37e-21	151694607	151705924	PRRG3
ENSG00000105675	2.80096	3.2642	38.3303	5.97e-10	3.59e-08	35550031	35563658	ATP4A
ENSG00000111262	2.76105	0.627922	46.3355	9.96e-12	1e-09	4909905	4918256	KCNA1
ENSG00000132185	2.76073	2.74441	85.9427	1.85e-20	2.85e-17	161706972	161714352	FCRLA
ENSG00000163497	2.72218	1.18283	47.6049	5.21e-12	5.8e-10	218981087	218985184	FEV
ENSG00000007312	2.69579	3.29312	115.053	7.66e-27	2.67e-23	63928740	63932336	CD79B
ENSG00000181195	2.69471	0.708645	57.5554	3.29e-14	8.23e-12	56436674	56446671	PENK
ENSG00000100095	2.69237	0.752604	79.6802	4.4e-19	5.11e-16	26169462	26383597	SEZ6L
ENSG00000186009	2.64495	2.98352	31.2498	2.27e-08	8.49e-07	113648804	113658198	ATP4B
ENSG00000018625	2.5488	3.17655	69.1826	8.98e-17	5.81e-14	160115759	160143591	ATP1A2
ENSG00000166736	2.54634	0.851156	73.5333	9.9e-18	8.62e-15	113974881	113990313	HTR3A
ENSG00000160683	2.51696	0.161272	64.4669	9.82e-16	3.94e-13	118883892	118897787	CXCR5
ENSG00000254656	2.51055	1.94736	23.0121	1.61e-06	3.39e-05	100879753	100903722	RTL1
ENSG00000114200	2.50031	1.71197	78.529	7.88e-19	8.31e-16	165772904	165837462	BCHE
ENSG00000130176	2.47693	8.22707	60.0607	9.2e-15	2.69e-12	11538767	11550323	CNN1
ENSG00000139352	2.47445	0.957901	39.296	3.64e-10	2.32e-08	102957674	102960513	ASCL1
ENSG00000163534	2.47328	2.08503	51.534	7.04e-13	1.11e-10	157794403	157820120	FCRL1
ENSG00000173404	2.4595	3.40925	47.8284	4.65e-12	5.36e-10	20368104	20370949	INSM1
ENSG00000122367	2.4494	3.37519	77.7132	1.19e-18	1.2e-15	86668507	86736072	LDB3
ENSG00000156738	2.44452	4.72004	54.4967	1.56e-13	3.09e-11	60455846	60470752	MS4A1
ENSG00000172403	2.4308	8.58524	62.532	2.62e-15	8.8e-13	118850688	119061247	SYNPO2
ENSG00000170477	2.43073	5.11899	21.112	4.33e-06	7.97e-05	52806549	52814116	KRT4
ENSG00000004776	2.41556	7.25091	60.5107	7.32e-15	2.24e-12	35754566	35758079	HSPB6
ENSG00000163017	2.4	9.89868	51.1188	8.69e-13	1.35e-10	73892314	73919865	ACTG2
ENSG00000237125	2.38578	3.29705	50.1845	1.4e-12	2e-10	173527270	173659696	HAND2-AS1
ENSG00000106809	2.38042	5.23785	61.4592	4.52e-15	1.41e-12	92383268	92404696	OGN
ENSG00000164530	2.33656	2.49091	61.7689	3.86e-15	1.22e-12	36948263	36964837	PI16
ENSG00000256713	2.33506	3.34972	18.3688	1.82e-05	0.000268648	61241175	61251444	PGA5
ENSG00000133392	2.32428	10.8996	50.5624	1.15e-12	1.73e-10	15703135	15857028	MYH11
ENSG00000175315	2.31316	1.53682	44.0526	3.2e-11	2.8e-09	66012008	66013505	CST6
ENSG00000012124	2.30806	4.05433	70.6706	4.22e-17	2.9e-14	35319261	35347361	CD22
ENSG00000128591	2.30669	8.10071	62.9257	2.15e-15	7.6e-13	128830377	128859274	FLNC
ENSG00000116194	2.29322	3.05601	69.3366	8.3e-17	5.45e-14	178849535	178871077	ANGPTL1
ENSG00000148677	2.29292	0.628808	43.011	5.44e-11	4.4e-09	90912096	90921087	ANKRD1
ENSG00000167483	2.28336	1.92426	66.7183	3.13e-16	1.69e-13	17523301	17553839	FAM129C
ENSG00000280323	2.27291	0.427073	32.507	1.19e-08	4.84e-07	219427477	219429319	AC053503.6
ENSG00000182253	2.27214	7.54296	50.8375	1e-12	1.53e-10	99098217	99135593	SYNM
ENSG00000100721	2.27122	2.03438	40.0825	2.43e-10	1.64e-08	95709947	95714196	TCL1A
ENSG00000077279	2.26887	0.415283	52.6106	4.07e-13	6.8e-11	111293779	111412429	DCX
ENSG00000101441	2.26363	0.622046	45.52	1.51e-11	1.45e-09	23685640	23689040	CST4
ENSG00000165966	2.2534	1.71356	54.7773	1.35e-13	2.77e-11	41188320	41574745	PDZRN4
ENSG00000063015	2.24977	0.984532	68.4275	1.32e-16	8.06e-14	28954901	29006440	SEZ6
ENSG00000233117	2.24969	2.47086	65.6187	5.47e-16	2.61e-13	4201141	4243912	LINC00702
ENSG00000205056	2.2426	0.0388273	65.5619	5.63e-16	2.61e-13	92466451	92492091	LINC02397
ENSG00000175084	2.2376	9.95995	35.2993	2.83e-09	1.39e-07	219418377	219426734	DES
ENSG00000167676	2.23728	4.40403	57.029	4.29e-14	1.02e-11	4502180	4518465	PLIN4
ENSG00000162706	2.23433	1.64653	65.1579	6.91e-16	3.04e-13	159171609	159203313	CADM3
ENSG00000075073	2.21115	4.17708	49.6231	1.86e-12	2.54e-10	69403903	69416918	TACR2
ENSG00000175426	2.20683	3.00553	45.7499	1.34e-11	1.31e-09	96390333	96434143	PCSK1
ENSG00000229859	2.20407	6.07286	13.0506	0.000303186	0.00270226	61203307	61213098	PGA3
ENSG00000119147	2.20178	2.98156	44.7496	2.24e-11	2.05e-09	106063246	106078155	C2orf40
ENSG00000179639	2.18477	0.649409	78.7306	7.12e-19	7.87e-16	159289714	159308224	FCER1A
ENSG00000149970	2.18192	1.08024	57.3522	3.64e-14	8.97e-12	21372801	21654695	CNKSR2
ENSG00000136573	2.16693	2.24766	56.4914	5.64e-14	1.28e-11	11486894	11564599	BLK
ENSG00000260230	2.15444	1.74004	47.098	6.75e-12	7.32e-10	109130293	109167295	FRRS1L
ENSG00000170323	2.1465	1.91823	62.9267	2.15e-15	7.6e-13	81478419	81483236	FABP4
ENSG00000164106	2.143	2.83583	50.4317	1.23e-12	1.82e-10	173384701	173406380	SCRG1
ENSG00000138650	2.13696	1.23531	39.1312	3.96e-10	2.49e-08	133149294	133208606	PCDH10
ENSG00000154330	2.13045	5.19238	59.0096	1.57e-14	4.28e-12	68328308	68531061	PGM5
ENSG00000196616	2.11502	4.34395	51.9057	5.82e-13	9.36e-11	99304971	99352760	ADH1B
ENSG00000181617	2.1114	4.11729	32.0678	1.49e-08	5.92e-07	70226124	70235252	FDCSP
ENSG00000158445	2.10253	1.6329	53.0728	3.21e-13	5.67e-11	49293394	49484297	KCNB1
ENSG00000115353	2.09906	0.528487	83.208	7.39e-20	9.84e-17	75046463	75199520	TACR1
ENSG00000022267	2.09309	6.85803	78.6195	7.53e-19	8.12e-16	136146702	136211359	FHL1
ENSG00000196754	2.09215	4.49203	38.934	4.38e-10	2.74e-08	153561108	153567890	S100A2
ENSG00000162746	2.08838	0.790301	101.706	6.44e-24	1.54e-20	161721563	161728143	FCRLB
ENSG00000080644	2.08177	2.51233	48.8264	2.8e-12	3.49e-10	78593052	78621295	CHRNA3
ENSG00000184502	2.07399	3.77364	15.7051	7.4e-05	0.000861996	41712331	41715969	GAST
ENSG00000159958	2.07065	3.31132	72.5739	1.61e-17	1.24e-14	41922032	41926806	TNFRSF13C
ENSG00000126950	2.06573	0.982592	55.4887	9.4e-14	2.02e-11	101078879	101096367	TMEM35A
ENSG00000182162	2.05483	3.78547	99.9182	1.59e-23	3.43e-20	1462581	1537185	P2RY8
ENSG00000173641	2.05402	5.2606	45.7197	1.36e-11	1.32e-09	16014028	16019594	HSPB7
ENSG00000123560	2.05086	1.08805	42.9734	5.55e-11	4.47e-09	103773718	103792619	PLP1
ENSG00000117322	2.0476	4.96398	36.6262	1.43e-09	7.8e-08	207454230	207489895	CR2
ENSG00000172724	2.04715	3.86012	47.687	5e-12	5.63e-10	34689570	34691276	CCL19
ENSG00000141052	2.04666	4.34068	65.5356	5.71e-16	2.61e-13	12665890	12768949	MYOCD
ENSG00000104332	2.04158	4.15091	48.7537	2.9e-12	3.59e-10	41261962	41309473	SFRP1
ENSG00000175857	2.03673	1.88906	91.4399	1.15e-21	2.08e-18	58491435	58497090	GAPT
ENSG00000136546	2.03606	2.00666	46.5412	8.97e-12	9.22e-10	166403573	166611482	SCN7A
ENSG00000261616	2.03197	0.882445	66.5819	3.36e-16	1.77e-13	99139317	99145370	AC036108.3
ENSG00000156113	2.0291	5.70201	55.9536	7.42e-14	1.65e-11	76869601	77638369	KCNMA1
ENSG00000138944	2.02784	3.27517	67.4875	2.12e-16	1.2e-13	44243665	44312951	SHISAL1
ENSG00000152137	2.02779	5.07203	72.7311	1.49e-17	1.16e-14	119171555	119224855	HSPB8
ENSG00000163431	2.02691	6.52078	55.5082	9.31e-14	2.01e-11	201896456	201946588	LMOD1
ENSG00000130226	2.01694	1.01642	40.0653	2.46e-10	1.65e-08	153887097	154894285	DPP6
ENSG00000183230	2.01495	1.68108	42.0202	9.03e-11	6.84e-09	65912523	67696195	CTNNA3
ENSG00000164122	2.01449	1.36157	20.7024	5.36e-06	9.59e-05	176213673	176277571	ASB5
ENSG00000112936	2.00463	5.92413	38.9421	4.37e-10	2.73e-08	40909497	40984643	C7
ENSG00000224137	1.99914	0.0428924	74.0955	7.44e-18	6.74e-15	207662375	207667024	LINC01857
ENSG00000157005	1.99739	2.70864	24.2658	8.39e-07	1.95e-05	187668912	187670394	SST
ENSG00000035720	1.99637	0.996926	65.7363	5.15e-16	2.48e-13	67558727	67607337	STAP1
ENSG00000177455	1.99107	2.55923	63.0904	1.97e-15	7.15e-13	28931965	28939342	CD19
ENSG00000181072	1.98872	2.66143	28.4402	9.66e-08	2.98e-06	136868669	137020255	CHRM2
ENSG00000105369	1.98763	5.3887	55.1426	1.12e-13	2.35e-11	41877279	41881372	CD79A
ENSG00000175785	1.98486	2.94372	49.0025	2.56e-12	3.24e-10	93718298	93788485	PRIMA1
ENSG00000110436	1.97259	1.77526	63.4642	1.63e-15	6.07e-13	35251205	35420063	SLC1A2
ENSG00000259823	1.96794	2.5054	21.3474	3.83e-06	7.17e-05	248739415	248755759	LYPD8
ENSG00000169067	1.96002	0.201255	37.8798	7.52e-10	4.39e-08	57480018	57482811	ACTBL2
ENSG00000164107	1.94505	4.06839	32.2482	1.36e-08	5.45e-07	173524969	173530229	HAND2
ENSG00000079689	1.94196	1.98941	20.816	5.06e-06	9.13e-05	25652201	25701783	SCGN
ENSG00000068976	1.9408	1.7856	79.3402	5.23e-19	5.92e-16	64746389	64759974	PYGM
ENSG00000188822	1.93805	1.15475	47.7682	4.8e-12	5.48e-10	23870515	23913362	CNR2
ENSG00000065534	1.93719	8.58883	62.4849	2.68e-15	8.95e-13	123610049	123884332	MYLK
ENSG00000154646	1.93677	2.88061	14.4567	0.000143418	0.0014753	18269116	18485879	TMPRSS15
ENSG00000086967	1.93521	0.64426	39.7935	2.82e-10	1.85e-08	50432892	50466321	MYBPC2
ENSG00000154175	1.93305	5.40077	72.8337	1.41e-17	1.13e-14	100749156	100993515	ABI3BP
ENSG00000167281	1.92987	1.52334	34.0893	5.26e-09	2.4e-07	79089345	79516148	RBFOX3
ENSG00000169962	1.92675	2.3478	53.7831	2.24e-13	4.17e-11	1331280	1335314	TAS1R3
ENSG00000034971	1.92318	1.13472	21.8291	2.98e-06	5.75e-05	171635417	171652688	MYOC
ENSG00000226453	1.92058	1.83862	49.7482	1.75e-12	2.43e-10	81844602	82169391	LINC02542
ENSG00000121577	1.90987	2.81654	68.1224	1.54e-16	9.04e-14	119636457	119665324	POPDC2
ENSG00000108018	1.90777	0.40394	47.7681	4.8e-12	5.48e-10	106573663	107164534	SORCS1
ENSG00000132704	1.90458	1.45477	49.0384	2.51e-12	3.19e-10	157745733	157777132	FCRL2
ENSG00000118308	1.89808	3.27905	75.3364	3.97e-18	3.91e-15	25004342	25108334	LRMP
ENSG00000144218	1.89665	2.68087	71.5027	2.77e-17	2.06e-14	99545419	100192428	AFF3
ENSG00000106772	1.89154	6.49312	46.896	7.49e-12	7.96e-10	76611376	76906114	PRUNE2
ENSG00000113296	1.8896	5.92086	34.492	4.28e-09	2.01e-07	79991311	80083287	THBS4
ENSG00000100628	1.88681	3.83685	64.9675	7.61e-16	3.28e-13	93934166	93976739	ASB2
ENSG00000280429	1.88301	0.671168	33.0579	8.95e-09	3.81e-07	15790975	15792717	AF001548.3
ENSG00000160856	1.88212	2.63114	53.6033	2.45e-13	4.48e-11	157674321	157700769	FCRL3
ENSG00000166819	1.86812	0.551348	57.4118	3.53e-14	8.75e-12	89664367	89679427	PLIN1
ENSG00000116690	1.85097	1.34372	67.0663	2.63e-16	1.47e-13	186296279	186314567	PRG4
ENSG00000104921	1.8465	1.68583	31.1021	2.45e-08	9.03e-07	7688758	7702146	FCER2
ENSG00000135333	1.84631	3.19585	36.4225	1.59e-09	8.49e-08	93240020	93419559	EPHA7
ENSG00000077157	1.84432	7.92619	66.4605	3.57e-16	1.83e-13	202348699	202592706	PPP1R12B
ENSG00000253250	1.84272	0.693879	52.901	3.51e-13	6.05e-11	90958471	90985238	C8orf88
ENSG00000181856	1.84213	2.85722	57.1307	4.08e-14	9.83e-12	7281718	7288257	SLC2A4
ENSG00000187758	1.8416	0.296432	24.5497	7.24e-07	1.71e-05	99276369	99291003	ADH1A
ENSG00000181143	1.83541	4.28533	24.8105	6.33e-07	1.51e-05	8848844	8981342	MUC16
ENSG00000269936	1.83473	4.11208	50.6182	1.12e-12	1.69e-10	NA	NA	NA
ENSG00000152785	1.83366	2.60148	23.2325	1.44e-06	3.08e-05	81030708	81057632	BMP3
ENSG00000091482	1.83332	1.12396	17.7572	2.51e-05	0.000349378	21705978	21758116	SMPX
ENSG00000263264	1.82602	1.21763	56.8408	4.73e-14	1.11e-11	7348943	7383385	AC119396.1
ENSG00000101335	1.82445	9.08188	60.3629	7.89e-15	2.35e-12	36541497	36551447	MYL9
ENSG00000198523	1.82387	4.4961	40.9484	1.56e-10	1.12e-08	118548296	118561716	PLN
ENSG00000166428	1.82163	2.49137	65.4915	5.84e-16	2.62e-13	104924713	104937761	PLD4
ENSG00000137094	1.82093	4.23212	86.8608	1.16e-20	1.95e-17	34989641	34998900	DNAJB5
ENSG00000170396	1.81587	0.493814	74.8888	4.98e-18	4.8e-15	184598529	184939492	ZNF804A
ENSG00000130037	1.81292	0.154437	71.391	2.93e-17	2.14e-14	5043879	5046788	KCNA5
ENSG00000173432	1.8127	6.04812	23.9231	1e-06	2.26e-05	18266260	18269977	SAA1
ENSG00000138615	1.80767	3.9186	38.6129	5.17e-10	3.15e-08	65194760	65211473	CILP
ENSG00000166292	1.79837	1.51367	55.7539	8.21e-14	1.8e-11	55719627	55732121	TMEM100
ENSG00000271856	1.79822	0.181208	48.733	2.93e-12	3.62e-10	108125821	108138610	LINC01215
ENSG00000188848	1.79575	0.420509	40.9108	1.59e-10	1.13e-08	42110853	42152878	BEND4
ENSG00000059915	1.78085	3.85063	53.5733	2.49e-13	4.53e-11	102402617	102421539	PSD
ENSG00000149596	1.77393	4.4645	43.9103	3.44e-11	2.98e-09	44106590	44187188	JPH2
ENSG00000058404	1.77086	0.590399	45.0399	1.93e-11	1.8e-09	44217150	44334577	CAMK2B
ENSG00000198838	1.77069	1.76791	73.9441	8.04e-18	7.14e-15	33310962	33866121	RYR3
ENSG00000145362	1.76875	4.09204	65.8342	4.91e-16	2.39e-13	112818032	113384221	ANK2
ENSG00000166831	1.76666	4.10214	52.8365	3.62e-13	6.2e-11	64739891	64775589	RBPMS2
ENSG00000229619	1.76497	3.15186	61.8739	3.66e-15	1.19e-12	152245262	152269557	MBNL1-AS1
ENSG00000203685	1.76177	2.24056	39.2047	3.82e-10	2.42e-08	226548764	226609230	STUM
ENSG00000145936	1.75708	4.63022	53.0161	3.31e-13	5.81e-11	170374671	170389634	KCNMB1
ENSG00000152931	1.7568	2.08792	39.1404	3.94e-10	2.49e-08	60487713	60548813	PART1
ENSG00000165323	1.75497	1.33146	47.3176	6.04e-12	6.59e-10	92352096	92896470	FAT3
ENSG00000178343	1.75019	2.11748	36.3285	1.67e-09	8.87e-08	42397488	42402487	SHISA3
ENSG00000053328	1.74954	0.954289	46.6099	8.66e-12	8.98e-10	110245928	110358272	METTL24
ENSG00000110375	1.74102	1.12171	22.4724	2.13e-06	4.31e-05	118925164	118958559	UPK2
ENSG00000134812	1.73982	4.05883	15.2362	9.49e-05	0.00105343	59829273	59845499	GIF
ENSG00000181778	1.73472	0.123271	29.547	5.46e-08	1.82e-06	68536580	68540883	TMEM252
ENSG00000163395	1.73374	0.523377	28.3219	1.03e-07	3.14e-06	201190824	201228952	IGFN1
ENSG00000102271	1.73175	0.385179	70.3054	5.08e-17	3.44e-14	87517409	87670050	KLHL4
ENSG00000156234	1.73016	5.08598	41.9455	9.39e-11	7.08e-09	77511753	77611834	CXCL13
ENSG00000028277	1.72787	5.12132	85.8422	1.95e-20	2.85e-17	42086110	42196585	POU2F2
ENSG00000095637	1.72766	7.27318	57.468	3.44e-14	8.55e-12	95311771	95561414	SORBS1
ENSG00000017427	1.72732	2.04507	48.1629	3.92e-12	4.66e-10	102395874	102481744	IGF1
ENSG00000082175	1.72487	1.83933	64.6653	8.88e-16	3.69e-13	101029624	101129813	PGR
ENSG00000196092	1.72393	4.11321	34.4667	4.34e-09	2.03e-07	36833269	37034268	PAX5
ENSG00000128438	1.72262	0.0261823	36.0128	1.96e-09	1.01e-07	16922915	16934839	TBC1D27P
ENSG00000104435	1.70939	1.27942	33.4755	7.22e-09	3.2e-07	79611117	79666158	STMN2
ENSG00000095713	1.70919	0.488629	35.5905	2.43e-09	1.22e-07	97865000	98030828	CRTAC1
ENSG00000130822	1.70895	2.26465	31.3914	2.11e-08	7.97e-07	153669733	153689010	PNCK
ENSG00000174123	1.70589	2.40047	37.7529	8.03e-10	4.68e-08	38772238	38782990	TLR10
ENSG00000182175	1.70212	5.62169	40.7402	1.74e-10	1.21e-08	93035273	93089204	RGMA
ENSG00000170153	1.70059	4.12325	54.4276	1.61e-13	3.15e-11	140859807	141212877	RNF150
ENSG00000050030	1.69946	0.263983	42.0869	8.73e-11	6.63e-09	74732856	74925472	NEXMIF
ENSG00000149591	1.69863	8.76258	50.5089	1.19e-12	1.77e-10	117199370	117207464	TAGLN
ENSG00000182836	1.69727	1.20157	32.0062	1.54e-08	6.07e-07	41306952	41510628	PLCXD3
ENSG00000182183	1.69145	0.948017	57.1074	4.13e-14	9.85e-12	52633168	52669683	SHISAL2A
ENSG00000184226	1.68993	2.25531	40.9239	1.58e-10	1.13e-08	66302834	67230445	PCDH9
ENSG00000141338	1.68803	3.42982	44.469	2.58e-11	2.33e-09	68867289	68955392	ABCA8
ENSG00000180875	1.68642	3.24899	34.115	5.19e-09	2.38e-07	240489573	240612155	GREM2
ENSG00000145536	1.68355	1.10549	52.6594	3.97e-13	6.68e-11	5140330	5320304	ADAMTS16
ENSG00000100181	1.67879	2.65745	55.8614	7.78e-14	1.72e-11	16601887	16698742	TPTEP1
ENSG00000163106	1.67755	0.973453	66.5629	3.39e-16	1.77e-13	94298535	94342876	HPGDS
ENSG00000197361	1.67475	2.34575	66.6888	3.18e-16	1.69e-13	63597353	63602428	FBXL22
ENSG00000261625	1.66933	0.325284	47.4664	5.6e-12	6.2e-10	69000765	69002048	AP003071.4
ENSG00000101938	1.66239	3.50717	27.0654	1.97e-07	5.54e-06	110673856	110795819	CHRDL1
ENSG00000280143	1.6607	3.47091	49.8088	1.69e-12	2.38e-10	117204967	117210292	AP000892.3
ENSG00000162520	1.66048	2.51696	51.8199	6.08e-13	9.71e-11	32679906	32703596	SYNC
ENSG00000247982	1.65544	2.26782	62.1046	3.26e-15	1.06e-12	57300365	57307769	LINC00926
ENSG00000143196	1.65332	3.01392	44.6337	2.38e-11	2.16e-09	168695468	168729206	DPT
ENSG00000087258	1.65137	4.14777	46.4084	9.6e-12	9.73e-10	56191390	56357444	GNAO1
ENSG00000226777	1.65137	1.94648	38.287	6.11e-10	3.65e-08	105917979	105932642	FAM30A
ENSG00000205426	1.64761	0.102742	31.4242	2.07e-08	7.88e-07	52285913	52291534	KRT81
ENSG00000158481	1.6443	1.31513	55.2071	1.08e-13	2.3e-11	158289923	158294774	CD1C
ENSG00000128596	1.64028	2.99303	44.0809	3.15e-11	2.77e-09	128790757	128822132	CCDC136
ENSG00000172935	1.63981	4.65432	50.3879	1.26e-12	1.85e-10	69004395	69013382	MRGPRF
ENSG00000143631	1.63977	0.0626307	35.4304	2.64e-09	1.31e-07	152302165	152325239	FLG
ENSG00000245164	1.63878	1.77393	48.4425	3.4e-12	4.12e-10	125859721	126292788	LINC00861
ENSG00000128573	1.63508	3.39732	40.8593	1.64e-10	1.15e-08	114086327	114693772	FOXP2
ENSG00000106034	1.6343	4.88372	61.5371	4.34e-15	1.37e-12	120988697	121297442	CPED1
ENSG00000132872	1.63322	0.251429	14.0501	0.000178	0.00176764	43267892	43277535	SYT4
ENSG00000118432	1.6318	2.41642	30.9812	2.61e-08	9.49e-07	88139864	88166359	CNR1
ENSG00000169218	1.63008	0.185681	38.583	5.25e-10	3.18e-08	37611350	37634892	RSPO1
ENSG00000021645	1.62925	3.81717	38.9256	4.4e-10	2.74e-08	78170373	79868290	NRXN3
ENSG00000183072	1.62742	0.747112	17.1884	3.39e-05	0.000445981	173232109	173235311	NKX2-5
ENSG00000198829	1.62618	3.10406	43.667	3.89e-11	3.33e-09	151873643	151884619	SUCNR1
ENSG00000154553	1.62469	6.43666	59.0846	1.51e-14	4.15e-12	185500660	185535507	PDLIM3
ENSG00000179915	1.62351	0.877721	31.2052	2.32e-08	8.63e-07	49918503	51225575	NRXN1
ENSG00000180139	1.6231	2.17447	58.2424	2.32e-14	5.92e-12	88932390	88940820	ACTA2-AS1
ENSG00000149451	1.62138	3.18118	44.4232	2.65e-11	2.37e-09	3667965	3682246	ADAM33
ENSG00000109846	1.62079	4.46788	54.9551	1.23e-13	2.55e-11	111908564	111923722	CRYAB
ENSG00000121898	1.61278	4.9415	48.3615	3.54e-12	4.27e-10	123706207	123940267	CPXM2
ENSG00000109906	1.61208	2.04329	41.4424	1.21e-10	8.83e-09	114059711	114256765	ZBTB16
ENSG00000220008	1.61158	1.0681	51.4622	7.3e-13	1.15e-10	2289784	2292024	LINGO3
ENSG00000132840	1.60807	1.2346	64.8774	7.97e-16	3.38e-13	79069767	79090069	BHMT2
ENSG00000070193	1.60768	1.57851	37.0896	1.13e-09	6.26e-08	44300247	44389706	FGF10
ENSG00000169442	1.6056	4.83715	69.8802	6.3e-17	4.2e-14	26317958	26320523	CD52
ENSG00000112276	1.60149	3.27131	52.1243	5.21e-13	8.49e-11	105096822	105137157	BVES
ENSG00000165072	1.59307	2.53353	33.9896	5.54e-09	2.52e-07	70043848	70226972	MAMDC2
ENSG00000253818	1.59219	0.463794	17.0776	3.59e-05	0.000469522	22404207	22404721	IGLV1-41
ENSG00000166501	1.58574	4.7291	65.5691	5.61e-16	2.61e-13	23835983	24220611	PRKCB
ENSG00000107317	1.58325	5.52144	50.8644	9.9e-13	1.52e-10	136975092	136981742	PTGDS
ENSG00000165410	1.58086	5.28748	78.0219	1.02e-18	1.05e-15	34709113	34714823	CFL2
ENSG00000143603	1.57898	3.86895	80.7101	2.61e-19	3.2e-16	154697455	154870281	KCNN3
ENSG00000127083	1.57843	2.56075	32.4896	1.2e-08	4.87e-07	92414245	92424461	OMD
ENSG00000185760	1.57462	0.15483	45.1662	1.81e-11	1.7e-09	72621792	73198851	KCNQ5
ENSG00000068831	1.5725	3.08839	63.4882	1.61e-15	6.04e-13	64726911	64745456	RASGRP2
ENSG00000072195	1.5706	4.7741	37.4405	9.42e-10	5.39e-08	219434843	219493629	SPEG
ENSG00000111341	1.57026	7.72101	48.7551	2.9e-12	3.59e-10	14880864	14885857	MGP
ENSG00000149294	1.56979	3.05786	52.4054	4.51e-13	7.47e-11	112961247	113278436	NCAM1
ENSG00000259370	1.56864	0.465473	53.9809	2.02e-13	3.85e-11	62827675	62884034	AC103740.1
ENSG00000187955	1.56796	6.28551	53.2354	2.96e-13	5.26e-11	120059780	120373573	COL14A1
ENSG00000162614	1.56118	5.41159	49.8046	1.7e-12	2.38e-10	77888513	77943895	NEXN
ENSG00000151320	1.56091	3.31047	45.9462	1.22e-11	1.2e-09	32329298	32837684	AKAP6
ENSG00000118407	1.55204	3.99706	55.7856	8.08e-14	1.78e-11	75291859	75493800	FILIP1
ENSG00000213088	1.55047	4.15593	42.0951	8.69e-11	6.61e-09	159203307	159206500	ACKR1
ENSG00000110777	1.54888	5.04041	41.6198	1.11e-10	8.2e-09	111352255	111455630	POU2AF1
ENSG00000067840	1.54652	1.96418	41.8998	9.61e-11	7.22e-09	153802166	153830565	PDZD4
ENSG00000198963	1.54204	0.266937	52.8906	3.53e-13	6.05e-11	74497335	74693177	RORB
ENSG00000108924	1.54163	2.77355	47.9552	4.36e-12	5.08e-10	55264960	55325187	HLF
ENSG00000168477	1.5356	5.7353	43.2263	4.88e-11	4.03e-09	32041153	32115334	TNXB
ENSG00000249669	1.535	4.07955	34.9478	3.39e-09	1.64e-07	149406689	149432835	CARMN
ENSG00000131471	1.5319	5.68066	54.8008	1.33e-13	2.75e-11	42851184	42858130	AOC3
ENSG00000134339	1.53176	4.0837	17.7734	2.49e-05	0.000347157	18239223	18248668	SAA2
ENSG00000153446	1.52985	1.99004	35.8902	2.09e-09	1.07e-07	5044122	5066110	C16orf89
ENSG00000196924	1.52954	10.9697	58.6349	1.9e-14	5.03e-12	154348524	154374638	FLNA
ENSG00000170091	1.52915	0.422851	16.165	5.81e-05	0.000700794	174045706	174243501	NSG2
ENSG00000104894	1.5268	5.45937	62.4272	2.76e-15	9.14e-13	49335171	49343335	CD37
ENSG00000135842	1.52621	6.26971	62.3004	2.95e-15	9.68e-13	184790724	184974508	FAM129A
ENSG00000172260	1.52529	3.80017	50.8048	1.02e-12	1.55e-10	71395943	72282539	NEGR1
ENSG00000152583	1.52476	8.09647	56.6249	5.27e-14	1.21e-11	87473335	87531061	SPARCL1
ENSG00000173200	1.52029	2.89245	53.7668	2.26e-13	4.19e-11	122577628	122639047	PARP15
ENSG00000152580	1.51836	1.68726	42.5329	6.95e-11	5.44e-09	151425384	151458709	IGSF10
ENSG00000079308	1.51756	8.58124	54.6709	1.43e-13	2.87e-11	217799588	218033982	TNS1
ENSG00000099840	1.51752	0.737447	65.5379	5.7e-16	2.61e-13	2096429	2099593	IZUMO4
ENSG00000197380	1.51658	3.91665	46.4254	9.52e-12	9.67e-10	46647551	46661182	DACT3
ENSG00000100604	1.51465	5.63839	13.1723	0.000284117	0.00256868	92923150	92935285	CHGA
ENSG00000072163	1.51251	5.13129	60.462	7.5e-15	2.27e-12	127638381	127681786	LIMS2
ENSG00000136842	1.5124	2.73581	44.7686	2.22e-11	2.03e-09	97501180	97601743	TMOD1
ENSG00000107796	1.50966	8.65012	53.476	2.62e-13	4.71e-11	88935074	88991339	ACTA2
ENSG00000138061	1.50749	4.96086	37.1389	1.1e-09	6.15e-08	38066973	38109902	CYP1B1
ENSG00000240505	1.5063	0.77472	31.5701	1.92e-08	7.37e-07	16929816	16972118	TNFRSF13B
ENSG00000091986	1.50614	7.1413	43.8696	3.51e-11	3.04e-09	112596797	112649530	CCDC80
ENSG00000247774	1.5042	3.04822	74.6219	5.7e-18	5.38e-15	47205898	47216456	PCED1B-AS1
ENSG00000165186	1.50356	1.82038	24.9643	5.84e-07	1.42e-05	23334849	23404374	PTCHD1
ENSG00000104814	1.502	3.70598	59.3463	1.32e-14	3.68e-12	38587641	38618882	MAP4K1
ENSG00000123119	1.50064	1.62239	43.0502	5.34e-11	4.34e-09	90791741	90959393	NECAB1
ENSG00000174099	1.49995	5.395	52.9931	3.35e-13	5.86e-11	65278643	65491430	MSRB3
ENSG00000259663	1.49683	1.52393	45.8471	1.28e-11	1.25e-09	51372736	51383332	AC010478.1
ENSG00000268027	1.49682	0.139796	59.3611	1.31e-14	3.67e-12	41545192	41555462	AC243960.1
ENSG00000241684	1.48931	0.375548	47.4953	5.51e-12	6.12e-10	64684909	65053439	ADAMTS9-AS2
ENSG00000157017	1.48603	2.0523	29.2921	6.22e-08	2.03e-06	10285666	10292947	GHRL
ENSG00000166482	1.48435	7.11106	48.2444	3.76e-12	4.49e-10	19383442	19387190	MFAP4
ENSG00000139193	1.47943	3.14302	47.0804	6.81e-12	7.37e-10	6444867	6451718	CD27
ENSG00000163531	1.47828	5.01279	44.4012	2.68e-11	2.39e-09	204828651	205022822	NFASC
ENSG00000257151	1.47718	0.721774	44.4452	2.62e-11	2.36e-09	NA	NA	PWAR6
ENSG00000144857	1.47634	4.44737	42.4978	7.08e-11	5.52e-09	113211003	113287459	BOC
ENSG00000174871	1.47537	1.06964	50.3198	1.31e-12	1.9e-10	66278175	66285301	CNIH2
ENSG00000114790	1.47335	3.53673	46.6646	8.42e-12	8.77e-10	154121003	154257827	ARHGEF26
ENSG00000105974	1.47181	6.54134	72.8146	1.42e-17	1.13e-14	116525001	116561184	CAV1
ENSG00000188783	1.46626	6.01507	29.516	5.55e-08	1.84e-06	203475806	203491352	PRELP
ENSG00000255248	1.4645	3.77215	42.2645	7.97e-11	6.14e-09	122028325	122556721	MIR100HG
ENSG00000100448	1.46336	0.207877	22.4795	2.12e-06	4.3e-05	24573518	24576250	CTSG
ENSG00000134201	1.46262	1.50119	63.7356	1.42e-15	5.41e-13	109711780	109775428	GSTM5
ENSG00000075035	1.46109	1.76656	22.9188	1.69e-06	3.54e-05	108129288	108250537	WSCD2
ENSG00000133083	1.461	2.97959	41.0949	1.45e-10	1.04e-08	35768652	36131382	DCLK1
ENSG00000260997	1.45969	0.580644	64.051	1.21e-15	4.72e-13	44958999	44960909	AC004847.1
ENSG00000108823	1.45599	2.30564	33.1168	8.68e-09	3.73e-07	50164214	50175928	SGCA
ENSG00000124491	1.45453	4.37488	37.0258	1.17e-09	6.44e-08	6144084	6321013	F13A1
ENSG00000185046	1.45233	0.454866	38.9071	4.44e-10	2.76e-08	98726457	99984654	ANKS1B
ENSG00000112562	1.44873	6.06623	44.0379	3.22e-11	2.82e-09	168441151	168673445	SMOC2
ENSG00000131094	1.44776	1.3682	49.6254	1.86e-12	2.54e-10	44959693	44968303	C1QL1
ENSG00000105696	1.44679	0.218709	32.0719	1.49e-08	5.92e-07	18607430	18621039	TMEM59L
ENSG00000198467	1.44535	8.11876	42.671	6.48e-11	5.15e-09	35681992	35690056	TPM2
ENSG00000146267	1.44066	2.03904	31.978	1.56e-08	6.13e-07	99271168	99350062	FAXC
ENSG00000165300	1.43936	1.22036	23.1515	1.5e-06	3.18e-05	87672615	87696272	SLITRK5
ENSG00000064205	1.43879	0.794714	28.9603	7.39e-08	2.35e-06	44714844	44728509	WISP2
ENSG00000173068	1.43804	3.90248	50.37	1.27e-12	1.86e-10	16409503	16870843	BNC2
ENSG00000159176	1.43682	8.59457	73.2544	1.14e-17	9.56e-15	201483530	201509456	CSRP1
ENSG00000154258	1.43652	1.82923	43.346	4.59e-11	3.81e-09	68974488	69060949	ABCA9
ENSG00000162894	1.43298	3.92435	48.6019	3.14e-12	3.84e-10	206903317	206923247	FCMR
ENSG00000159251	1.43143	2.61884	36.021	1.95e-09	1e-07	34790230	34795549	ACTC1
ENSG00000205038	1.43051	0.266369	40.027	2.5e-10	1.68e-08	109362461	109537207	PKHD1L1
ENSG00000170624	1.43001	4.49333	52.2601	4.86e-13	8.01e-11	155870344	156767788	SGCD
ENSG00000083454	1.42755	1.65559	42.8963	5.77e-11	4.65e-09	3672199	3696240	P2RX5
ENSG00000109339	1.42618	2.22235	64.1968	1.13e-15	4.48e-13	85990007	86594625	MAPK10
ENSG00000186265	1.42552	0.816066	38.3079	6.04e-10	3.62e-08	112463966	112499472	BTLA
ENSG00000165495	1.42428	1.08747	58.2582	2.3e-14	5.92e-12	125164687	125433389	PKNOX2
ENSG00000128815	1.42226	4.52591	43.3303	4.62e-11	3.84e-09	48684876	48982956	WDFY4
ENSG00000123570	1.4152	1.24754	46.9736	7.19e-12	7.74e-10	103822327	103832257	RAB9B
ENSG00000145147	1.41447	3.68742	35.1768	3.01e-09	1.47e-07	20251905	20620561	SLIT2
ENSG00000089250	1.41011	0.554931	22.1151	2.57e-06	5.05e-05	117208142	117452170	NOS1
ENSG00000130487	1.40891	2.75051	37.4264	9.49e-10	5.42e-08	50545899	50551023	KLHDC7B
ENSG00000221866	1.40638	3.14382	41.2851	1.32e-10	9.52e-09	132123332	132648688	PLXNA4
ENSG00000198947	1.40334	4.90022	46.3842	9.72e-12	9.83e-10	31097677	33339441	DMD
ENSG00000163145	1.40127	1.97031	37.4886	9.19e-10	5.29e-08	15339818	15446167	C1QTNF7
ENSG00000138685	1.39932	2.99715	49.7434	1.75e-12	2.43e-10	122826708	122898236	FGF2
ENSG00000091831	1.39718	1.28025	54.4895	1.56e-13	3.09e-11	151656691	152129619	ESR1
ENSG00000166250	1.39449	4.63733	47.6844	5.01e-12	5.63e-10	123069872	123195248	CLMP
ENSG00000137731	1.39448	0.659399	20.0623	7.5e-06	0.00012717	117800844	117828698	FXYD2
ENSG00000234814	1.39389	0.489764	60.4606	7.51e-15	2.27e-12	30655489	30717266	SVIL2P
ENSG00000153064	1.38862	3.62944	42.258	8e-11	6.15e-09	101411286	102074812	BANK1
ENSG00000168081	1.3886	0.391984	33.1231	8.65e-09	3.72e-07	28316986	28343355	PNOC
ENSG00000197943	1.38805	4.99066	64.0562	1.21e-15	4.72e-13	81739097	81962685	PLCG2
ENSG00000279866	1.38778	0.649045	50.2398	1.36e-12	1.96e-10	NA	NA	NA
ENSG00000140538	1.38316	0.660043	30.7047	3e-08	1.07e-06	87859751	88256768	NTRK3
ENSG00000164236	1.38288	2.62235	49.4666	2.02e-12	2.74e-10	10564070	10657816	ANKRD33B
ENSG00000265206	1.38234	0.899957	47.9039	4.48e-12	5.19e-10	58330884	58332508	AC004687.1
ENSG00000171533	1.37929	2.24779	49.2127	2.3e-12	2.95e-10	75586918	75669120	MAP6
ENSG00000131401	1.37835	2.72118	49.4539	2.03e-12	2.75e-10	50333796	50344767	NAPSB
ENSG00000138722	1.37795	2.88036	37.9066	7.42e-10	4.34e-08	89879532	89954629	MMRN1
ENSG00000112964	1.37554	1.93447	51.7016	6.46e-13	1.02e-10	42423439	42721878	GHR
ENSG00000102468	1.37538	0.755058	40.919	1.59e-10	1.13e-08	46831550	46897076	HTR2A
ENSG00000112799	1.3735	2.57051	66.9913	2.73e-16	1.51e-13	6588108	6654983	LY86
ENSG00000105270	1.37204	4.82548	59.5678	1.18e-14	3.37e-12	36014660	36033343	CLIP3
ENSG00000078295	1.36974	2.04981	32.458	1.22e-08	4.93e-07	7396138	7830081	ADCY2
ENSG00000175161	1.36933	0.17173	20.1221	7.27e-06	0.00012372	84958981	86074429	CADM2
ENSG00000182916	1.3689	0.803614	61.8191	3.77e-15	1.21e-12	103330229	103332326	TCEAL7
ENSG00000137078	1.3681	2.20845	45.5217	1.51e-11	1.45e-09	35649295	35650950	SIT1
ENSG00000121895	1.36716	1.29894	55.0465	1.18e-13	2.45e-11	38966744	39032922	TMEM156
ENSG00000241106	1.36712	1.99244	41.3332	1.28e-10	9.32e-09	32812763	32820466	HLA-DOB
ENSG00000135144	1.3667	3.60259	54.5991	1.48e-13	2.95e-11	113056709	113098028	DTX1
ENSG00000010671	1.36046	2.86724	57.1472	4.04e-14	9.8e-12	101349447	101390796	BTK
ENSG00000106511	1.36013	1.61388	25.8342	3.72e-07	9.61e-06	15611212	15686683	MEOX2
ENSG00000072952	1.35848	5.9585	49.4058	2.08e-12	2.77e-10	10573091	10693988	MRVI1
ENSG00000134533	1.35824	3.33737	39.4049	3.44e-10	2.21e-08	15107783	15348675	RERG
ENSG00000112183	1.35581	0.987318	30.7997	2.86e-08	1.03e-06	17281361	17293871	RBM24
ENSG00000186310	1.35437	0.732057	48.9209	2.66e-12	3.35e-10	93670930	93673578	NAP1L3
ENSG00000173175	1.35427	4.52062	30.1473	4e-08	1.38e-06	123282296	123449090	ADCY5
ENSG00000077943	1.3542	4.03684	46.0175	1.17e-11	1.17e-09	15513954	15719922	ITGA8
ENSG00000227051	1.35378	4.09158	44.9268	2.05e-11	1.9e-09	96039324	96093889	C14orf132
ENSG00000166405	1.34658	1.17953	28.273	1.05e-07	3.22e-06	8106056	8169055	RIC3
ENSG00000127472	1.34556	0.262207	39.9364	2.62e-10	1.75e-08	20028179	20091911	PLA2G5
ENSG00000198932	1.34271	2.76602	48.5803	3.17e-12	3.87e-10	102651092	102659083	GPRASP1
ENSG00000101955	1.34264	3.2229	44.112	3.1e-11	2.73e-09	38149336	38220924	SRPX
ENSG00000184347	1.34022	5.33886	46.5971	8.72e-12	9.02e-10	168661733	169301139	SLIT3
ENSG00000150764	1.33987	4.85484	62.652	2.47e-15	8.53e-13	111927144	112022653	DIXDC1
ENSG00000122786	1.33979	9.2982	46.8544	7.65e-12	8.08e-10	134744252	134970729	CALD1
ENSG00000179954	1.33864	4.94951	38.7099	4.92e-10	3.02e-08	55488404	55519099	SSC5D
ENSG00000150625	1.33859	0.267116	26.8861	2.16e-07	5.99e-06	175632934	176002664	GPM6A
ENSG00000105851	1.33647	3.45888	49.4368	2.05e-12	2.75e-10	106865278	106908980	PIK3CG
ENSG00000168329	1.33347	1.67405	38.319	6.01e-10	3.61e-08	39263495	39281735	CX3CR1
ENSG00000108381	1.33232	0.880125	43.158	5.05e-11	4.15e-09	3472374	3503405	ASPA
ENSG00000109472	1.331	4.77331	46.0211	1.17e-11	1.17e-09	165361194	165498547	CPE
ENSG00000131668	1.33031	4.99322	27.1579	1.87e-07	5.33e-06	93951627	93955355	BARX1
ENSG00000131711	1.3289	6.29265	56.8286	4.76e-14	1.11e-11	72107234	72209565	MAP1B
ENSG00000243244	1.3286	3.89068	46.0563	1.15e-11	1.15e-09	48529383	48598513	STON1
ENSG00000105383	1.32122	1.5294	59.2341	1.4e-14	3.87e-12	51225064	51243860	CD33
ENSG00000164330	1.32017	3.83488	66.7871	3.02e-16	1.65e-13	158695916	159099916	EBF1
ENSG00000239855	1.31892	4.06945	17.8295	2.42e-05	0.000338954	88966262	88966767	IGKV1-6
ENSG00000106018	1.31802	1.08038	27.0221	2.01e-07	5.64e-06	159028175	159144867	VIPR2
ENSG00000163637	1.31604	4.09619	49.3772	2.11e-12	2.8e-10	64092236	64445476	PRICKLE2
ENSG00000183454	1.31405	2.09229	23.5116	1.24e-06	2.72e-05	9753404	10182928	GRIN2A
ENSG00000151892	1.31337	3.94254	24.5951	7.07e-07	1.67e-05	116056925	116273467	GFRA1
ENSG00000141434	1.31151	0.925585	15.3165	9.09e-05	0.001019	32185069	32220404	MEP1B
ENSG00000203710	1.31139	2.65193	32.7697	1.04e-08	4.31e-07	207496147	207641765	CR1
ENSG00000197321	1.31133	7.27496	54.3438	1.68e-13	3.27e-11	29457338	29736959	SVIL
ENSG00000172020	1.30971	0.242761	24.8494	6.2e-07	1.49e-05	115623510	115721490	GAP43
ENSG00000105737	1.30636	2.09518	28.4824	9.46e-08	2.93e-06	41998321	42069498	GRIK5
ENSG00000181541	1.3037	0.363697	17.6859	2.61e-05	0.000360067	150582151	150584693	MAB21L2
ENSG00000168079	1.30293	2.55053	23.732	1.11e-06	2.47e-05	27869883	27992673	SCARA5
ENSG00000112182	1.30213	2.43867	39.1985	3.83e-10	2.43e-08	89926528	90296908	BACH2
ENSG00000197614	1.30211	4.2409	31.0718	2.49e-08	9.15e-07	8637346	8662888	MFAP5
ENSG00000103647	1.30196	1.34476	53.7167	2.32e-13	4.27e-11	68578993	68727806	CORO2B
ENSG00000142512	1.30097	3.73359	49.3614	2.13e-12	2.8e-10	51410020	51417803	SIGLEC10
ENSG00000113657	1.30001	7.51493	37.1799	1.08e-09	6.05e-08	147390808	147510068	DPYSL3
ENSG00000204950	1.2985	1.08904	31.4856	2.01e-08	7.67e-07	61508749	61511018	LRRC10B
ENSG00000158246	1.29824	2.86792	29.6838	5.09e-08	1.71e-06	27005020	27012850	TENT5B
ENSG00000198624	1.29752	5.46214	56.7178	5.03e-14	1.16e-11	151181052	151224093	CCDC69
ENSG00000204131	1.2954	1.91533	44.2547	2.88e-11	2.56e-09	71910818	72161750	NHSL2
ENSG00000134061	1.29444	3.2793	38.9416	4.37e-10	2.73e-08	67179613	67196799	CD180
ENSG00000112186	1.29439	3.79516	42.9961	5.48e-11	4.43e-09	17393505	17557790	CAP2
ENSG00000125510	1.29412	0.905824	45.5276	1.51e-11	1.45e-09	64080082	64100643	OPRL1
ENSG00000125354	1.29367	5.74628	73.2918	1.12e-17	9.56e-15	119615724	119693370	2021-09-06
ENSG00000174348	1.29342	5.74834	40.9233	1.58e-10	1.13e-08	53062052	53085501	PODN
ENSG00000152217	1.29105	4.18285	48.1259	4e-12	4.73e-10	44680173	45068510	SETBP1
ENSG00000165124	1.28993	4.49072	43.8988	3.46e-11	3e-09	110365248	110579880	SVEP1
ENSG00000101265	1.28895	5.10936	62.5804	2.56e-15	8.71e-13	4780023	4823608	RASSF2
ENSG00000226025	1.28878	0.14177	15.2356	9.49e-05	0.00105345	39679374	39686373	LGALS17A
ENSG00000124203	1.28768	1.78658	36.1109	1.86e-09	9.7e-08	59123381	59259113	ZNF831
ENSG00000120332	1.28766	1.76283	23.3117	1.38e-06	2.97e-05	175067833	175148075	TNN
ENSG00000141433	1.28426	0.255665	21.7299	3.14e-06	6.01e-05	904871	912172	ADCYAP1
ENSG00000197766	1.28335	4.89556	42.7159	6.33e-11	5.06e-09	859664	863641	CFD
ENSG00000071991	1.28272	1.27109	15.7786	7.12e-05	0.000833905	66501083	66604138	CDH19
ENSG00000156218	1.2825	2.89202	35.0383	3.23e-09	1.57e-07	83654088	84039842	ADAMTSL3
ENSG00000123243	1.28128	4.85138	49.7074	1.78e-12	2.46e-10	7559270	7666998	ITIH5
ENSG00000109705	1.27881	1.7968	18.5677	1.64e-05	0.000246033	13540830	13544508	NKX3-2
ENSG00000135447	1.27839	1.66337	18.3928	1.8e-05	0.000265815	54575387	54588659	PPP1R1A
ENSG00000073712	1.27501	5.84907	54.484	1.57e-13	3.09e-11	52857268	52952435	FERMT2
ENSG00000171408	1.2738	2.56959	43.439	4.37e-11	3.69e-09	135851701	136195574	PDE7B
ENSG00000135424	1.27335	5.03079	46.3461	9.91e-12	1e-09	55684568	55716043	ITGA7
ENSG00000158488	1.27305	0.363538	30.8466	2.79e-08	1.01e-06	158353696	158357553	CD1E
ENSG00000238121	1.2729	0.960466	46.454	9.38e-12	9.57e-10	30340267	30377145	LINC00426
ENSG00000174944	1.27259	2.24083	50.9368	9.54e-13	1.47e-10	151212117	151278542	P2RY14
ENSG00000173705	1.27246	0.925548	38.5934	5.22e-10	3.17e-08	33150043	33218810	SUSD5
ENSG00000188404	1.27197	4.33501	41.8975	9.62e-11	7.22e-09	169690665	169711702	SELL
ENSG00000115380	1.27184	6.04822	38.2047	6.37e-10	3.8e-08	55865967	55924139	EFEMP1
ENSG00000169946	1.27102	2.44993	48.3747	3.52e-12	4.25e-10	104590733	105804539	ZFPM2
ENSG00000184905	1.27092	1.91856	12.1684	0.000486065	0.0039422	102125679	102140426	TCEAL2
ENSG00000162373	1.27059	0.540011	37.895	7.47e-10	4.36e-08	48727519	48776969	BEND5
ENSG00000126353	1.26961	3.16186	28.449	9.62e-08	2.97e-06	40553769	40565472	CCR7
ENSG00000137077	1.26844	5.57036	18.9407	1.35e-05	0.000208822	34709005	34710136	CCL21
ENSG00000048540	1.26604	2.19198	35.027	3.25e-09	1.58e-07	16548372	16610594	LMO3
ENSG00000215386	1.26523	1.12006	29.8953	4.56e-08	1.55e-06	15928296	16645467	MIR99AHG
ENSG00000228221	1.26522	0.694556	29.1348	6.75e-08	2.18e-06	177441910	177767379	LINC00578
ENSG00000165995	1.26458	2.51413	46.7854	7.92e-12	8.35e-10	18140424	18543557	CACNB2
ENSG00000145423	1.26401	7.09062	16.7565	4.25e-05	0.000539989	153780591	153789083	SFRP2
ENSG00000227039	1.26241	0.635334	41.4644	1.2e-10	8.76e-09	44921051	44929678	ITGB2-AS1
ENSG00000112210	1.26114	4.27089	52.7496	3.79e-13	6.43e-11	57186992	57222307	RAB23
ENSG00000129116	1.25976	7.94486	58.1771	2.4e-14	6.06e-12	168497052	168928457	PALLD
ENSG00000248485	1.25976	0.973381	15.6991	7.43e-05	0.000864341	161258745	161285450	PCP4L1
ENSG00000240771	1.2593	3.30113	42.2136	8.18e-11	6.26e-09	57610180	57617245	ARHGEF25
ENSG00000161405	1.25921	5.45552	38.6913	4.96e-10	3.04e-08	39757718	39864312	IKZF3
ENSG00000249825	1.25825	0.0685557	37.173	1.08e-09	6.06e-08	80052374	80083654	CTD-2201I18.1
ENSG00000078589	1.257	2.03451	36.0782	1.9e-09	9.82e-08	78945332	78963727	P2RY10
ENSG00000135426	1.25604	1.97525	44.7095	2.29e-11	2.08e-09	54948015	54984762	TESPA1
ENSG00000244682	1.2555	1.26176	50.2199	1.37e-12	1.97e-10	161581339	161605662	FCGR2C
ENSG00000154721	1.25419	3.92541	48.8158	2.81e-12	3.5e-10	25639258	25717562	JAM2
ENSG00000183963	1.25378	7.41324	50.2857	1.33e-12	1.93e-10	31064105	31104757	SMTN
ENSG00000162998	1.25153	4.56668	41.6785	1.08e-10	7.98e-09	182833275	182866637	FRZB
ENSG00000139910	1.25039	2.15396	26.2695	2.97e-07	7.87e-06	26443090	26598033	NOVA1
ENSG00000182575	1.24957	2.0098	22.7264	1.87e-06	3.85e-05	49575871	49583827	NXPH3
ENSG00000125355	1.2469	1.46273	45.9697	1.2e-11	1.19e-09	120258650	120311556	TMEM255A
ENSG00000079841	1.24668	0.934782	16.952	3.83e-05	0.000495191	71886703	72403143	RIMS1
ENSG00000132563	1.24559	2.02513	31.0454	2.52e-08	9.24e-07	138439057	138446969	REEP2
ENSG00000108370	1.24238	1.09804	39.0456	4.14e-10	2.6e-08	65100812	65227703	RGS9
ENSG00000122122	1.23856	4.41692	47.9881	4.29e-12	5.03e-10	129779949	129795201	SASH3
ENSG00000101605	1.23641	2.82532	36.2005	1.78e-09	9.34e-08	3066807	3219968	MYOM1
ENSG00000117215	1.23547	2.73972	18.4588	1.74e-05	0.000258278	20111939	20119566	PLA2G2D
ENSG00000146094	1.23463	4.09554	63.9414	1.28e-15	4.92e-13	177501907	177511274	DOK3
ENSG00000033122	1.23443	0.198982	46.0091	1.18e-11	1.17e-09	69567922	70151945	LRRC7
ENSG00000177098	1.23348	2.01325	39.8936	2.68e-10	1.78e-08	118133377	118152888	SCN4B
ENSG00000170390	1.23295	2.28354	46.8676	7.59e-12	8.05e-10	150078445	150257438	DCLK2
ENSG00000196664	1.23241	2.28928	41.9398	9.41e-11	7.08e-09	12867072	12890361	TLR7
ENSG00000243566	1.23035	3.31637	16.7503	4.26e-05	0.000541456	76510428	76516521	UPK3B
ENSG00000147576	1.23013	0.797932	41.5223	1.17e-10	8.53e-09	66432492	66468907	ADHFE1
ENSG00000124212	1.22944	5.29972	21.9511	2.8e-06	5.43e-05	49503874	49568137	PTGIS
ENSG00000158270	1.22918	3.45849	39.1658	3.89e-10	2.46e-08	316737	500722	COLEC12
ENSG00000131203	1.22775	5.82834	15.0821	0.000102937	0.00112259	39902275	39928790	IDO1
ENSG00000140416	1.22286	8.29087	60.4288	7.63e-15	2.29e-12	63042632	63071915	TPM1
ENSG00000280339	1.2225	0.714732	42.3514	7.63e-11	5.91e-09	86908990	86912238	AP001528.3
ENSG00000206579	1.22234	0.369273	20.5033	5.95e-06	0.000104468	55102028	55542054	XKR4
ENSG00000202538	1.22214	0.891072	29.2355	6.41e-08	2.08e-06	120291763	120291903	RNU4-2
ENSG00000166448	1.2219	1.34814	26.6424	2.45e-07	6.69e-06	98846488	98870771	TMEM130
ENSG00000145687	1.22167	3.76448	65.942	4.64e-16	2.29e-13	81413021	81751797	SSBP2
ENSG00000137726	1.22121	4.12874	40.4369	2.03e-10	1.38e-08	117836976	117877486	FXYD6
ENSG00000113088	1.2203	1.90327	27.9903	1.22e-07	3.67e-06	55024256	55034570	GZMK
ENSG00000196557	1.2194	5.82096	35.3272	2.79e-09	1.37e-07	1153106	1221771	CACNA1H
ENSG00000168421	1.21726	3.22629	44.3476	2.75e-11	2.44e-09	40191053	40246967	RHOH
ENSG00000117152	1.21707	2.80015	37.1064	1.12e-09	6.23e-08	163068775	163076802	RGS4
ENSG00000119938	1.21706	2.7118	27.5179	1.56e-07	4.53e-06	91628442	91633071	PPP1R3C
ENSG00000278309	1.21544	0.0116471	26.7318	2.34e-07	6.41e-06	NA	NA	NA
ENSG00000134245	1.21512	3.70153	47.4157	5.74e-12	6.32e-10	112466541	112530165	WNT2B
ENSG00000110031	1.21435	4.37999	59.8793	1.01e-14	2.89e-12	58526871	58578220	LPXN
ENSG00000174130	1.21391	2.10883	58.3265	2.22e-14	5.75e-12	38823715	38856817	TLR6
ENSG00000182487	1.21268	1.03322	37.0325	1.16e-09	6.43e-08	73220624	73235945	NCF1B
ENSG00000081237	1.21016	6.25649	40.7589	1.72e-10	1.2e-08	198638457	198757476	PTPRC
ENSG00000168546	1.20988	0.251073	34.7302	3.79e-09	1.8e-07	21690398	21812357	GFRA2
ENSG00000125726	1.20931	1.47475	22.5822	2.01e-06	4.11e-05	6583183	6604103	CD70
ENSG00000144891	1.20812	1.40708	12.1554	0.000489458	0.00396404	148697784	148743008	AGTR1
ENSG00000258754	1.2059	0.722716	15.4354	8.54e-05	0.000970198	93718542	94070898	LINC01579
ENSG00000170271	1.20549	4.05163	44.9556	2.02e-11	1.88e-09	154818492	154859252	FAXDC2
ENSG00000122224	1.20477	2.27544	30.912	2.7e-08	9.8e-07	160796074	160828261	LY9
ENSG00000151067	1.20378	4.91456	33.634	6.65e-09	2.97e-07	1970786	2697950	CACNA1C
ENSG00000110324	1.2035	4.8843	47.7802	4.77e-12	5.47e-10	117986370	118003037	IL10RA
ENSG00000048740	1.19923	5.25461	49.1646	2.35e-12	3.01e-10	10798397	11336675	CELF2
ENSG00000015285	1.19762	4.11117	50.457	1.22e-12	1.8e-10	48676596	48691427	WAS
ENSG00000026508	1.19629	8.95457	50.266	1.34e-12	1.94e-10	35138882	35232402	CD44
ENSG00000054938	1.19452	5.32244	17.1952	3.37e-05	0.000444811	74696429	74731426	CHRDL2
ENSG00000262655	1.19421	6.20209	27.9884	1.22e-07	3.67e-06	13962723	14268133	SPON1
ENSG00000102879	1.1941	5.8247	46.0866	1.13e-11	1.14e-09	30182827	30189076	CORO1A
ENSG00000163815	1.19393	2.01447	39.2076	3.81e-10	2.42e-08	45001548	45036071	CLEC3B
ENSG00000129596	1.19225	0.59747	21.6972	3.19e-06	6.11e-05	115804733	115816659	CDO1
ENSG00000069431	1.19063	4.26559	32.8398	1e-08	4.2e-07	21797401	21942529	ABCC9
ENSG00000081189	1.18845	5.03759	65.4879	5.85e-16	2.62e-13	88717117	88904257	MEF2C
ENSG00000041982	1.18727	7.92506	29.2444	6.38e-08	2.08e-06	115019575	115118257	TNC
ENSG00000167549	1.18659	0.660619	40.8175	1.67e-10	1.17e-08	29614756	29622907	CORO6
ENSG00000134769	1.18643	3.20722	24.5251	7.33e-07	1.73e-05	34493290	34891844	DTNA
ENSG00000165424	1.18529	5.31091	44.4838	2.56e-11	2.32e-09	79382325	79445624	ZCCHC24
ENSG00000106819	1.18519	5.93237	30.5912	3.19e-08	1.12e-06	92456205	92482506	ASPN
ENSG00000174175	1.18497	3.45112	29.0679	6.99e-08	2.25e-06	169588849	169630193	SELP
ENSG00000268388	1.18473	4.20837	35.7117	2.29e-09	1.15e-07	86474529	86509099	FENDRR
ENSG00000067798	1.18446	1.65258	33.3473	7.71e-09	3.38e-07	77324641	78213010	NAV3
ENSG00000111913	1.1833	3.76163	35.6587	2.35e-09	1.18e-07	24804282	25042170	RIPOR2
ENSG00000169083	1.18329	2.01261	29.5077	5.57e-08	1.84e-06	67544021	67730619	AR
ENSG00000185905	1.1822	2.24882	36.2207	1.76e-09	9.26e-08	29742463	29745990	C16orf54
ENSG00000125245	1.17972	0.644998	43.1344	5.11e-11	4.2e-09	99254714	99261744	GPR18
ENSG00000140285	1.17964	4.31172	28.8646	7.76e-08	2.46e-06	49423237	49488775	FGF7
ENSG00000116147	1.17709	0.00345286	19.8515	8.37e-06	0.000139688	175315194	175743616	TNR
ENSG00000101445	1.17641	4.45144	43.3702	4.53e-11	3.77e-09	38805697	38923024	PPP1R16B
ENSG00000143341	1.17585	4.48163	31.0608	2.5e-08	9.19e-07	185734391	186190949	HMCN1
ENSG00000198771	1.17578	4.01255	55.1072	1.14e-13	2.38e-11	167630093	167708696	RCSD1
ENSG00000237541	1.17529	4.30432	19.0786	1.25e-05	0.00019614	32741391	32747198	HLA-DQA2
ENSG00000152784	1.17466	2.47069	40.721	1.76e-10	1.22e-08	80183879	80204329	PRDM8
ENSG00000136732	1.17319	4.41935	54.0797	1.93e-13	3.68e-11	126656133	126696667	GYPC
ENSG00000237807	1.17057	1.59447	26.3542	2.84e-07	7.6e-06	53493523	53524336	AC022034.1
ENSG00000175463	1.17023	3.17003	40.8139	1.67e-10	1.17e-08	67403915	67410089	TBC1D10C
ENSG00000133107	1.1688	1.07839	37.3116	1.01e-09	5.71e-08	37632063	37869802	TRPC4
ENSG00000143816	1.16769	2.3599	27.0974	1.93e-07	5.47e-06	227918656	227947932	WNT9A
ENSG00000137941	1.16762	3.45369	29.7474	4.92e-08	1.66e-06	83865024	83999150	TTLL7
ENSG00000144642	1.16704	3.81856	48.6816	3.01e-12	3.7e-10	28574791	30010391	RBMS3
ENSG00000172349	1.16676	4.048	43.3899	4.49e-11	3.75e-09	81159575	81314058	IL16
ENSG00000137727	1.1666	1.36069	43.4781	4.29e-11	3.62e-09	110577042	110713189	ARHGAP20
ENSG00000082482	1.16411	0.49595	14.2756	0.000157897	0.00159848	215005775	215237090	KCNK2
ENSG00000168309	1.16352	2.90101	34.1085	5.21e-09	2.39e-07	58564117	58627610	FAM107A
ENSG00000077942	1.16244	7.55605	25.2211	5.11e-07	1.26e-05	45502238	45601135	FBLN1
ENSG00000172578	1.16151	3.91638	37.3922	9.66e-10	5.51e-08	183487551	183555706	KLHL6
ENSG00000044524	1.16144	3.99154	29.6035	5.3e-08	1.77e-06	89107621	89482134	EPHA3
ENSG00000066629	1.16136	4.52556	44.9112	2.06e-11	1.91e-09	99737693	99942060	EML1
ENSG00000058866	1.16115	2.27055	36.0778	1.9e-09	9.82e-08	186105668	186362234	DGKG
ENSG00000144668	1.15981	4.78585	44.5137	2.53e-11	2.29e-09	37452115	37823507	ITGA9
ENSG00000197629	1.15814	5.73393	41.7822	1.02e-10	7.6e-09	59208510	59212927	MPEG1
ENSG00000147697	1.15323	0.168197	23.2298	1.44e-06	3.08e-05	129748196	129786624	GSDMC
ENSG00000065320	1.15273	4.80786	29.6202	5.26e-08	1.76e-06	9021510	9244000	NTN1
ENSG00000161929	1.15248	3.05591	40.7713	1.71e-10	1.19e-08	5208920	5234860	SCIMP
ENSG00000072694	1.1513	2.48226	45.3805	1.62e-11	1.53e-09	161663147	161678654	FCGR2B
ENSG00000107186	1.1502	4.04013	44.8427	2.14e-11	1.97e-09	13105704	13279590	MPDZ
ENSG00000075884	1.14897	2.91126	53.8576	2.16e-13	4.05e-11	143091362	143768352	ARHGAP15
ENSG00000254851	1.14826	0.603432	17.511	2.86e-05	0.000389869	117135528	117138582	AP005018.2
ENSG00000187621	1.14795	0.0629489	12.681	0.000369391	0.00317132	95650498	95679833	TCL6
ENSG00000122986	1.14762	2.95235	53.64	2.41e-13	4.42e-11	110627841	110704950	HVCN1
ENSG00000134516	1.14706	4.7061	41.1773	1.39e-10	1e-08	169637268	170083382	DOCK2
ENSG00000100505	1.14702	0.815235	29.2075	6.5e-08	2.11e-06	50975262	51096061	TRIM9
ENSG00000140682	1.14666	5.95015	48.2905	3.68e-12	4.39e-10	31471585	31477960	TGFB1I1
ENSG00000106571	1.14651	3.5652	40.372	2.1e-10	1.42e-08	41960949	42237870	GLI3
ENSG00000009790	1.14538	2.82208	38.1202	6.65e-10	3.95e-08	209756032	209782320	TRAF3IP3
ENSG00000215861	1.14481	0.0811407	45.1226	1.85e-11	1.73e-09	149197992	149321732	AC245297.1
ENSG00000146374	1.14475	3.72288	22.1746	2.49e-06	4.93e-05	127118671	127199481	RSPO3
ENSG00000132514	1.14461	2.0596	27.3367	1.71e-07	4.9e-06	7074537	7080307	CLEC10A
ENSG00000050628	1.14454	2.94967	30.347	3.61e-08	1.26e-06	70852353	71047808	PTGER3
ENSG00000104936	1.14082	5.33595	48.1305	3.99e-12	4.73e-10	45769709	45782552	DMPK
ENSG00000102466	1.14057	0.791258	22.7104	1.88e-06	3.88e-05	101710804	102402457	FGF14
ENSG00000164619	1.13896	0.743226	25.7367	3.91e-07	1e-05	33904308	34156427	BMPER
ENSG00000259834	1.1385	2.10087	27.443	1.62e-07	4.68e-06	110653560	110657040	AL365361.1
ENSG00000113263	1.1378	3.21953	32.4528	1.22e-08	4.94e-07	157142933	157255185	ITK
ENSG00000060982	1.1375	5.21435	24.1228	9.04e-07	2.07e-05	24810024	24949101	BCAT1
ENSG00000038295	1.13684	0.984143	34.4214	4.44e-09	2.07e-07	165873237	166104457	TLL1
ENSG00000105246	1.1361	1.77357	33.582	6.83e-09	3.05e-07	4229523	4237528	EBI3
ENSG00000131016	1.13603	5.7998	32.5061	1.19e-08	4.84e-07	151239967	151358559	AKAP12
ENSG00000153012	1.13588	3.5761	27.6511	1.45e-07	4.27e-06	24998847	25030946	LGI2
ENSG00000118160	1.13547	1.65426	12.4974	0.000407513	0.00342762	47428017	47471893	SLC8A2
ENSG00000229835	1.13539	0.160871	16.0823	6.06e-05	0.000725494	21695176	21696943	KHSRPP1
ENSG00000173198	1.13522	1.86235	48.353	3.56e-12	4.28e-10	78271468	78327691	CYSLTR1
ENSG00000137101	1.13484	2.29122	46.6105	8.66e-12	8.98e-10	35609979	35646810	CD72
ENSG00000141837	1.13452	2.47969	30.091	4.12e-08	1.42e-06	13206442	13633025	CACNA1A
ENSG00000172348	1.13352	4.43394	43.6169	3.99e-11	3.41e-09	46220736	46491972	RCAN2
ENSG00000124749	1.13296	1.34009	27.8313	1.32e-07	3.94e-06	56056590	56394094	COL21A1
ENSG00000151789	1.13075	1.52346	29.9244	4.49e-08	1.53e-06	21412218	22373321	ZNF385D
ENSG00000107130	1.13075	5.2018	37.3529	9.86e-10	5.6e-08	130172404	130237303	NCS1
ENSG00000169760	1.1305	0.773947	17.3905	3.04e-05	0.000409942	173396284	174286644	NLGN1
ENSG00000144712	1.1301	2.28994	28.4394	9.67e-08	2.98e-06	12796472	12871916	CAND2
ENSG00000242732	1.1299	2.35829	41.7588	1.03e-10	7.67e-09	72127110	72131901	RTL5
ENSG00000185811	1.12968	4.74496	35.9105	2.07e-09	1.06e-07	50304068	50405101	IKZF1
ENSG00000170577	1.12889	3.51006	14.9196	0.000112191	0.00120688	45005182	45009452	SIX2
ENSG00000163219	1.12835	3.84683	52.9121	3.49e-13	6.05e-11	68679601	68826833	ARHGAP25
ENSG00000112208	1.12772	4.77134	39.0041	4.23e-10	2.65e-08	57172326	57189833	BAG2
ENSG00000046653	1.12654	2.47751	52.8155	3.66e-13	6.24e-11	13770939	13938638	GPM6B
ENSG00000204136	1.12637	2.08785	47.7133	4.93e-12	5.6e-10	121444991	121500027	GGTA1P
ENSG00000163873	1.12503	0.730473	14.6908	0.000126661	0.00133536	36795527	37034515	GRIK3
ENSG00000131018	1.12495	5.80271	41.4519	1.21e-10	8.8e-09	152121684	152637801	SYNE1
ENSG00000166963	1.12419	5.10357	40.4629	2e-10	1.37e-08	43510958	43531620	MAP1A
ENSG00000189129	1.12401	2.03495	49.3528	2.14e-12	2.81e-10	80131682	80145359	PLAC9
ENSG00000172005	1.12262	2.58412	10.6691	0.0010894	0.00757119	95025677	95053992	MAL
ENSG00000169252	1.12217	0.925175	36.847	1.28e-09	7.01e-08	148825245	148828687	ADRB2
ENSG00000224078	1.12122	3.87345	31.6885	1.81e-08	6.97e-07	24978583	25420336	SNHG14
ENSG00000101230	1.12116	2.42654	19.7505	8.82e-06	0.000146142	13221274	13300651	ISM1
ENSG00000162733	1.1206	5.86059	35.4891	2.56e-09	1.28e-07	162631373	162787405	DDR2
ENSG00000250588	1.12031	1.81281	39.8205	2.78e-10	1.83e-08	NA	NA	NA
ENSG00000104903	1.12014	2.66805	56.8176	4.78e-14	1.11e-11	13099033	13103161	LYL1
ENSG00000011465	1.12	8.30281	41.5559	1.15e-10	8.4e-09	91140484	91183217	DCN
ENSG00000185565	1.11877	4.11469	34.167	5.06e-09	2.32e-07	115802363	117139389	LSAMP
ENSG00000127951	1.11844	5.6873	32.7574	1.04e-08	4.33e-07	77193369	77199848	FGL2
ENSG00000004799	1.1177	6.2317	22.6441	1.95e-06	4e-05	95583499	95596516	PDK4
ENSG00000172915	1.11648	3.40074	24.8078	6.33e-07	1.51e-05	34942287	35673022	NBEA
ENSG00000185437	1.11436	1.28919	45.466	1.55e-11	1.48e-09	39445855	39515506	SH3BGR
ENSG00000136274	1.11248	1.91014	32.7435	1.05e-08	4.36e-07	45080437	45088969	NACAD
ENSG00000120217	1.11225	3.51072	20.9916	4.61e-06	8.42e-05	5450503	5470566	CD274
ENSG00000058668	1.11212	7.57245	51.4262	7.43e-13	1.17e-10	203626787	203744081	ATP2B4
ENSG00000123338	1.11197	5.09235	42.1568	8.42e-11	6.43e-09	54497752	54548243	NCKAP1L
ENSG00000248441	1.11143	0.496381	33.8756	5.88e-09	2.65e-07	95186634	95327129	LINC01197
ENSG00000205363	1.11126	1.26525	26.6894	2.39e-07	6.53e-06	73735431	73752747	INSYN1
ENSG00000106952	1.11124	1.49584	36.052	1.92e-09	9.93e-08	114893343	114930595	TNFSF8
ENSG00000147655	1.11077	0.581365	15.0705	0.000103572	0.0011287	107899316	108083642	RSPO2
ENSG00000167552	1.10984	6.80629	47.3387	5.97e-12	6.54e-10	49184795	49189080	TUBA1A
ENSG00000272463	1.10934	0.430184	36.4741	1.55e-09	8.32e-08	708592	711405	AL357054.4
ENSG00000165633	1.10786	3.87723	41.6054	1.12e-10	8.23e-09	49014236	49115522	VSTM4
ENSG00000134917	1.10666	2.58559	18.9623	1.33e-05	0.000206975	130404923	130428609	ADAMTS8
ENSG00000122025	1.10605	0.135843	26.7661	2.3e-07	6.31e-06	28003274	28100592	FLT3
ENSG00000254838	1.10574	3.29525	31.2388	2.28e-08	8.52e-07	6713536	6746439	GVINP1
ENSG00000204381	1.10473	2.90669	40.0225	2.51e-10	1.68e-08	111540280	111561745	LAYN
ENSG00000150510	1.10436	2.97872	37.0932	1.13e-09	6.25e-08	51222334	51284239	FAM124A
ENSG00000154678	1.10433	2.45401	34.3991	4.49e-09	2.09e-07	31751179	32428131	PDE1C
ENSG00000167641	1.10373	3.84667	26.3534	2.84e-07	7.6e-06	38251237	38256532	PPP1R14A
ENSG00000066382	1.10329	0.343635	42.0173	9.05e-11	6.84e-09	30384493	30586872	MPPED2
ENSG00000117091	1.10243	4.1334	34.8891	3.49e-09	1.68e-07	160678746	160711831	CD48
ENSG00000214575	1.10192	0.207391	23.9559	9.86e-07	2.24e-05	82543201	82648861	CPEB1
ENSG00000117425	1.10094	2.80708	22.0406	2.67e-06	5.21e-05	44819844	44843253	PTCH2
ENSG00000163564	1.10094	1.77342	33.988	5.55e-09	2.52e-07	158930796	158977059	PYHIN1
ENSG00000110848	1.10091	2.76663	34.4927	4.28e-09	2.01e-07	9752486	9760901	CD69
ENSG00000173208	1.10022	0.665547	30.8639	2.77e-08	9.99e-07	39550033	39619803	ABCD2
ENSG00000102383	1.09898	0.326574	26.543	2.58e-07	6.99e-06	75368427	75523502	ZDHHC15
ENSG00000129990	1.09895	1.70327	11.8071	0.000590039	0.00460814	55171196	55180289	SYT5
ENSG00000196329	1.09861	1.18802	39.3802	3.49e-10	2.24e-08	150722253	150750033	GIMAP5
ENSG00000154654	1.09779	1.11548	18.7618	1.48e-05	0.000225359	20998409	21543329	NCAM2
ENSG00000134198	1.09771	3.97355	26.3681	2.82e-07	7.56e-06	115048011	115089503	TSPAN2
ENSG00000169071	1.09721	4.00633	28.4999	9.37e-08	2.91e-06	91563091	91950228	ROR2
ENSG00000079263	1.09692	2.78884	38.6095	5.18e-10	3.15e-08	230203110	230313215	SP140
ENSG00000173826	1.09677	0.716787	10.3999	0.00126024	0.00848644	63523334	63548977	KCNH6
ENSG00000144649	1.09555	1.61511	21.3876	3.75e-06	7.03e-05	42979267	43060211	FAM198A
ENSG00000016082	1.09553	2.23311	29.7379	4.95e-08	1.66e-06	51383448	51394730	ISL1
ENSG00000110786	1.09532	0.0011457	23.9918	9.67e-07	2.2e-05	18727928	18792721	PTPN5
ENSG00000196569	1.09515	4.63463	33.5278	7.03e-09	3.12e-07	128883138	129516566	LAMA2
ENSG00000141622	1.09382	0.0842017	25.1975	5.17e-07	1.27e-05	46326809	46463140	RNF165
ENSG00000162739	1.0937	3.08097	32.464	1.21e-08	4.92e-07	160485030	160523262	SLAMF6
ENSG00000260244	1.09172	4.18548	35.7584	2.23e-09	1.13e-07	155734448	155737062	AC104083.1
ENSG00000164161	1.09095	2.73373	19.368	1.08e-05	0.000172361	144646156	144745271	HHIP
ENSG00000187239	1.0905	6.14906	38.1248	6.64e-10	3.94e-08	129887187	130043194	FNBP1
ENSG00000184261	1.09019	0.473971	35.0249	3.26e-09	1.58e-07	47509290	47570985	KCNK12
ENSG00000227507	1.09009	4.12591	29.0478	7.06e-08	2.27e-06	31580525	31582522	LTB
ENSG00000237187	1.09	1.77654	43.9272	3.41e-11	2.97e-09	93360779	93585649	NR2F1-AS1
ENSG00000254132	1.08984	0.857644	26.8203	2.23e-07	6.15e-06	94568929	94569470	MTND6P3
ENSG00000188906	1.08943	3.29611	37.2505	1.04e-09	5.86e-08	40196744	40369285	LRRK2
ENSG00000147138	1.08804	0.03609	21.9509	2.8e-06	5.43e-05	79144663	79175315	GPR174
ENSG00000136286	1.08753	3.97029	40.9826	1.54e-10	1.1e-08	44962662	44979088	MYO1G
ENSG00000230615	1.08627	1.21262	26.4631	2.69e-07	7.25e-06	44030437	44115913	AL139220.2
ENSG00000172572	1.08553	4.49142	30.2963	3.71e-08	1.29e-06	20368537	20688583	PDE3A
ENSG00000164116	1.08533	5.24786	31.7182	1.78e-08	6.89e-07	155666726	155737059	GUCY1A1
ENSG00000064300	1.08517	3.31331	12.6829	0.000369018	0.00316872	49495293	49515008	NGFR
ENSG00000164440	1.08436	0.644971	27.0514	1.98e-07	5.58e-06	139240061	139291998	TXLNB
ENSG00000189409	1.08434	0.068059	34.9916	3.31e-09	1.6e-07	1632163	1635263	MMP23B
ENSG00000186462	1.08258	0.291707	16.693	4.39e-05	0.000556052	73212299	73214851	NAP1L2
ENSG00000186642	1.08108	3.07118	45.6423	1.42e-11	1.37e-09	72576141	72674591	PDE2A
ENSG00000121440	1.08103	4.74181	31.9955	1.55e-08	6.08e-07	73382431	73624941	PDZRN3
ENSG00000145012	1.08095	8.94613	52.5408	4.21e-13	6.99e-11	188153284	188890671	LPP
ENSG00000110076	1.078	2.82996	19.5606	9.75e-06	0.000158618	64606174	64723197	NRXN2
ENSG00000147027	1.07798	4.94843	44.2139	2.94e-11	2.61e-09	34627075	34657285	TMEM47
ENSG00000181804	1.07768	2.58938	48.4865	3.33e-12	4.04e-10	143265222	143848485	SLC9A9
ENSG00000164309	1.07742	1.66545	40.1268	2.38e-10	1.6e-08	79689836	79800240	CMYA5
ENSG00000211899	1.07707	9.00291	14.6532	0.000129217	0.00135757	105851705	105856218	IGHM
ENSG00000241644	1.07531	3.03312	26.5853	2.52e-07	6.87e-06	30697985	30757602	INMT
ENSG00000197256	1.07505	6.60249	50.3907	1.26e-12	1.85e-10	11164267	11197791	KANK2
ENSG00000103241	1.07447	4.99975	39.5887	3.13e-10	2.04e-08	86510527	86515422	FOXF1
ENSG00000185070	1.07193	4.1118	22.9254	1.68e-06	3.53e-05	85530144	85654428	FLRT2
ENSG00000005249	1.07053	3.86108	32.4667	1.21e-08	4.92e-07	107044705	107161811	PRKAR2B
ENSG00000155926	1.0701	4.37109	38.0569	6.87e-10	4.07e-08	133036728	133102912	SLA
ENSG00000180096	1.06998	3.65191	41.7595	1.03e-10	7.67e-09	30378133	30395991	2021-09-01
ENSG00000000971	1.06986	6.12073	37.4865	9.2e-10	5.29e-08	196652043	196747504	CFH
ENSG00000203706	1.06954	1.65467	23.6753	1.14e-06	2.53e-05	210231456	210234047	SERTAD4-AS1
ENSG00000226979	1.06626	0.353991	30.5201	3.3e-08	1.16e-06	31572054	31574324	LTA
ENSG00000146122	1.06407	4.52908	34.4042	4.48e-09	2.09e-07	39792298	39904877	DAAM2
ENSG00000230438	1.06206	0.944808	32.0534	1.5e-08	5.96e-07	2851230	2881407	SERPINB9P1
ENSG00000163171	1.05907	5.51237	40.5391	1.93e-10	1.32e-08	37641882	37738468	CDC42EP3
ENSG00000165457	1.05875	3.28791	28.6674	8.59e-08	2.69e-06	72216601	72221950	FOLR2
ENSG00000159433	1.05835	3.6554	39.3245	3.59e-10	2.3e-08	42575606	42720998	STARD9
ENSG00000154262	1.05819	2.2031	30.0189	4.28e-08	1.46e-06	69078702	69141895	ABCA6
ENSG00000254535	1.05789	0.830578	37.9877	7.12e-10	4.21e-08	134196333	134201789	PABPC4L
ENSG00000101197	1.05769	0.115811	15.3515	8.93e-05	0.00100628	63235883	63240495	BIRC7
ENSG00000118526	1.05458	2.78141	39.5596	3.18e-10	2.07e-08	133889113	133895553	TCF21
ENSG00000183023	1.05326	4.25868	45.9094	1.24e-11	1.21e-09	40097270	40611053	SLC8A1
ENSG00000185862	1.05298	4.80992	37.637	8.52e-10	4.92e-08	31303770	31314105	EVI2B
ENSG00000176533	1.05278	2.90622	33.1904	8.36e-09	3.61e-07	2511219	2702694	GNG7
ENSG00000117154	1.05139	0.592058	27.6913	1.42e-07	4.2e-06	18107798	18378483	IGSF21
ENSG00000110665	1.05062	0.397184	26.3503	2.85e-07	7.6e-06	2295628	2303049	C11orf21
ENSG00000148516	1.05042	5.72104	43.4063	4.45e-11	3.74e-09	31318495	31529814	ZEB1
ENSG00000185245	1.0486	1.2594	29.4418	5.76e-08	1.9e-06	4932277	4935023	GP1BA
ENSG00000105366	1.04645	1.16099	20.4628	6.08e-06	0.000106454	51450847	51458456	SIGLEC8
ENSG00000103522	1.04549	2.37137	29.4409	5.76e-08	1.9e-06	27402174	27452042	IL21R
ENSG00000271605	1.04528	1.96411	47.6685	5.05e-12	5.66e-10	64449037	64468643	MILR1
ENSG00000179921	1.04404	2.40634	30.8284	2.82e-08	1.01e-06	218259496	218263861	GPBAR1
ENSG00000270412	1.04398	0.42658	29.4189	5.83e-08	1.91e-06	98943337	98943775	AL136084.3
ENSG00000105492	1.04329	0.473751	20.1185	7.28e-06	0.000123858	51517819	51531856	SIGLEC6
ENSG00000105697	1.04102	0.0179491	23.3875	1.32e-06	2.87e-05	35280716	35285143	HAMP
ENSG00000160951	1.04046	1.60053	20.7474	5.24e-06	9.41e-05	14472466	14475354	PTGER1
ENSG00000213203	1.04039	2.7436	47.9817	4.3e-12	5.04e-10	150716606	150724284	GIMAP1
ENSG00000186868	1.04038	2.18706	17.3854	3.05e-05	0.000410558	45894551	46028334	MAPT
ENSG00000204161	1.03985	2.48462	54.6881	1.41e-13	2.86e-11	49154725	49188585	TMEM273
ENSG00000069493	1.03957	3.28878	36.9514	1.21e-09	6.68e-08	9664969	9699553	CLEC2D
ENSG00000205795	1.03884	2.96607	16.1278	5.92e-05	0.000712207	10056780	10080944	CYS1
ENSG00000065413	1.03682	4.03779	46.9357	7.34e-12	7.86e-10	196967017	197311173	ANKRD44
ENSG00000156804	1.03622	6.28956	34.1063	5.22e-09	2.39e-07	123497889	123541206	FBXO32
ENSG00000197872	1.03555	3.47924	47.907	4.47e-12	5.19e-10	16549459	16666331	FAM49A
ENSG00000246695	1.03554	1.43503	31.0715	2.49e-08	9.15e-07	25936683	25959765	RASSF8-AS1
ENSG00000172346	1.03512	1.37454	24.5712	7.16e-07	1.69e-05	41561010	41577741	CSDC2
ENSG00000189320	1.03395	1.00368	17.9923	2.22e-05	0.000315554	135728348	135748813	FAM180A
ENSG00000123572	1.03345	1.7172	12.0729	0.0005116	0.00411322	105822539	105958610	NRK
ENSG00000177363	1.02804	1.96029	29.3199	6.14e-08	2e-06	62686406	62689530	LRRN4CL
ENSG00000055163	1.02745	5.39323	40.6839	1.79e-10	1.24e-08	157266079	157395595	CYFIP2
ENSG00000068615	1.02694	3.1473	18.5199	1.68e-05	0.000251285	86213993	86338083	REEP1
ENSG00000079102	1.02632	3.37304	23.2126	1.45e-06	3.1e-05	91954967	92103286	RUNX1T1
ENSG00000102245	1.02632	1.15165	25.6598	4.07e-07	1.04e-05	136648158	136660390	CD40LG
ENSG00000171951	1.02614	2.53149	12.8006	0.000346505	0.00301445	223596940	223602361	SCG2
ENSG00000234456	1.02499	3.33835	42.1025	8.66e-11	6.6e-09	79452877	79471208	MAGI2-AS3
ENSG00000281383	1.02487	3.98293	23.1354	1.51e-06	3.21e-05	8254592	8255514	FP671120.4
ENSG00000100234	1.02292	4.27251	27.9629	1.24e-07	3.71e-06	32801705	32863041	TIMP3
ENSG00000211942	1.02244	2.51143	10.0444	0.00152812	0.00986937	106129540	106130072	IGHV3-13
ENSG00000166923	1.02223	8.30898	17.9109	2.31e-05	0.000326572	32718004	32745106	GREM1
ENSG00000105894	1.02057	2.92096	30.7258	2.97e-08	1.06e-06	137227341	137343774	PTN
ENSG00000177272	1.02049	1.73135	19.8544	8.36e-06	0.00013953	110672465	110674940	KCNA3
ENSG00000143995	1.02048	4.43542	42.4202	7.36e-11	5.73e-09	66433452	66573869	MEIS1
ENSG00000183813	1.01888	1.93247	25.832	3.72e-07	9.61e-06	32951644	32956349	CCR4
ENSG00000196159	1.01784	4.49425	32.6302	1.11e-08	4.57e-07	125314955	125492932	FAT4
ENSG00000023902	1.01777	5.32163	47.9665	4.34e-12	5.06e-10	150149183	150164720	PLEKHO1
ENSG00000162687	1.01546	0.628174	27.0001	2.03e-07	5.7e-06	196225779	196609225	KCNT2
ENSG00000076662	1.01499	1.50634	24.0255	9.51e-07	2.17e-05	10333776	10339661	ICAM3
ENSG00000105122	1.01264	3.99602	36.8797	1.26e-09	6.9e-08	15451624	15464544	RASAL3
ENSG00000143119	1.01237	5.50439	36.9423	1.22e-09	6.7e-08	110871188	110899922	CD53
ENSG00000144824	1.01219	4.88101	32.8052	1.02e-08	4.24e-07	111732497	111976517	PHLDB2
ENSG00000131378	1.01209	5.23816	48.8836	2.72e-12	3.41e-10	16313574	16514026	RFTN1
ENSG00000148541	1.01182	2.00461	31.0115	2.57e-08	9.37e-07	59246130	59363181	FAM13C
ENSG00000133800	1.01159	2.21738	28.8819	7.69e-08	2.44e-06	10556966	10611689	LYVE1
ENSG00000138135	1.01109	2.12187	25.5335	4.35e-07	1.1e-05	89205629	89207317	CH25H
ENSG00000007237	1.01022	5.26116	36.2442	1.74e-09	9.17e-08	9910609	10198551	GAS7
ENSG00000136167	1.00944	7.13378	34.9737	3.34e-09	1.62e-07	46125920	46211871	LCP1
ENSG00000166086	1.00918	4.72468	42.5393	6.93e-11	5.43e-09	134069071	134152001	JAM3
ENSG00000167984	1.00818	3.45154	35.4519	2.61e-09	1.3e-07	3539033	3577403	NLRC3
ENSG00000164850	1.00782	1.85719	21.136	4.28e-06	7.89e-05	1082208	1093815	GPER1
ENSG00000122420	1.00579	1.6526	24.5864	7.11e-07	1.68e-05	78303884	78540701	PTGFR
ENSG00000149557	1.00576	2.95648	44.0021	3.28e-11	2.86e-09	125442881	125592568	FEZ1
ENSG00000141968	1.00547	3.65532	36.5206	1.51e-09	8.14e-08	6772708	6857366	VAV1
ENSG00000030304	1.00468	0.606267	13.0023	0.000311103	0.00276033	110668779	110806558	MUSK
ENSG00000153956	1.00453	4.33945	26.5679	2.54e-07	6.92e-06	81946444	82443777	CACNA2D1
ENSG00000164691	1.00429	3.55358	30.7062	3e-08	1.07e-06	159034468	159045152	TAGAP
ENSG00000091656	1.002	3.53565	17.6721	2.62e-05	0.000362453	76681239	76867281	ZFHX4
ENSG00000111452	1.0017	3.26109	18.8185	1.44e-05	0.000220306	130953907	131141469	ADGRD1
ENSG00000186469	1.00161	4.27173	51.1817	8.42e-13	1.31e-10	51826195	51979342	GNG2
ENSG00000048052	1.00151	4.22335	27.0834	1.95e-07	5.49e-06	18086949	19002416	HDAC9
ENSG00000164197	1.00116	1.78433	32.425	1.24e-08	5.01e-07	64165843	64372869	RNF180
ENSG00000162511	1.00062	7.63131	40.8684	1.63e-10	1.15e-08	30732469	30757774	LAPTM5
ENSG00000129675	1.00043	4.33772	47.6546	5.08e-12	5.67e-10	136665547	136780932	ARHGEF6
ENSG00000160097	0.999899	0.892173	20.6585	5.49e-06	9.77e-05	32862268	32872482	FNDC5
ENSG00000171791	0.999876	3.70128	45.4171	1.59e-11	1.52e-09	63123346	63320128	BCL2
ENSG00000129244	0.998586	1.99559	26.4566	2.7e-07	7.27e-06	7646627	7657770	ATP1B2
ENSG00000180828	0.998551	0.755031	24.4176	7.76e-07	1.82e-05	64580365	64583627	BHLHE22
ENSG00000165996	0.996129	1.90371	21.4987	3.54e-06	6.68e-05	17589032	17617374	HACD1
ENSG00000183580	0.995234	3.70048	45.1451	1.83e-11	1.72e-09	15500180	15939795	FBXL7
ENSG00000168497	0.995222	4.45692	21.823	2.99e-06	5.76e-05	191834310	191847088	CAVIN2
ENSG00000115252	0.994455	2.8147	36.0414	1.93e-09	9.97e-08	182140036	182523192	PDE1A
ENSG00000177675	0.993904	2.64959	28.1148	1.14e-07	3.46e-06	7346685	7479897	CD163L1
ENSG00000176049	0.992903	0.878908	26.967	2.07e-07	5.78e-06	147585438	147782775	JAKMIP2
ENSG00000144619	0.992717	2.45907	32.8978	9.71e-09	4.09e-07	2098813	3057959	CNTN4
ENSG00000135298	0.992308	0.0882351	12.0622	0.000514536	0.00413097	68635282	69389506	ADGRB3
ENSG00000167081	0.991995	4.71549	56.3106	6.19e-14	1.39e-11	125747345	125967377	PBX3
ENSG00000183918	0.991124	1.66639	25.8179	3.75e-07	9.66e-06	124227868	124373197	SH2D1A
ENSG00000182636	0.990771	3.78299	32.8556	9.93e-09	4.18e-07	23685400	23687305	NDN
ENSG00000005102	0.990333	2.00943	27.1505	1.88e-07	5.34e-06	43640389	43661922	MEOX1
ENSG00000143772	0.989084	5.79575	39.861	2.73e-10	1.8e-08	226631690	226739323	ITPKB
ENSG00000259291	0.987298	3.12231	33.9015	5.8e-09	2.62e-07	90074512	90082207	ZNF710-AS1
ENSG00000161281	0.987201	2.52198	45.3055	1.69e-11	1.59e-09	36150922	36152449	COX7A1
ENSG00000112425	0.987131	2.40544	55.1692	1.11e-13	2.33e-11	145382535	145736023	EPM2A
ENSG00000259330	0.985108	2.73209	66.2799	3.91e-16	1.97e-13	40323692	40326715	INAFM2
ENSG00000180447	0.984568	3.78191	17.7544	2.51e-05	0.000349772	86944362	86947506	GAS1
ENSG00000120658	0.982013	1.63908	32.8099	1.02e-08	4.24e-07	43213518	43786908	ENOX1
ENSG00000158473	0.981736	1.25726	36.9822	1.19e-09	6.58e-08	158178030	158186427	CD1D
ENSG00000185567	0.980899	6.61841	16.9107	3.92e-05	0.000504793	104937244	104978374	AHNAK2
ENSG00000258168	0.980839	0.607825	25.6053	4.19e-07	1.06e-05	70468080	70543040	AC025569.1
ENSG00000168386	0.979752	6.6499	39.214	3.8e-10	2.42e-08	99830141	100114513	FILIP1L
ENSG00000151702	0.979656	4.08096	47.6983	4.97e-12	5.63e-10	128686535	128813267	FLI1
ENSG00000168077	0.978795	4.51575	26.3685	2.82e-07	7.56e-06	27633868	27676776	SCARA3
ENSG00000163568	0.978164	2.19507	14.6915	0.000126614	0.00133517	159062484	159147096	AIM2
ENSG00000163519	0.978109	1.17287	21.5321	3.48e-06	6.58e-05	108822770	108855005	TRAT1
ENSG00000132718	0.977357	4.52959	37.6696	8.38e-10	4.85e-08	155859567	155885199	SYT11
ENSG00000169413	0.976329	3.91148	36.199	1.78e-09	9.34e-08	20781268	20782467	RNASE6
ENSG00000102385	0.974474	0.118875	27.6562	1.45e-07	4.26e-06	101219769	101264497	DRP2
ENSG00000170500	0.973311	2.72764	13.6182	0.000223998	0.00212744	100271875	100322501	LONRF2
ENSG00000064309	0.972656	3.43774	29.5036	5.58e-08	1.84e-06	125955796	126063335	CDON
ENSG00000279338	0.971016	1.57805	26.989	2.05e-07	5.72e-06	NA	NA	NA
ENSG00000184719	0.970714	0.919377	28.3263	1.02e-07	3.14e-06	88273864	88584530	RNLS
ENSG00000139190	0.969329	3.01506	51.8903	5.87e-13	9.4e-11	6462237	6470987	VAMP1
ENSG00000132932	0.968485	0.57183	25.3438	4.8e-07	1.2e-05	25371974	26025851	ATP8A2
ENSG00000049323	0.966409	6.6539	33.1896	8.36e-09	3.61e-07	32946953	33399509	LTBP1
ENSG00000154263	0.965861	1.54397	25.2385	5.07e-07	1.25e-05	69147214	69244846	ABCA10
ENSG00000233608	0.965028	1.93845	21.2242	4.09e-06	7.59e-05	238848032	238910534	TWIST2
ENSG00000121933	0.964776	2.14955	30.5517	3.25e-08	1.15e-06	111483348	111563962	TMIGD3
ENSG00000020577	0.9635	4.65387	40.3094	2.17e-10	1.46e-08	54566117	54793315	SAMD4A
ENSG00000197565	0.96342	2.60174	14.1622	0.000167706	0.00168212	108155607	108439497	COL4A6
ENSG00000166780	0.963245	3.88127	35.8676	2.11e-09	1.07e-07	15434475	15625028	C16orf45
ENSG00000123096	0.963078	4.63944	31.7859	1.72e-08	6.7e-07	26121991	26299290	SSPN
ENSG00000184709	0.962815	3.50766	11.4152	0.00072844	0.00546668	137168758	137170051	LRRC26
ENSG00000188171	0.962381	1.86365	25.5698	4.27e-07	1.08e-05	20619939	20661596	ZNF626
ENSG00000167261	0.961572	1.61482	37.298	1.01e-09	5.74e-08	67987394	68000586	DPEP2
ENSG00000242258	0.96153	0.105571	28.9779	7.32e-08	2.34e-06	150433654	150448140	LINC00996
ENSG00000140092	0.961407	5.518	31.0432	2.52e-08	9.24e-07	91869412	91947987	FBLN5
ENSG00000166927	0.960637	4.43831	34.6872	3.87e-09	1.84e-07	60378485	60395951	MS4A7
ENSG00000169554	0.960139	5.46326	42.7611	6.19e-11	4.95e-09	144364364	144521057	ZEB2
ENSG00000117020	0.959904	4.92801	36.6866	1.39e-09	7.59e-08	243488233	243851079	AKT3
ENSG00000172156	0.959778	3.83272	18.2786	1.91e-05	0.00027922	34285742	34288334	CCL11
ENSG00000198542	0.959362	3.28158	13.5617	0.000230844	0.00217831	101452593	101720856	ITGBL1
ENSG00000088882	0.958087	4.13463	24.9762	5.8e-07	1.41e-05	2794074	2800627	CPXM1
ENSG00000143110	0.95777	3.9608	37.1046	1.12e-09	6.23e-08	111473792	111478512	C1orf162
ENSG00000143851	0.956639	3.97911	28.7635	8.18e-08	2.58e-06	202147013	202161588	PTPN7
ENSG00000150672	0.956316	1.4287	21.7502	3.11e-06	5.96e-05	83455012	85627922	DLG2
ENSG00000122707	0.955344	3.28007	45.2423	1.74e-11	1.64e-09	36036913	36124455	RECK
ENSG00000171659	0.955246	2.89093	36.1981	1.78e-09	9.34e-08	41688973	41697275	GPR34
ENSG00000136490	0.955175	4.70237	31.8169	1.69e-08	6.62e-07	63695888	63701172	LIMD2
ENSG00000267534	0.954717	3.33662	51.0153	9.16e-13	1.42e-10	10221433	10231331	S1PR2
ENSG00000176293	0.954271	1.01615	26.5565	2.56e-07	6.96e-06	58059239	58086310	ZNF135
ENSG00000135218	0.953318	3.88395	30.3751	3.56e-08	1.24e-06	80369575	80679277	CD36
ENSG00000120693	0.953	3.87644	19.0362	1.28e-05	0.000199997	36844831	36920765	SMAD9
ENSG00000153902	0.952249	1.72349	31.1521	2.39e-08	8.85e-07	35124513	35142451	LGI4
ENSG00000189233	0.9499	1.48685	17.7935	2.46e-05	0.000344031	28021964	28083936	NUGGC
ENSG00000175906	0.949384	1.56861	21.2801	3.97e-06	7.38e-05	43398993	43401137	ARL4D
ENSG00000141431	0.948991	0.353094	18.3487	1.84e-05	0.000270796	33578219	33751195	ASXL3
ENSG00000131831	0.946214	4.23079	28.7156	8.38e-08	2.63e-06	17800049	17861337	RAI2
ENSG00000111348	0.944319	6.6593	48.1067	4.04e-12	4.75e-10	14942031	14961728	ARHGDIB
ENSG00000146192	0.944087	3.50137	33.6843	6.48e-09	2.9e-07	37005646	37029069	FGD2
ENSG00000121807	0.943603	1.51084	20.8288	5.02e-06	9.07e-05	46353744	46360940	CCR2
ENSG00000182534	0.943529	6.21474	37.8485	7.65e-10	4.46e-08	76672551	76711016	MXRA7
ENSG00000157445	0.943415	0.376053	24.5903	7.09e-07	1.68e-05	54122547	55074557	CACNA2D3
ENSG00000235505	0.943399	1.39489	43.0487	5.34e-11	4.34e-09	104901549	104919073	CASP17P
ENSG00000197705	0.943234	0.279829	10.2993	0.00133079	0.00886667	32672673	32773023	KLHL14
ENSG00000232629	0.942524	3.56951	14.9859	0.00010832	0.00117255	32756098	32763532	HLA-DQB2
ENSG00000155849	0.942079	4.7766	40.4231	2.05e-10	1.39e-08	36854361	37449249	ELMO1
ENSG00000185345	0.941991	1.25983	31.0423	2.52e-08	9.24e-07	161347417	162727775	PRKN
ENSG00000078053	0.941568	1.44678	29.603	5.3e-08	1.77e-06	38383704	38631420	AMPH
ENSG00000196923	0.939847	6.71595	38.9271	4.4e-10	2.74e-08	177483394	177497606	PDLIM7
ENSG00000128594	0.939339	1.41745	34.7274	3.79e-09	1.81e-07	128027071	128032107	LRRC4
ENSG00000107562	0.937862	5.4252	24.8582	6.17e-07	1.48e-05	44370165	44386493	CXCL12
ENSG00000078596	0.936738	4.16505	26.7029	2.37e-07	6.49e-06	79360384	79367667	ITM2A
ENSG00000132386	0.93328	6.30112	27.4815	1.59e-07	4.6e-06	1762029	1777565	SERPINF1
ENSG00000134121	0.932904	2.66222	20.4442	6.14e-06	0.000107126	196763	409417	CHL1
ENSG00000134874	0.93283	3.09824	33.0596	8.94e-09	3.81e-07	95578202	95644706	DZIP1
ENSG00000178562	0.93197	2.30645	24.9453	5.9e-07	1.43e-05	203706475	203738912	CD28
ENSG00000115935	0.93167	6.27175	43.3902	4.48e-11	3.75e-09	174559572	174682916	WIPF1
ENSG00000123094	0.931258	4.04559	25.9389	3.52e-07	9.17e-06	25959029	26079892	RASSF8
ENSG00000049540	0.929423	6.28722	20.2323	6.86e-06	0.000118168	74027789	74069907	ELN
ENSG00000171451	0.929416	2.34304	23.1523	1.5e-06	3.18e-05	67506587	67516720	DSEL
ENSG00000134775	0.928973	2.24892	19.3471	1.09e-05	0.000173828	36297714	36780055	FHOD3
ENSG00000180353	0.928701	4.99997	35.6865	2.32e-09	1.17e-07	121631399	121660927	HCLS1
ENSG00000276409	0.927529	0.3287	19.4358	1.04e-05	0.000167355	35983288	35987004	CCL14
ENSG00000138964	0.926219	3.37398	36.6055	1.45e-09	7.87e-08	44172956	44219533	PARVG
ENSG00000110077	0.92581	4.9345	33.2404	8.14e-09	3.55e-07	60172014	60184666	MS4A6A
ENSG00000111796	0.925661	2.01478	28.918	7.55e-08	2.4e-06	9594551	9607916	KLRB1
ENSG00000126895	0.92565	0.013182	22.2254	2.42e-06	4.81e-05	153902531	153907166	AVPR2
ENSG00000157570	0.925331	5.36236	27.6262	1.47e-07	4.31e-06	44726465	44932423	TSPAN18
ENSG00000278948	0.924629	0.491518	35.2332	2.92e-09	1.43e-07	37943050	37944898	AL031587.5
ENSG00000118785	0.92433	7.47571	11.5241	0.00068698	0.00521688	87975650	87983426	SPP1
ENSG00000137265	0.923653	3.30273	18.7923	1.46e-05	0.000222729	391752	411443	IRF4
ENSG00000277734	0.921687	5.20587	26.8595	2.19e-07	6.05e-06	22547506	22552156	TRAC
ENSG00000088538	0.921533	1.72405	19.3945	1.06e-05	0.000170406	50674927	51384198	DOCK3
ENSG00000184271	0.920997	2.77038	47.691	4.99e-12	5.63e-10	51186936	51217708	POU6F1
ENSG00000174136	0.920465	4.39746	38.7476	4.82e-10	2.97e-08	98768650	98798643	RGMB
ENSG00000005844	0.919624	5.009	24.2457	8.48e-07	1.96e-05	30472719	30523185	ITGAL
ENSG00000147166	0.919608	0.328078	27.7942	1.35e-07	4.01e-06	71301750	71305371	ITGB1BP2
ENSG00000255197	0.919195	0.129204	30.6994	3.01e-08	1.07e-06	47381509	47409369	AC090559.1
ENSG00000061455	0.918846	1.38106	24.1627	8.85e-07	2.04e-05	123089241	123194266	PRDM6
ENSG00000174125	0.918441	2.87287	32.7149	1.07e-08	4.4e-07	38790677	38856817	TLR1
ENSG00000139187	0.918073	0.677803	37.4625	9.32e-10	5.35e-08	8950044	9010760	KLRG1
ENSG00000160539	0.917774	1.01804	27.754	1.38e-07	4.08e-06	131289459	131359022	PLPP7
ENSG00000179144	0.917591	3.43796	33.4313	7.38e-09	3.26e-07	150514872	150521073	GIMAP7
ENSG00000145861	0.917144	0.803057	27.7835	1.36e-07	4.03e-06	160347754	160370641	C1QTNF2
ENSG00000013297	0.916857	2.04224	17.0008	3.74e-05	0.000484582	170418868	170454733	CLDN11
ENSG00000123329	0.916124	3.73626	31.2499	2.27e-08	8.49e-07	57472264	57488814	ARHGAP9
ENSG00000166928	0.91516	0.981168	33.0953	8.78e-09	3.76e-07	60378530	60417756	MS4A14
ENSG00000077264	0.914039	1.6078	14.8776	0.000114718	0.00122947	110944285	111227361	PAK3
ENSG00000211644	0.913705	5.84897	10.4881	0.00120145	0.00817686	22322472	22322969	IGLV1-51
ENSG00000187391	0.91302	2.16996	31.0605	2.5e-08	9.19e-07	78017055	79453667	MAGI2
ENSG00000230630	0.912896	1.63252	34.6445	3.96e-09	1.87e-07	172138397	172144840	DNM3OS
ENSG00000246223	0.912127	0.386576	20.8478	4.97e-06	9e-05	97924637	97978124	LINC01550
ENSG00000150995	0.910735	4.79032	43.4028	4.46e-11	3.74e-09	4493345	4847840	ITPR1
ENSG00000125910	0.910594	2.00859	23.923	1e-06	2.26e-05	3172346	3180332	S1PR4
ENSG00000018408	0.910259	6.55745	38.5399	5.36e-10	3.24e-08	149517235	149736714	WWTR1
ENSG00000169031	0.908788	1.85951	13.2608	0.000271021	0.00247234	227164624	227314792	COL4A3
ENSG00000166432	0.908186	2.20999	19.7258	8.94e-06	0.000147642	101882288	101932079	ZMAT1
ENSG00000082196	0.907688	2.37739	25.072	5.52e-07	1.35e-05	34019448	34043832	C1QTNF3
ENSG00000167601	0.907657	5.9403	38.8564	4.56e-10	2.82e-08	41219223	41261766	AXL
ENSG00000165821	0.907601	2.57347	17.0007	3.74e-05	0.000484582	21521080	21537216	SALL2
ENSG00000197253	0.90629	4.0305	15.8314	6.92e-05	0.000813487	1227272	1230184	TPSB2
ENSG00000143515	0.906025	4.90585	33.7865	6.15e-09	2.78e-07	154325553	154351304	ATP8B2
ENSG00000158887	0.905633	0.676342	32.6901	1.08e-08	4.45e-07	161304735	161309968	MPZ
ENSG00000065325	0.904729	1.09535	12.6761	0.000370355	0.00317741	9822206	9892099	GLP2R
ENSG00000154529	0.904432	0.1847	13.8898	0.000193843	0.00188878	41890314	42129510	CNTNAP3B
ENSG00000167208	0.903848	2.92899	27.9409	1.25e-07	3.75e-06	50666300	50681353	SNX20
ENSG00000177469	0.903739	7.56045	32.9427	9.49e-09	4e-07	42402449	42423256	CAVIN1
ENSG00000144229	0.903218	0.603579	10.0481	0.00152508	0.00985398	136765545	137677718	THSD7B
ENSG00000161638	0.9027	7.30468	33.7267	6.34e-09	2.85e-07	54395261	54419266	ITGA5
ENSG00000185532	0.901729	3.78554	32.2193	1.38e-08	5.52e-07	50990888	52298423	PRKG1
ENSG00000173546	0.901728	5.97337	25.0852	5.49e-07	1.34e-05	75674322	75712848	CSPG4
ENSG00000053438	0.899366	1.61049	23.3134	1.38e-06	2.97e-05	37521206	37523690	NNAT
ENSG00000196735	0.898764	7.12971	18.9165	1.37e-05	0.000210986	32628179	32647062	HLA-DQA1
ENSG00000151967	0.897846	0.172754	27.6336	1.47e-07	4.31e-06	159839861	159897360	SCHIP1
ENSG00000123360	0.897814	2.13016	24.5021	7.42e-07	1.74e-05	54549601	54579239	PDE1B
ENSG00000161298	0.897794	1.29238	28.6262	8.78e-08	2.74e-06	36604817	36634114	ZNF382
ENSG00000072818	0.894453	3.68567	31.5976	1.9e-08	7.28e-07	7336529	7351477	ACAP1
ENSG00000167895	0.894416	4.65318	28.4594	9.57e-08	2.96e-06	78130770	78142968	TMC8
ENSG00000181374	0.893508	0.953891	13.2987	0.000265596	0.00243474	34356480	34358610	CCL13
ENSG00000165028	0.892702	0.186128	32.1693	1.41e-08	5.65e-07	104764129	104777764	NIPSNAP3B
ENSG00000179583	0.892147	5.96737	21.2858	3.96e-06	7.36e-05	10866222	10943021	CIITA
ENSG00000139174	0.890001	2.29366	23.4084	1.31e-06	2.85e-05	42456757	42590355	PRICKLE1
ENSG00000094963	0.88996	3.26634	13.1257	0.000291271	0.00262132	171185249	171212686	FMO2
ENSG00000144935	0.889582	1.82901	27.1757	1.86e-07	5.29e-06	142724034	142807888	TRPC1
ENSG00000197576	0.889436	1.6156	22.8952	1.71e-06	3.56e-05	27128507	27130780	HOXA4
ENSG00000132274	0.889397	5.78856	31.7845	1.72e-08	6.7e-07	5689697	5737089	TRIM22
ENSG00000130592	0.888761	5.94876	33.0743	8.87e-09	3.79e-07	1850904	1892267	LSP1
ENSG00000010932	0.886763	1.70931	18.3755	1.81e-05	0.000267877	171248471	171285978	FMO1
ENSG00000119865	0.886139	3.03892	43.1085	5.18e-11	4.24e-09	68284171	68320051	CNRIP1
ENSG00000197043	0.885716	6.60153	38.9836	4.27e-10	2.68e-08	151100706	151157785	ANXA6
ENSG00000138696	0.885356	2.10036	10.771	0.00103104	0.00724785	94757955	95158448	BMPR1B
ENSG00000102802	0.883904	3.115	17.9883	2.22e-05	0.000316012	30906271	30925572	MEDAG
ENSG00000156298	0.883876	3.69761	19.2479	1.15e-05	0.000182004	38561542	38688920	TSPAN7
ENSG00000074706	0.883778	1.74109	25.4557	4.53e-07	1.13e-05	154154496	154356792	IPCEF1
ENSG00000158517	0.883385	2.50257	20.2837	6.68e-06	0.000115388	74773962	74789376	NCF1
ENSG00000154734	0.880696	5.58144	28.2307	1.08e-07	3.28e-06	26835755	26845409	ADAMTS1
ENSG00000135905	0.879451	4.21655	28.9608	7.39e-08	2.35e-06	224765090	225042445	DOCK10
ENSG00000169851	0.879391	5.77318	17.1827	3.4e-05	0.000447083	30720415	31146805	PCDH7
ENSG00000151917	0.878773	0.800852	22.2632	2.38e-06	4.74e-05	56955107	57027346	BEND6
ENSG00000162654	0.878028	6.87275	15.9688	6.44e-05	0.000764259	89181144	89198942	GBP4
ENSG00000176438	0.877821	3.59459	33.2233	8.22e-09	3.56e-07	95407266	95475836	SYNE3
ENSG00000188549	0.877783	4.1246	22.882	1.72e-06	3.59e-05	40331452	40340967	CCDC9B
ENSG00000110079	0.87709	3.44271	26.2418	3.01e-07	7.98e-06	60185702	60317944	MS4A4A
ENSG00000120594	0.876054	6.16241	26.0031	3.41e-07	8.93e-06	19816239	20289856	PLXDC2
ENSG00000276141	0.875784	0.322476	28.3414	1.02e-07	3.12e-06	22664359	22686213	WHAMMP3
ENSG00000100307	0.87544	4.73702	41.9575	9.33e-11	7.04e-09	39120167	39152680	CBX7
ENSG00000276171	0.874609	0.43243	15.8568	6.83e-05	0.000803905	NA	NA	NA
ENSG00000128739	0.874587	3.53406	27.9393	1.25e-07	3.75e-06	24823637	24978723	SNRPN
ENSG00000163328	0.873182	4.32271	23.8137	1.06e-06	2.38e-05	174431571	174487094	GPR155
ENSG00000163751	0.872955	4.02078	16.047	6.18e-05	0.00073817	148865296	148897203	CPA3
ENSG00000155970	0.872841	1.31263	21.6801	3.22e-06	6.15e-05	17027238	17122642	MICU3
ENSG00000127903	0.872645	0.160584	15.1308	0.000100314	0.00109955	56661980	56671783	ZNF835
ENSG00000152495	0.872531	2.53541	26.807	2.25e-07	6.19e-06	111223653	111494886	CAMK4
ENSG00000183578	0.872478	1.35923	25.817	3.75e-07	9.66e-06	51056598	51105276	TNFAIP8L3
ENSG00000274536	0.872444	0.520905	15.7625	7.18e-05	0.000839536	66015461	66020422	AL034397.3
ENSG00000245105	0.87243	0.160318	25.185	5.21e-07	1.28e-05	9065163	9068689	A2M-AS1
ENSG00000117090	0.870478	1.94609	26.0308	3.36e-07	8.82e-06	160608106	160647295	SLAMF1
ENSG00000077782	0.87038	5.82508	25.7307	3.93e-07	1e-05	38400215	38468834	FGFR1
ENSG00000169302	0.869658	0.124441	10.6403	0.00110648	0.00766567	147234963	147387855	STK32A
ENSG00000211747	0.869343	0.244184	17.1402	3.47e-05	0.000456008	142626649	142627399	TRBV20-1
ENSG00000105825	0.86706	2.26814	10.661	0.00109417	0.00759613	93885396	93890753	TFPI2
ENSG00000099866	0.866776	1.92634	11.7209	0.000618006	0.00479515	489176	505343	MADCAM1
ENSG00000066294	0.866245	4.5192	24.9152	5.99e-07	1.44e-05	160541095	160579516	CD84
ENSG00000102349	0.865381	2.03014	29.5316	5.5e-08	1.83e-06	56232356	56291531	KLF8
ENSG00000102409	0.865233	3.38261	24.0424	9.42e-07	2.15e-05	103215108	103217246	BEX4
ENSG00000240583	0.864687	7.278	20.8499	4.97e-06	8.99e-05	30911853	30925517	AQP1
ENSG00000086730	0.864292	3.41859	41.0775	1.46e-10	1.05e-08	74199652	74229834	LAT2
ENSG00000140030	0.864229	2.21083	30.7185	2.98e-08	1.07e-06	88005135	88014811	GPR65
ENSG00000171310	0.862771	4.82518	30.5341	3.28e-08	1.15e-06	104455295	104762014	CHST11
ENSG00000265148	0.86234	0.78278	23.3002	1.39e-06	2.99e-05	58324472	58415766	TSPOAP1-AS1
ENSG00000101463	0.862333	2.11538	19.0376	1.28e-05	0.000199923	24469629	24666616	SYNDIG1
ENSG00000197245	0.862321	1.02932	30.423	3.47e-08	1.21e-06	26159079	26163962	FAM110D
ENSG00000171608	0.859733	4.53746	31.3674	2.14e-08	8.04e-07	9651731	9729114	PIK3CD
ENSG00000267121	0.858433	1.42886	28.2087	1.09e-07	3.31e-06	45190931	45222222	AC008105.3
ENSG00000198626	0.858351	3.12493	12.0079	0.000529767	0.00423225	237042184	237833988	RYR2
ENSG00000128340	0.858281	6.05557	33.2212	8.22e-09	3.56e-07	37225270	37244448	RAC2
ENSG00000196263	0.857464	1.37	18.2014	1.99e-05	0.0002889	56507850	56530221	ZNF471
ENSG00000126785	0.857105	4.00181	36.5897	1.46e-09	7.89e-08	63204114	63293508	RHOJ
ENSG00000007129	0.856978	0.486267	24.6192	6.99e-07	1.65e-05	41549518	41586844	CEACAM21
ENSG00000102935	0.85671	3.57016	21.4262	3.68e-06	6.91e-05	49487524	49857919	ZNF423
ENSG00000100626	0.854269	2.3662	12.2235	0.000471906	0.00385342	69259277	69357033	GALNT16
ENSG00000126860	0.85367	2.8182	34.2194	4.92e-09	2.28e-07	31316410	31321749	EVI2A
ENSG00000198121	0.853141	3.86028	30.8699	2.76e-08	9.97e-07	110873263	111038458	LPAR1
ENSG00000129993	0.852828	2.97521	17.6275	2.69e-05	0.000369822	88874858	88977207	CBFA2T3
ENSG00000197471	0.852643	4.16241	22.7581	1.84e-06	3.79e-05	29662979	29670876	SPN
ENSG00000119699	0.852403	3.85763	23.8263	1.05e-06	2.37e-05	75958097	75983011	TGFB3
ENSG00000181619	0.851963	1.2629	35.9045	2.07e-09	1.06e-07	59429022	59465342	GPR135
ENSG00000118257	0.850273	6.02127	25.6745	4.04e-07	1.03e-05	205681990	205798133	NRP2
ENSG00000182963	0.850158	3.97117	24.7803	6.43e-07	1.53e-05	44798448	44830816	GJC1
ENSG00000061918	0.849878	4.64223	29.539	5.48e-08	1.82e-06	155758992	155807811	GUCY1B1
ENSG00000139926	0.849415	4.44248	29.8559	4.65e-08	1.58e-06	51489100	51730727	FRMD6
ENSG00000181036	0.849341	0.497805	15.1113	0.000101356	0.00110936	159800511	159816257	FCRL6
ENSG00000160219	0.849247	2.35851	38.2887	6.1e-10	3.65e-08	154675249	154751583	GAB3
ENSG00000164764	0.848797	2.94102	14.3824	0.000149187	0.00152598	73064543	73124088	SBSPON
ENSG00000102781	0.847989	3.61095	39.4967	3.29e-10	2.12e-08	30202630	30307551	KATNAL1
ENSG00000241978	0.84797	0.666869	25.5418	4.33e-07	1.09e-05	NA	NA	AKAP2
ENSG00000138080	0.847631	6.93237	25.7436	3.9e-07	9.98e-06	27078615	27086403	EMILIN1
ENSG00000272211	0.84757	0.0725952	23.1267	1.52e-06	3.22e-05	196151263	196154881	AC114760.2
ENSG00000122188	0.84744	2.37728	16.5895	4.64e-05	0.000583143	203765177	203776372	LAX1
ENSG00000013725	0.847287	3.76556	23.1134	1.53e-06	3.24e-05	60971680	61020377	CD6
ENSG00000159753	0.847123	2.9114	17.4563	2.94e-05	0.000398727	67644988	67657569	CARMIL2
ENSG00000186517	0.845903	4.74676	31.3776	2.12e-08	8.01e-07	161046946	161069970	ARHGAP30
ENSG00000175899	0.845848	9.48094	30.8794	2.75e-08	9.93e-07	9067664	9116229	A2M
ENSG00000013016	0.845401	3.77478	36.3097	1.68e-09	8.91e-08	31234152	31269451	EHD3
ENSG00000187653	0.844967	2.99152	32.8379	1e-08	4.2e-07	90838903	90839037	TMSB4XP8
ENSG00000142227	0.844908	4.91577	33.9968	5.52e-09	2.52e-07	48321509	48330553	EMP3
ENSG00000178031	0.844863	2.80373	22.3721	2.25e-06	4.51e-05	17906563	18910950	ADAMTSL1
ENSG00000157110	0.844738	6.62801	33.1273	8.63e-09	3.71e-07	30384511	30572256	RBPMS
ENSG00000136404	0.843502	0.825706	28.2171	1.08e-07	3.3e-06	83107572	83144854	TM6SF1
ENSG00000181631	0.84335	2.34424	20.3922	6.31e-06	0.000109821	151326312	151329549	P2RY13
ENSG00000174500	0.842852	1.92216	23.8435	1.04e-06	2.35e-05	112120839	112133270	GCSAM
ENSG00000166402	0.842273	2.0619	14.2811	0.000157439	0.00159456	8019244	8106243	TUB
ENSG00000172081	0.842235	6.12358	64.0401	1.22e-15	4.72e-13	2071036	2096673	MOB3A
ENSG00000130224	0.841682	1.66383	24.1625	8.85e-07	2.04e-05	115110616	115234096	LRCH2
ENSG00000126882	0.841318	3.44066	33.2319	8.18e-09	3.56e-07	131258076	131276510	FAM78A
ENSG00000169508	0.841026	3.84908	26.3342	2.87e-07	7.65e-06	99294539	99307399	GPR183
ENSG00000171817	0.841008	0.243019	27.9889	1.22e-07	3.67e-06	37551406	37614179	ZNF540
ENSG00000185155	0.840189	0.289675	12.8487	0.000337714	0.00295194	226223618	226227060	MIXL1
ENSG00000211753	0.838782	2.84833	20.4503	6.12e-06	0.000106988	142720660	142721160	TRBV28
ENSG00000072840	0.838401	4.24372	21.8057	3.02e-06	5.81e-05	5711201	5814305	EVC
ENSG00000113212	0.8381	0.967306	22.6294	1.96e-06	4.02e-05	141172644	141176383	PCDHB7
ENSG00000120280	0.837381	1.08893	27.4954	1.57e-07	4.57e-06	30558809	30577766	CXorf21
ENSG00000154016	0.836605	0.207869	21.3293	3.87e-06	7.22e-05	19020656	19047011	GRAP
ENSG00000230006	0.836527	2.05323	11.1997	0.000818096	0.00600441	88765807	88806612	ANKRD36BP2
ENSG00000159556	0.834793	1.14226	23.1843	1.47e-06	3.14e-05	76336773	76342475	ISL2
ENSG00000204252	0.834548	4.8786	14.3561	0.000151292	0.00154403	33004182	33009591	HLA-DOA
ENSG00000002079	0.833924	0.360557	13.1059	0.000294368	0.00264604	99238829	99311130	MYH16
ENSG00000132965	0.833879	4.54871	25.4641	4.51e-07	1.13e-05	30713478	30764426	ALOX5AP
ENSG00000120457	0.833141	1.86289	13.3685	0.000255891	0.00235962	128891356	128921163	KCNJ5
ENSG00000106823	0.833141	3.43951	31.8581	1.66e-08	6.5e-07	92493554	92536655	ECM2
ENSG00000152049	0.832901	3.11605	21.3576	3.81e-06	7.14e-05	223051814	223198399	KCNE4
ENSG00000181847	0.832505	2.54984	20.2025	6.97e-06	0.000119614	114276913	114310288	TIGIT
ENSG00000175745	0.832415	4.82142	21.8702	2.92e-06	5.65e-05	93583222	93594611	NR2F1
ENSG00000150681	0.832323	1.19439	26.8202	2.23e-07	6.15e-06	192158462	192185815	RGS18
ENSG00000144810	0.831737	6.14874	14.7163	0.00012496	0.00132142	99638475	99799226	COL8A1
ENSG00000038945	0.831153	4.67454	23.2284	1.44e-06	3.08e-05	16107878	16567490	MSR1
ENSG00000198300	0.830203	1.99011	11.5321	0.000684055	0.00520164	56810077	56840728	PEG3
ENSG00000253159	0.829453	1.53244	23.6438	1.16e-06	2.56e-05	141430507	141512975	PCDHGA12
ENSG00000122870	0.829045	4.14619	21.573	3.41e-06	6.46e-05	58512872	58831435	BICC1
ENSG00000139329	0.827445	8.70566	25.1702	5.25e-07	1.29e-05	91102629	91111494	LUM
ENSG00000279041	0.827383	0.621953	21.3459	3.83e-06	7.17e-05	30552345	30553766	AC102945.2
ENSG00000143001	0.827077	0.131674	12.2883	0.000455805	0.00374301	54980628	54992288	TMEM61
ENSG00000029534	0.826764	3.57804	10.7605	0.00103688	0.00727646	41653220	41896762	ANK1
ENSG00000261534	0.826681	1.98828	26.2703	2.97e-07	7.87e-06	121815674	121819452	AL596244.1
ENSG00000112137	0.826376	3.00808	33.2643	8.04e-09	3.51e-07	12716554	13287843	PHACTR1
ENSG00000213949	0.825852	6.95891	32.7255	1.06e-08	4.39e-07	52787916	52959209	ITGA1
ENSG00000151322	0.825223	0.594152	13.8182	0.000201372	0.00194766	32934396	33804176	NPAS3
ENSG00000117013	0.824028	2.32919	18.7872	1.46e-05	0.000223186	40783787	40840452	KCNQ4
ENSG00000112214	0.823467	1.02701	23.967	9.8e-07	2.22e-05	96562548	96616636	FHL5
ENSG00000115956	0.822558	4.86953	18.5074	1.69e-05	0.000252609	68365282	68397453	PLEK
ENSG00000206052	0.822129	1.37143	26.3102	2.91e-07	7.74e-06	69400888	69849087	DOK6
ENSG00000177494	0.821997	0.312585	15.1618	9.87e-05	0.00108768	111592900	111595346	ZBED2
ENSG00000225963	0.821869	1.04281	28.1741	1.11e-07	3.37e-06	230121370	230174223	AC009950.1
ENSG00000133561	0.821503	4.21685	33.027	9.09e-09	3.86e-07	150625375	150632648	GIMAP6
ENSG00000129194	0.821263	1.41628	13.7613	0.000207563	0.00199786	7588178	7590094	SOX15
ENSG00000160654	0.821236	2.91467	20.5225	5.89e-06	0.000103589	118344344	118355161	CD3G
ENSG00000143869	0.820239	0.854552	13.4253	0.000248255	0.00230328	20667144	20679243	GDF7
ENSG00000165178	0.819967	1.82432	19.7186	8.97e-06	0.000148005	75156639	75172044	NCF1C
ENSG00000197540	0.819794	0.48309	15.2232	9.55e-05	0.00105909	544034	549924	GZMM
ENSG00000168405	0.819669	2.83351	24.9671	5.83e-07	1.42e-05	25061626	25452263	CMAHP
ENSG00000018869	0.819616	0.0972857	21.8045	3.02e-06	5.81e-05	56375846	56393545	ZNF582
ENSG00000019991	0.818868	3.13947	20.7898	5.13e-06	9.25e-05	81699010	81770438	HGF
ENSG00000131171	0.818411	6.88047	45.3918	1.61e-11	1.53e-09	81202102	81298547	SH3BGRL
ENSG00000127954	0.818352	4.36551	14.5898	0.000133638	0.00139176	88270892	88306891	STEAP4
ENSG00000157680	0.818297	1.2116	18.1624	2.03e-05	0.000293377	137381037	137847092	DGKI
ENSG00000166313	0.817881	3.83871	22.5697	2.03e-06	4.13e-05	6395124	6419414	APBB1
ENSG00000005243	0.817721	2.72901	26.349	2.85e-07	7.6e-06	48026167	48038030	COPZ2
ENSG00000197928	0.817598	1.91646	20.1701	7.09e-06	0.000121243	53235381	53254898	ZNF677
ENSG00000111087	0.817432	2.40138	16.8869	3.97e-05	0.000509563	57459785	57472268	GLI1
ENSG00000229124	0.816312	0.0217021	23.7091	1.12e-06	2.49e-05	17214239	17229985	VIM-AS1
ENSG00000188921	0.815867	3.68959	30.8482	2.79e-08	1.01e-06	20999509	21031640	HACD4
ENSG00000171596	0.81557	0.884483	19.3532	1.09e-05	0.000173394	231523187	231530445	NMUR1
ENSG00000124019	0.815541	0.860927	22.9496	1.66e-06	3.49e-05	224378698	224402107	FAM124B
ENSG00000187068	0.814476	4.04769	13.3146	0.000263346	0.00241755	185076838	185153060	C3orf70
ENSG00000145416	0.814413	3.69864	38.5838	5.25e-10	3.18e-08	163524298	164384050	2021-03-01
ENSG00000071967	0.8143	6.54759	19.4622	1.03e-05	0.000165285	171522247	171558129	CYBRD1
ENSG00000104043	0.813705	1.78319	34.949	3.38e-09	1.64e-07	49858238	50182817	ATP8B4
ENSG00000251615	0.812781	1.64488	27.7011	1.42e-07	4.18e-06	8355090	8358338	AC104825.1
ENSG00000115165	0.812637	4.1056	22.1519	2.52e-06	4.97e-05	157414619	157488961	CYTIP
ENSG00000269113	0.812456	2.43995	15.3231	9.06e-05	0.00101597	47760528	47997385	TRABD2B
ENSG00000010295	0.812126	2.94348	43.0504	5.33e-11	4.34e-09	6538375	6556083	IFFO1
ENSG00000112139	0.811137	2.55931	23.7168	1.12e-06	2.49e-05	37630679	37699306	MDGA1
ENSG00000166025	0.811041	5.75909	24.3032	8.23e-07	1.91e-05	94706431	94876748	AMOTL1
ENSG00000109738	0.808622	1.00346	14.8933	0.000113768	0.00122131	157076125	157172090	GLRB
ENSG00000171115	0.80862	3.45345	31.5177	1.98e-08	7.56e-07	150450630	150479393	GIMAP8
ENSG00000144681	0.808567	0.899551	11.6618	0.000637977	0.00491309	36380344	36548007	STAC
ENSG00000107099	0.807855	5.30638	26.9308	2.11e-07	5.87e-06	214854	465259	DOCK8
ENSG00000158560	0.807702	1.72859	14.0103	0.000181815	0.00179641	95772506	96110322	DYNC1I1
ENSG00000167286	0.80738	3.13541	19.1719	1.19e-05	0.000187884	118339075	118342705	CD3D
ENSG00000149534	0.806517	1.63793	13.8135	0.00020188	0.0019509	60088261	60098467	MS4A2
ENSG00000101134	0.805753	1.05131	21.4592	3.61e-06	6.8e-05	54475593	54651169	DOK5
ENSG00000186479	0.805598	1.27307	15.6847	7.48e-05	0.000869861	64506015	64612319	RGS7BP
ENSG00000158458	0.805028	0.213243	13.0676	0.000300451	0.00268474	139846779	140043299	NRG2
ENSG00000159307	0.803848	2.76879	14.79	0.000120169	0.00127792	43197280	43343372	SCUBE1
ENSG00000110852	0.803095	3.27023	35.3532	2.75e-09	1.36e-07	9852984	9870136	CLEC2B
ENSG00000108001	0.802777	1.56437	20.61	5.63e-06	9.97e-05	129835233	129973053	EBF3
ENSG00000171812	0.799744	3.67484	18.8661	1.4e-05	0.0002159	36095239	36125222	COL8A2
ENSG00000235098	0.799232	1.99022	17.7305	2.55e-05	0.000353324	1418420	1421769	ANKRD65
ENSG00000166333	0.798412	3.47314	43.108	5.18e-11	4.24e-09	6603708	6610874	ILK
ENSG00000253305	0.798031	1.43531	22.7146	1.88e-06	3.87e-05	141408021	141512979	PCDHGB6
ENSG00000133687	0.797749	4.51803	16.9432	3.85e-05	0.000497368	29500840	29784759	TMTC1
ENSG00000106714	0.797553	0.50315	12.9707	0.000316408	0.00279754	39072767	39288315	CNTNAP3
ENSG00000155966	0.797387	0.0824363	10.1349	0.0014549	0.00950491	148500617	149000663	AFF2
ENSG00000122694	0.796789	4.13206	33.3237	7.8e-09	3.42e-07	36136536	36163913	GLIPR2
ENSG00000271601	0.796677	5.02182	34.571	4.11e-09	1.94e-07	145933423	145958017	LIX1L
ENSG00000107485	0.795419	2.62405	21.194	4.15e-06	7.7e-05	8045378	8075198	GATA3
ENSG00000126947	0.794685	2.70213	22.0527	2.65e-06	5.19e-05	101550547	101554700	ARMCX1
ENSG00000055118	0.794482	4.35907	11.3645	0.000748627	0.0055904	150944961	150978321	KCNH2
ENSG00000169291	0.794413	3.00007	28.6102	8.85e-08	2.76e-06	154469772	154502412	SHE
ENSG00000183722	0.794247	4.81412	25.3327	4.82e-07	1.2e-05	39209116	39603528	LHFPL6
ENSG00000211772	0.793674	4.62965	18.9959	1.31e-05	0.000203914	142801041	142802748	TRBC2
ENSG00000166147	0.793315	7.18024	20.6737	5.45e-06	9.71e-05	48408313	48645721	FBN1
ENSG00000114450	0.793245	5.0416	29.1312	6.76e-08	2.19e-06	179396088	179451476	GNB4
ENSG00000100365	0.792882	3.40054	23.2774	1.4e-06	3.01e-05	36860988	36878017	NCF4
ENSG00000121966	0.79256	6.1951	22.9277	1.68e-06	3.53e-05	136114349	136118149	CXCR4
ENSG00000147234	0.792336	1.1955	10.3462	0.00129743	0.00868695	107522450	107605251	FRMPD3
ENSG00000163508	0.791811	2.15223	14.0143	0.000181425	0.001793	27715949	27722711	EOMES
ENSG00000120885	0.791162	8.43716	12.2573	0.000463439	0.003794	27596917	27614700	CLU
ENSG00000198934	0.790908	1.22882	17.427	2.99e-05	0.00040336	76427710	76431342	MAGEE1
ENSG00000213694	0.790883	5.04889	20.6393	5.54e-06	9.85e-05	88990863	89005155	S1PR3
ENSG00000183741	0.790846	6.04024	21.7096	3.17e-06	6.07e-05	38861422	38872249	CBX6
ENSG00000126264	0.789602	2.60693	20.4442	6.14e-06	0.000107126	35902529	35904377	HCST
ENSG00000109943	0.789519	0.456479	13.4166	0.00024941	0.00231351	122838500	122872643	CRTAM
ENSG00000167613	0.789279	4.69449	26.2842	2.95e-07	7.83e-06	54351384	54370558	LAIR1
ENSG00000142583	0.788944	2.43098	22.4623	2.14e-06	4.33e-05	9035106	9088478	SLC2A5
ENSG00000149090	0.788058	2.41835	24.8644	6.15e-07	1.48e-05	35431823	35530300	PAMR1
ENSG00000206538	0.787965	3.62429	17.8563	2.38e-05	0.000335148	86876388	86991149	VGLL3
ENSG00000165071	0.787568	1.24261	22.8736	1.73e-06	3.6e-05	132685007	132760712	TMEM71
ENSG00000280153	0.787497	1.8001	23.2816	1.4e-06	3.01e-05	10933903	10936280	AC133065.3
ENSG00000188389	0.787186	1.86303	16.225	5.62e-05	0.000682769	241849884	241858894	PDCD1
ENSG00000112320	0.786204	3.67195	18.4566	1.74e-05	0.000258487	107490106	107661306	SOBP
ENSG00000174332	0.785465	0.610989	18.4476	1.75e-05	0.000259364	53506237	53738106	GLIS1
ENSG00000139194	0.785364	1.91012	25.4127	4.63e-07	1.16e-05	7115736	7128889	RBP5
ENSG00000167083	0.784735	0.531813	29.0004	7.24e-08	2.31e-06	49202791	49210574	GNGT2
ENSG00000247809	0.784649	0.559298	15.9677	6.44e-05	0.000764484	96110040	96327361	NR2F2-AS1
ENSG00000176971	0.78389	2.85739	18.9144	1.37e-05	0.000211151	26994112	26997087	FIBIN
ENSG00000148357	0.78355	4.05094	11.166	0.000833112	0.00609277	130265882	130434123	HMCN2
ENSG00000135272	0.783393	4.73771	31.141	2.4e-08	8.88e-07	114922359	115019202	MDFIC
ENSG00000188641	0.783381	4.64016	23.069	1.56e-06	3.31e-05	97077743	97995000	DPYD
ENSG00000170989	0.783266	4.90417	29.0531	7.04e-08	2.26e-06	101236865	101243713	S1PR1
ENSG00000108797	0.782779	4.25155	22.2868	2.35e-06	4.69e-05	42682531	42699993	CNTNAP1
ENSG00000121210	0.781558	4.35679	38.6594	5.05e-10	3.09e-08	153466346	153636711	TMEM131L
ENSG00000251364	0.781531	0.655639	19.6353	9.37e-06	0.000153704	7418826	7513644	AC107884.1
ENSG00000239697	0.781463	3.89907	36.1159	1.86e-09	9.68e-08	7549058	7557890	TNFSF12
ENSG00000100154	0.780877	4.86031	29.0399	7.09e-08	2.27e-06	27978014	28679865	TTC28
ENSG00000110934	0.780697	3.52585	28.1172	1.14e-07	3.46e-06	51281038	51324668	BIN2
ENSG00000257027	0.780223	0.830064	28.1662	1.11e-07	3.38e-06	9658567	9662085	AC010186.3
ENSG00000081052	0.779668	3.4991	10.0971	0.00148502	0.00965712	227002714	227164453	COL4A4
ENSG00000198483	0.778855	1.19311	20.8963	4.85e-06	8.81e-05	145866560	145885866	ANKRD35
ENSG00000128606	0.778193	1.41959	17.5604	2.78e-05	0.000381019	102913000	102945111	LRRC17
ENSG00000124243	0.778022	3.72951	22.9246	1.68e-06	3.53e-05	50794894	50882676	BCAS4
ENSG00000169418	0.776601	2.88868	25.1366	5.34e-07	1.31e-05	153678688	153693992	NPR1
ENSG00000071205	0.776576	4.05684	33.3227	7.81e-09	3.42e-07	147732063	148072776	ARHGAP10
ENSG00000140287	0.77607	0.867794	12.9874	0.000313589	0.0027768	50241947	50265965	HDC
ENSG00000196405	0.775991	5.27826	28.7586	8.2e-08	2.58e-06	99971449	100144236	EVL
ENSG00000272870	0.775844	0.349319	36.0726	1.9e-09	9.83e-08	173349543	173370721	AC097534.2
ENSG00000136235	0.775698	7.0819	18.1653	2.03e-05	0.000293377	23235967	23275108	GPNMB
ENSG00000069702	0.775596	5.2055	20.4289	6.19e-06	0.000107861	91680343	91906335	TGFBR3
ENSG00000138639	0.774724	3.78212	31.2234	2.3e-08	8.57e-07	85475150	86002668	ARHGAP24
ENSG00000105499	0.774346	3.00581	23.111	1.53e-06	3.24e-05	48047843	48110817	PLA2G4C
ENSG00000172673	0.773486	1.80654	14.2727	0.000158139	0.00160038	127708072	127918631	THEMIS
ENSG00000263335	0.772874	1.47901	27.0318	2e-07	5.62e-06	15726674	15732993	AF001548.2
ENSG00000096968	0.772791	5.27637	22.9891	1.63e-06	3.43e-05	4984390	5129948	JAK2
ENSG00000102003	0.772505	2.32968	10.5741	0.00114685	0.00789298	49187815	49200199	SYP
ENSG00000169504	0.772014	7.40549	35.1452	3.06e-09	1.5e-07	24745382	24844321	CLIC4
ENSG00000179909	0.772	2.51535	25.2606	5.01e-07	1.24e-05	57697367	57709194	ZNF154
ENSG00000176014	0.769706	5.54707	27.6785	1.43e-07	4.23e-06	12307669	12344320	TUBB6
ENSG00000263961	0.76957	1.24373	11.4646	0.000709349	0.00534732	206053173	206102449	RHEX
ENSG00000224389	0.769518	4.08949	14.4973	0.000140361	0.00144945	32014795	32035418	C4B
ENSG00000150687	0.769382	6.52609	29.6108	5.28e-08	1.76e-06	86791059	86952910	PRSS23
ENSG00000100302	0.768533	3.01572	21.165	4.21e-06	7.79e-05	35540831	35553999	RASD2
ENSG00000169122	0.768192	2.35496	16.6958	4.39e-05	0.0005557	57994509	58204279	FAM110B
ENSG00000100055	0.767447	3.87081	24.7456	6.54e-07	1.56e-05	37282027	37315341	CYTH4
ENSG00000213654	0.767363	4.32082	28.5523	9.12e-08	2.84e-06	32190766	32195523	GPSM3
ENSG00000026103	0.766264	4.31154	28.2543	1.06e-07	3.25e-06	88990531	89017059	FAS
ENSG00000225783	0.766154	2.71951	16.4838	4.91e-05	0.000610142	26646411	26676475	MIAT
ENSG00000164949	0.76555	5.27022	24.0812	9.24e-07	2.11e-05	94249253	94262350	GEM
ENSG00000133574	0.765479	4.62588	29.5416	5.47e-08	1.82e-06	150567369	150573953	GIMAP4
ENSG00000185274	0.765079	1.43271	13.9219	0.000190565	0.00186221	71132144	71713600	GALNT17
ENSG00000108798	0.765017	4.12359	28.8106	7.98e-08	2.52e-06	49210411	49223225	ABI3
ENSG00000178695	0.764717	7.2438	23.2107	1.45e-06	3.1e-05	76880175	76886405	KCTD12
ENSG00000244731	0.763537	4.14217	14.369	0.000150253	0.00153544	31982057	32002681	C4A
ENSG00000136859	0.762746	6.34604	20.7543	5.22e-06	9.39e-05	127087348	127122635	ANGPTL2
ENSG00000115461	0.76232	9.14676	16.4126	5.09e-05	0.000629542	216672105	216695549	IGFBP5
ENSG00000120820	0.761086	3.24765	25.9336	3.53e-07	9.19e-06	103988984	104064183	GLT8D2
ENSG00000147570	0.76097	0.00906252	15.3465	8.95e-05	0.00100768	66021553	66101245	DNAJC5B
ENSG00000242574	0.760824	5.55624	19.6953	9.08e-06	0.000149549	32934629	32941028	HLA-DMB
ENSG00000166770	0.760786	2.1682	14.2717	0.000158226	0.00160038	56477250	56504362	ZNF667-AS1
ENSG00000118922	0.760772	4.19754	19.9387	8e-06	0.000134251	73686089	73995056	KLF12
ENSG00000116741	0.759423	5.19964	23.5161	1.24e-06	2.72e-05	192809039	192812275	RGS2
ENSG00000182578	0.758292	5.729	19.5841	9.63e-06	0.000156921	150053291	150113372	CSF1R
ENSG00000184922	0.757883	5.21748	28.8736	7.73e-08	2.45e-06	45221444	45247319	FMNL1
ENSG00000136250	0.757633	3.28758	18.1883	2e-05	0.000290608	36512941	36724549	AOAH
ENSG00000163430	0.756891	8.05256	27.5504	1.53e-07	4.47e-06	120392293	120450993	FSTL1
ENSG00000256594	0.756089	1.76909	31.2486	2.27e-08	8.49e-07	9648047	9658412	AC010186.2
ENSG00000115085	0.755047	3.07369	14.737	0.000123597	0.00130946	97713576	97739862	ZAP70
ENSG00000135914	0.753587	0.753598	12.1226	0.000498151	0.00402215	231108230	231125042	HTR2B
ENSG00000111077	0.753375	6.21537	32.2776	1.34e-08	5.37e-07	53046969	53064379	TNS2
ENSG00000185634	0.752626	0.543585	14.8191	0.000118329	0.0012628	48823741	48963919	SHC4
ENSG00000110900	0.75212	3.85371	16.2949	5.42e-05	0.00066263	30926428	30996602	TSPAN11
ENSG00000167850	0.751891	0.620367	19.344	1.09e-05	0.000173988	74541073	74546115	CD300C
ENSG00000210144	0.751759	1.29593	13.4334	0.000247177	0.00229562	NA	NA	MT-TY
ENSG00000198795	0.751701	3.3345	22.8655	1.74e-06	3.61e-05	25061924	25352190	ZNF521
ENSG00000155016	0.751421	3.21124	31.3708	2.13e-08	8.04e-07	107931549	107953461	CYP2U1
ENSG00000171444	0.751043	4.04312	23.112	1.53e-06	3.24e-05	113022099	113488823	MCC
ENSG00000255833	0.750879	0.0072707	11.2903	0.00077913	0.00578103	135444226	135452351	TIFAB
ENSG00000124772	0.749962	3.53059	20.875	4.9e-06	8.89e-05	36740775	36839444	CPNE5
ENSG00000134072	0.749391	2.33	33.3603	7.66e-09	3.37e-07	9757347	9769992	CAMK1
ENSG00000168675	0.749066	4.66654	24.006	9.6e-07	2.19e-05	13217498	13652755	LDLRAD4
ENSG00000197852	0.748991	2.80201	33.7067	6.41e-09	2.87e-07	111680630	111755824	INKA2
ENSG00000089041	0.74881	2.90831	23.4121	1.31e-06	2.84e-05	121132819	121188032	P2RX7
ENSG00000133104	0.748256	4.42088	20.2892	6.66e-06	0.000115097	36301638	36370180	SPART
ENSG00000172986	0.748047	3.15708	12.7411	0.000357703	0.00309089	72888046	72998138	GXYLT2
ENSG00000170891	0.747876	0.120499	15.4578	8.44e-05	0.000961042	5014586	5019458	CYTL1
ENSG00000179715	0.747846	3.45469	21.6008	3.36e-06	6.38e-05	47079603	47236662	PCED1B
ENSG00000235652	0.747493	0.58707	31.9179	1.61e-08	6.32e-07	145799409	145887430	AL356599.1
ENSG00000149131	0.747447	8.04163	20.7694	5.18e-06	9.32e-05	57597387	57614848	SERPING1
ENSG00000102524	0.747395	4.0417	23.4783	1.26e-06	2.77e-05	108251240	108308484	TNFSF13B
ENSG00000259976	0.747005	3.8879	31.5772	1.92e-08	7.35e-07	114314501	114329714	AC093010.3
ENSG00000115295	0.746709	3.76151	20.4583	6.09e-06	0.000106664	29097705	29189643	CLIP4
ENSG00000160185	0.746563	1.48929	17.3312	3.14e-05	0.000420063	42403447	42447684	UBASH3A
ENSG00000154589	0.745875	2.70429	25.2728	4.98e-07	1.23e-05	73991392	74029079	LY96
ENSG00000111860	0.744958	2.77957	32.003	1.54e-08	6.07e-07	118460772	118710075	CEP85L
ENSG00000106624	0.744852	8.1929	17.5984	2.73e-05	0.000374726	44104345	44114562	AEBP1
ENSG00000160791	0.744839	2.98957	17.4656	2.93e-05	0.000397381	46370854	46376206	CCR5
ENSG00000100351	0.744397	2.18061	17.8158	2.43e-05	0.000340878	39901084	39973721	GRAP2
ENSG00000145779	0.744223	4.5959	36.3157	1.68e-09	8.89e-08	119268692	119399688	TNFAIP8
ENSG00000139970	0.743821	2.31532	14.4065	0.000147292	0.00151035	59595976	59870776	RTN1
ENSG00000163520	0.743734	5.84541	12.5503	0.000396147	0.00335338	13549125	13638422	FBLN2
ENSG00000119138	0.74342	5.84363	25.9021	3.59e-07	9.32e-06	70384597	70414624	KLF9
ENSG00000221818	0.743263	1.07934	13.2846	0.000267594	0.00244959	25841725	26045413	EBF2
ENSG00000211448	0.743031	5.51657	17.7164	2.56e-05	0.000355199	80197526	80387757	DIO2
ENSG00000225217	0.742313	1.24426	14.362	0.000150818	0.00153989	161606291	161608217	HSPA7
ENSG00000249119	0.742124	1.93345	20.2162	6.92e-06	0.000118982	134924123	134924644	MTND6P4
ENSG00000196338	0.741772	1.4692	19.5985	9.55e-06	0.000156072	71144831	71171201	NLGN3
ENSG00000214548	0.741075	4.04731	16.035	6.22e-05	0.000742458	100779410	100861031	MEG3
ENSG00000162267	0.74096	0.316149	11.7063	0.000622889	0.00482313	52794768	52809009	ITIH3
ENSG00000163154	0.74049	1.82559	25.2812	4.96e-07	1.23e-05	151156649	151159749	TNFAIP8L2
ENSG00000111664	0.7398	0.233639	20.7389	5.26e-06	9.44e-05	6839954	6847393	GNB3
ENSG00000099260	0.739629	3.2883	23.5799	1.2e-06	2.64e-05	99646113	99694541	PALMD
ENSG00000281103	0.738749	0.978104	17.5837	2.75e-05	0.000376829	38341577	38378804	TRG-AS1
ENSG00000171476	0.737798	4.67589	12.0915	0.000506517	0.00407815	56647988	56681899	HOPX
ENSG00000093072	0.737613	6.02724	18.3524	1.84e-05	0.000270534	17178790	17258235	ADA2
ENSG00000165259	0.73671	0.685254	18.7651	1.48e-05	0.000225116	84317874	84502479	HDX
ENSG00000095970	0.735907	3.19206	14.8975	0.000113512	0.00121913	41158506	41163186	TREM2
ENSG00000160593	0.734816	3.3754	21.1767	4.19e-06	7.75e-05	118193725	118225094	JAML
ENSG00000204482	0.734128	3.33107	22.8989	1.71e-06	3.56e-05	31586124	31588909	LST1
ENSG00000025423	0.733921	1.01274	18.3768	1.81e-05	0.00026787	56752161	56787790	HSD17B6
ENSG00000171724	0.733817	2.03088	15.8644	6.8e-05	0.000801111	77788564	77980107	VAT1L
ENSG00000088320	0.73356	1.13352	19.354	1.09e-05	0.000173387	31475288	31484895	REM1
ENSG00000184304	0.733026	2.18784	18.0464	2.16e-05	0.000308749	29576479	30191898	PRKD1
ENSG00000109684	0.732945	0.176167	14.1472	0.000169047	0.00169245	10486395	10684768	CLNK
ENSG00000237989	0.732276	0.0781168	16.2575	5.53e-05	0.000673484	43358147	43362349	LINC01679
ENSG00000183098	0.732273	4.51637	18.1163	2.08e-05	0.000299349	93226807	94408020	GPC6
ENSG00000082074	0.731711	5.40459	19.6156	9.47e-06	0.000154902	39105252	39274528	FYB1
ENSG00000161835	0.731558	3.13048	27.4892	1.58e-07	4.58e-06	52006946	52015889	GRASP
ENSG00000131459	0.731511	3.31399	15.2184	9.58e-05	0.00106099	180300698	180353336	GFPT2
ENSG00000183801	0.730754	3.31684	25.7487	3.89e-07	9.97e-06	7485388	7511377	OLFML1
ENSG00000230216	0.730471	0.213428	17.8813	2.35e-05	0.000331176	49233956	49234501	HSPB1P2
ENSG00000102962	0.729548	3.17225	12.9845	0.000314074	0.00277908	57358783	57366189	CCL22
ENSG00000144152	0.728859	1.3353	21.7485	3.11e-06	5.96e-05	112138385	112188218	FBLN7
ENSG00000153253	0.726966	0.77835	13.4597	0.00024374	0.00226975	165087526	165204050	SCN3A
ENSG00000149212	0.726849	5.3527	16.2849	5.45e-05	0.000665431	95165513	95232541	SESN3
ENSG00000168734	0.726411	5.04255	29.6498	5.18e-08	1.74e-06	44531785	44624247	PKIG
ENSG00000127124	0.726401	4.22662	29.8205	4.74e-08	1.61e-06	41506365	42035925	HIVEP3
ENSG00000116678	0.724769	3.83051	17.28	3.23e-05	0.000429012	65420652	65641559	LEPR
ENSG00000152315	0.724373	0.0293622	18.4234	1.77e-05	0.000262092	90061994	90185853	KCNK13
ENSG00000279369	0.724197	0.622543	17.062	3.62e-05	0.000472578	63700847	63702670	AC046185.3
ENSG00000164483	0.723486	0.72234	15.2821	9.26e-05	0.00103354	130144315	130365425	SAMD3
ENSG00000254122	0.72336	2.36828	16.8674	4.01e-05	0.000513961	141417645	141512975	PCDHGB7
ENSG00000223534	0.723287	0.332324	12.3524	0.000440431	0.00364503	32659880	32660729	HLA-DQB1-AS1
ENSG00000135835	0.723276	2.03488	26.5032	2.63e-07	7.12e-06	180912897	180951614	KIAA1614
ENSG00000105639	0.721883	4.97404	20.7638	5.2e-06	9.35e-05	17824780	17848071	JAK3
ENSG00000137124	0.721703	6.40517	21.8253	2.99e-06	5.76e-05	38392702	38398661	ALDH1B1
ENSG00000235865	0.721472	0.831578	22.5825	2.01e-06	4.11e-05	121280768	121285530	GSN-AS1
ENSG00000171860	0.721326	3.94496	18.5259	1.68e-05	0.000250831	8056844	8066359	C3AR1
ENSG00000198821	0.721311	2.31564	18.4012	1.79e-05	0.000264724	167430640	167518610	CD247
ENSG00000109625	0.720766	0.0722457	12.1999	0.000477923	0.00388939	8592660	8619759	CPZ
ENSG00000141404	0.72025	3.03605	17.8739	2.36e-05	0.000332258	11689264	11885685	GNAL
ENSG00000118762	0.720083	4.97435	32.045	1.51e-08	5.98e-07	88007635	88077777	PKD2
ENSG00000100097	0.720083	7.47838	23.4345	1.29e-06	2.82e-05	37675636	37679802	LGALS1
ENSG00000134242	0.719912	3.29083	22.0214	2.7e-06	5.26e-05	113813811	113871753	PTPN22
ENSG00000257542	0.719679	0.903712	20.5359	5.85e-06	0.000103103	52084744	52108261	OR7E47P
ENSG00000213190	0.719659	3.25615	19.7597	8.78e-06	0.000145545	151060397	151069544	MLLT11
ENSG00000138735	0.71949	5.25322	23.4207	1.3e-06	2.83e-05	119494397	119628804	PDE5A
ENSG00000279118	0.719403	0.88534	25.1249	5.37e-07	1.31e-05	126496279	126498604	AC093535.2
ENSG00000160999	0.719046	3.30113	23.585	1.2e-06	2.64e-05	102285091	102321711	SH2B2
ENSG00000223865	0.718309	7.7966	16.3088	5.38e-05	0.000658873	33075990	33089696	HLA-DPB1
ENSG00000163644	0.71819	4.23008	32.473	1.21e-08	4.91e-07	88257620	88284769	PPM1K
ENSG00000115232	0.717263	4.30221	20.2906	6.65e-06	0.000115056	181457202	181538940	ITGA4
ENSG00000249437	0.716398	0.435016	17.939	2.28e-05	0.000322691	70968166	71025339	NAIP
ENSG00000159403	0.715844	7.55177	21.123	4.31e-06	7.92e-05	7080214	7092540	C1R
ENSG00000118596	0.715728	3.64437	14.7302	0.000124041	0.00131324	59596029	59789855	SLC16A7
ENSG00000273472	0.71498	0.147095	22.5288	2.07e-06	4.21e-05	140756528	140757921	AC096733.2
ENSG00000272631	0.714629	0.897711	24.3022	8.23e-07	1.91e-05	86749754	86756298	AC067750.1
ENSG00000197702	0.71389	6.55791	43.734	3.76e-11	3.24e-09	12377563	12535356	PARVA
ENSG00000124191	0.713706	2.59943	25.344	4.8e-07	1.2e-05	43914852	44069616	TOX2
ENSG00000088827	0.712807	4.35523	12.653	0.000374965	0.00320827	3686970	3707128	SIGLEC1
ENSG00000160255	0.712646	6.2008	15.4545	8.45e-05	0.000962479	44885953	44931989	ITGB2
ENSG00000130755	0.712114	3.38798	28.3616	1.01e-07	3.09e-06	39328353	39342372	GMFG
ENSG00000278727	0.711903	0.117613	15.059	0.000104202	0.00113475	76887551	76891135	AC000403.1
ENSG00000153563	0.711216	4.04914	11.258	0.000792814	0.00586144	86784610	86808396	CD8A
ENSG00000114948	0.710809	2.01423	13.479	0.000241246	0.00225347	206443532	206621127	ADAM23
ENSG00000154065	0.710795	2.92321	12.749	0.000356193	0.00308195	23598926	23662911	ANKRD29
ENSG00000155961	0.710431	0.342095	11.5825	0.000665751	0.00508722	155258235	155264491	RAB39B
ENSG00000134042	0.710376	0.162452	16.6562	4.48e-05	0.000565838	50795120	50825402	MRO
ENSG00000113578	0.70927	0.828235	25.8042	3.78e-07	9.71e-06	142592178	142698070	FGF1
ENSG00000182326	0.708433	7.81016	19.3911	1.07e-05	0.000170652	6988259	7071032	C1S
ENSG00000092096	0.708415	3.30627	14.0257	0.000180328	0.00178489	23346306	23352912	SLC22A17
ENSG00000109610	0.707824	6.4192	13.6019	0.000225961	0.0021425	24789912	24800842	SOD3
ENSG00000011600	0.707331	5.93681	18.5927	1.62e-05	0.000243154	35904401	35908295	TYROBP
ENSG00000101916	0.707169	2.099	11.2314	0.000804238	0.00592656	12906620	12923169	TLR8
ENSG00000005108	0.705412	2.54123	18.6147	1.6e-05	0.000241075	11370365	11832198	THSD7A
ENSG00000240184	0.705316	4.19838	18.4418	1.75e-05	0.000259999	141475947	141512977	PCDHGC3
ENSG00000148180	0.705284	8.6677	29.8141	4.76e-08	1.61e-06	121207794	121332843	GSN
ENSG00000087494	0.704984	1.56056	10.7683	0.00103255	0.00725547	27958084	27972733	PTHLH
ENSG00000150281	0.70491	2.75614	10.3052	0.00132656	0.00884758	30896614	30903547	CTF1
ENSG00000183570	0.704806	1.81136	11.917	0.000556229	0.0043974	45643694	45942454	PCBP3
ENSG00000204291	0.704328	7.58315	20.7537	5.22e-06	9.39e-05	98943179	99070792	COL15A1
ENSG00000185697	0.703542	2.59948	20.0449	7.56e-06	0.000128183	66562175	66614247	MYBL1
ENSG00000207770	0.703506	0.529512	22.5032	2.1e-06	4.26e-05	NA	NA	NA
ENSG00000198879	0.703078	3.51098	20.5281	5.88e-06	0.000103365	7158624	7411486	SFMBT2
ENSG00000143028	0.702975	1.02404	10.4186	0.00124754	0.00842161	109466546	109482134	SYPL2
ENSG00000171033	0.702027	2.15709	11.894	0.000563152	0.00443639	78516340	78605267	PKIA
ENSG00000156475	0.701574	0.804838	11.6127	0.000655042	0.00501892	146581146	147084784	PPP2R2B
ENSG00000168874	0.701257	2.13129	11.6787	0.0006322	0.00487855	85751344	85791383	ATOH8
ENSG00000163565	0.700873	6.32952	26.7321	2.34e-07	6.41e-06	158999968	159055155	IFI16
ENSG00000155962	0.700322	3.36187	25.6258	4.14e-07	1.05e-05	155276211	155334657	CLIC2
ENSG00000024422	0.699853	7.16619	22.4968	2.1e-06	4.27e-05	47713422	47743134	EHD2
ENSG00000182983	0.699838	1.52549	10.37	0.00128081	0.00860195	42906142	42919334	ZNF662
ENSG00000176788	0.699252	4.84274	18.8594	1.41e-05	0.000216513	17065598	17276843	BASP1
ENSG00000174004	0.698371	2.67233	22.714	1.88e-06	3.87e-05	196639694	196662004	NRROS
ENSG00000113580	0.698031	5.44121	29.5109	5.56e-08	1.84e-06	143277931	143435512	NR3C1
ENSG00000234883	0.697491	1.06886	16.5849	4.65e-05	0.000584407	25561909	25575168	MIR155HG
ENSG00000103175	0.697391	3.6312	16.4076	5.11e-05	0.000630602	84294846	84329844	WFDC1
ENSG00000106333	0.69723	5.79763	19.5766	9.66e-06	0.000157416	100602363	100608175	PCOLCE
ENSG00000129009	0.696872	6.37612	10.7202	0.00105971	0.00740571	74173710	74176872	ISLR
ENSG00000117600	0.696446	2.39105	11.1431	0.000843464	0.00615655	99263953	99309590	PLPPR4
ENSG00000165168	0.696407	5.87149	17.1148	3.52e-05	0.000461556	37780059	37813461	CYBB
ENSG00000204103	0.695835	5.36456	21.3405	3.85e-06	7.19e-05	40685848	40689236	MAFB
ENSG00000184588	0.695723	4.54066	19.0732	1.26e-05	0.00019657	65792514	66374579	PDE4B
ENSG00000113448	0.695588	4.9422	26.1393	3.18e-07	8.36e-06	58969038	60522120	PDE4D
ENSG00000113248	0.694468	1.70418	15.1697	9.83e-05	0.00108445	141245395	141249365	PCDHB15
ENSG00000135074	0.694403	5.35298	26.9052	2.14e-07	5.94e-06	157395534	157575775	ADAM19
ENSG00000116774	0.693934	4.90447	14.9614	0.000109734	0.00118418	113979391	114035572	OLFML3
ENSG00000102181	0.693228	5.08508	34.6805	3.89e-09	1.84e-07	150766336	150898816	CD99L2
ENSG00000179611	0.692284	1.83012	23.8497	1.04e-06	2.34e-05	43968424	43971199	DGKZP1
ENSG00000115556	0.692231	2.23887	28.9639	7.37e-08	2.35e-06	218607855	218637184	PLCD4
ENSG00000113594	0.69217	4.41118	11.8638	0.000572357	0.00449561	38474668	38608354	LIFR
ENSG00000090104	0.690484	6.01703	15.3132	9.11e-05	0.00102044	192575763	192580024	RGS1
ENSG00000102057	0.690201	2.12485	25.1242	5.38e-07	1.31e-05	48961378	48971844	KCND1
ENSG00000173868	0.689653	0.29696	18.755	1.49e-05	0.000225927	49223366	49230787	PHOSPHO1
ENSG00000239998	0.689269	0.538564	14.4951	0.000140527	0.00145083	54572920	54590287	LILRA2
ENSG00000076706	0.688836	7.14999	22.5367	2.06e-06	4.2e-05	119308529	119321521	MCAM
ENSG00000177932	0.688446	1.58031	17.7257	2.55e-05	0.00035389	179060373	179083977	ZNF354C
ENSG00000261295	0.688145	0.0396893	15.2856	9.24e-05	0.00103225	NA	NA	NA
ENSG00000113231	0.688066	2.38198	26.8606	2.19e-07	6.05e-06	77210449	77428256	PDE8B
ENSG00000105609	0.68746	2.23429	13.3491	0.000258553	0.00238112	54249421	54257301	LILRB5
ENSG00000236060	0.687294	1.00345	16.6018	4.61e-05	0.00058004	72007881	72008136	HSPB1P1
ENSG00000142173	0.687278	9.21978	19.073	1.26e-05	0.00019657	46098112	46132848	COL6A2
ENSG00000187010	0.686751	0.0370766	12.6492	0.000375721	0.00321249	25272393	25330445	RHD
ENSG00000116824	0.685986	4.09692	14.9771	0.000108825	0.00117633	116754430	116769229	CD2
ENSG00000205045	0.685822	1.54513	14.7068	0.000125594	0.0013272	35464249	35487857	SLFN12L
ENSG00000100968	0.685763	3.8427	19.4786	1.02e-05	0.000164182	24365673	24379604	NFATC4
ENSG00000133116	0.685571	1.46514	12.5349	0.000399417	0.00337475	33016423	33066143	KL
ENSG00000153283	0.68539	3.63003	14.537	0.000137436	0.00142314	111292719	111665750	CD96
ENSG00000237651	0.685314	0.00807789	15.9178	6.62e-05	0.000782462	61145068	61164829	C2orf74
ENSG00000196839	0.684913	3.86846	18.479	1.72e-05	0.000255977	44619522	44652233	ADA
ENSG00000164741	0.684489	5.35771	26.3066	2.91e-07	7.75e-06	13083361	13604610	DLC1
ENSG00000081853	0.684228	0.649778	16.5782	4.67e-05	0.000586156	141338760	141512975	PCDHGA2
ENSG00000173258	0.684205	0.781782	14.6929	0.000126522	0.00133452	111525159	111577844	ZNF483
ENSG00000116132	0.684049	4.97949	12.14	0.000493507	0.00399041	170662728	170739421	PRRX1
ENSG00000158301	0.683853	2.19992	27.674	1.44e-07	4.23e-06	102712176	102717733	GPRASP2
ENSG00000127920	0.683319	4.26673	27.6651	1.44e-07	4.25e-06	93921735	93928610	GNG11
ENSG00000161791	0.683168	5.74114	32.8423	9.99e-09	4.2e-07	49636499	49708165	FMNL3
ENSG00000056558	0.682894	4.19334	22.3652	2.25e-06	4.52e-05	120902393	120929173	TRAF1
ENSG00000157554	0.682797	3.76572	25.2294	5.09e-07	1.26e-05	38380027	38661780	ERG
ENSG00000088854	0.682645	4.37037	19.5389	9.86e-06	0.000160033	3249305	3407625	C20orf194
ENSG00000104974	0.68251	0.464339	15.8419	6.89e-05	0.000809505	54593582	54602381	LILRA1
ENSG00000147251	0.682225	4.76527	19.4298	1.04e-05	0.000167702	118495898	118686163	DOCK11
ENSG00000204314	0.681933	2.09533	25.4607	4.51e-07	1.13e-05	32148359	32153083	PRRT1
ENSG00000151617	0.681822	4.43884	18.7303	1.51e-05	0.000228345	147480917	147544954	EDNRA
ENSG00000153814	0.681764	3.87237	36.5801	1.47e-09	7.91e-08	27830573	28180795	JAZF1
ENSG00000138172	0.681022	3.78551	29.634	5.22e-08	1.75e-06	103446786	103452402	CALHM2
ENSG00000121413	0.680498	3.41779	11.6702	0.000635101	0.00489594	58083838	58118427	ZSCAN18
ENSG00000155659	0.680315	3.96806	12.0252	0.000524866	0.00419963	66021738	66040125	VSIG4
ENSG00000184205	0.680273	3.95979	31.0781	2.48e-08	9.14e-07	53082367	53088540	TSPYL2
ENSG00000138623	0.679993	4.03826	15.3126	9.11e-05	0.00102044	74409289	74433958	SEMA7A
ENSG00000048342	0.679204	3.43716	26.8227	2.23e-07	6.15e-06	15469865	15601552	CC2D2A
ENSG00000131386	0.679126	2.01814	10.8273	0.00100015	0.00706685	16174680	16231992	GALNT15
ENSG00000162426	0.67909	0.842437	18.5569	1.65e-05	0.000247128	8317826	8344167	SLC45A1
ENSG00000112619	0.678878	0.222083	16.113	5.97e-05	0.000716299	42696598	42722597	PRPH2
ENSG00000155099	0.677148	3.3513	23.3026	1.38e-06	2.98e-05	90993802	91040872	PIP4P2
ENSG00000046889	0.676024	3.494	18.0633	2.14e-05	0.000306604	67952046	68237032	PREX2
ENSG00000141506	0.675534	3.50554	16.2354	5.59e-05	0.000679739	8878911	8965712	PIK3R5
ENSG00000182287	0.675476	4.55029	24.9304	5.94e-07	1.43e-05	15825806	15854931	AP1S2
ENSG00000198851	0.675447	4.62296	13.2675	0.000270045	0.00246705	118304730	118316175	CD3E
ENSG00000177575	0.675441	4.92845	12.759	0.000354297	0.00307023	7470813	7503893	CD163
ENSG00000099998	0.675218	5.35897	17.7288	2.55e-05	0.00035343	24219654	24245142	GGT5
ENSG00000142303	0.675192	2.89851	17.1923	3.38e-05	0.000445235	8580240	8610735	ADAMTS10
ENSG00000084070	0.674813	5.83048	37.2106	1.06e-09	5.98e-08	40344850	40423326	SMAP2
ENSG00000232160	0.67478	1.01623	26.6032	2.5e-07	6.81e-06	132217053	132432862	RAP2C-AS1
ENSG00000167779	0.674168	3.89935	15.4589	8.43e-05	0.000960944	53097436	53102345	IGFBP6
ENSG00000170464	0.673574	2.73609	34.6963	3.85e-09	1.83e-07	139408588	139444491	DNAJC18
ENSG00000142875	0.67265	5.39233	22.674	1.92e-06	3.94e-05	84078062	84238498	PRKACB
ENSG00000053702	0.672348	2.24156	30.4977	3.34e-08	1.18e-06	2825348	2835544	NRIP2
ENSG00000197776	0.67221	1.51612	26.0133	3.39e-07	8.89e-06	49693105	49753150	KLHDC1
ENSG00000211445	0.671875	5.77635	14.0882	0.000174434	0.00173793	151020438	151028992	GPX3
ENSG00000149781	0.671384	5.14176	15.5153	8.18e-05	0.000937156	64206678	64223886	FERMT3
ENSG00000247746	0.670797	1.02702	13.6921	0.000215361	0.00206053	55484616	55489202	USP51
ENSG00000010319	0.670722	3.25489	20.4933	5.98e-06	0.000104976	52433035	52445103	SEMA3G
ENSG00000149256	0.670399	3.19414	10.6192	0.0011192	0.00773204	78652829	79441030	TENM4
ENSG00000105967	0.669354	2.92302	14.0191	0.000180964	0.00178961	115935148	116159896	TFEC
ENSG00000198832	0.669258	6.0747	16.3431	5.28e-05	0.000648791	31104772	31120069	SELENOM
ENSG00000166341	0.668491	5.6337	20.9665	4.67e-06	8.52e-05	6621330	6655809	DCHS1
ENSG00000185739	0.668226	0.380489	14.5849	0.000133987	0.0013946	4189374	4242080	SRL
ENSG00000119714	0.668213	3.27224	20.9323	4.76e-06	8.66e-05	91232532	91253925	GPR68
ENSG00000141753	0.667938	8.84041	15.0972	0.000102113	0.00111548	40443450	40457725	IGFBP4
ENSG00000197646	0.66701	1.78182	16.1083	5.98e-05	0.000717686	5510531	5571282	PDCD1LG2
ENSG00000173706	0.666271	6.46627	24.1285	9.01e-07	2.07e-05	124965710	125055997	HEG1
ENSG00000178573	0.665968	5.45265	23.5384	1.22e-06	2.69e-05	79585843	79600737	MAF
ENSG00000177432	0.665582	1.79441	25.5668	4.27e-07	1.08e-05	88695913	88697829	NAP1L5
ENSG00000172638	0.662153	5.12584	19.3975	1.06e-05	0.000170202	65866441	65873592	EFEMP2
ENSG00000260314	0.661962	4.37515	10.5666	0.0011515	0.00791897	17809348	17911164	MRC1
ENSG00000146373	0.661458	3.4064	16.3173	5.36e-05	0.000656816	124962545	125092633	RNF217
ENSG00000281005	0.661145	0.39962	23.4439	1.29e-06	2.81e-05	3263743	3267567	LINC00921
ENSG00000187474	0.660998	4.60914	14.9366	0.000111183	0.00119697	51795157	51826190	FPR3
ENSG00000148411	0.660532	5.6974	28.4759	9.49e-08	2.94e-06	136006537	136095289	NACC2
ENSG00000248923	0.66026	2.40205	18.6904	1.54e-05	0.000232774	134924648	134926459	MTND5P11
ENSG00000184254	0.659743	4.32813	13.6039	0.000225719	0.00214109	100877714	100916626	ALDH1A3
ENSG00000133246	0.659498	1.40717	17.0982	3.55e-05	0.000464868	8490056	8502640	PRAM1
ENSG00000162692	0.659174	4.87553	16.5564	4.72e-05	0.000591288	100719742	100739045	VCAM1
ENSG00000067113	0.659123	5.06515	31.4487	2.05e-08	7.79e-07	55424854	55534969	PLPP1
ENSG00000103196	0.659027	6.37276	19.1713	1.19e-05	0.000187884	84819985	84920768	CRISPLD2
ENSG00000066336	0.65848	5.03188	17.4932	2.88e-05	0.000392858	47354860	47378547	SPI1
ENSG00000115896	0.657781	2.37575	18.6386	1.58e-05	0.000238626	197804593	198572581	PLCL1
ENSG00000236609	0.657779	3.08241	10.864	0.000980535	0.00694727	6615610	6624290	ZNF853
ENSG00000035862	0.65691	8.17384	20.2075	6.95e-06	0.000119393	78852977	78925387	TIMP2
ENSG00000197535	0.656792	4.74019	23.3352	1.36e-06	2.94e-05	52307283	52529050	MYO5A
ENSG00000204472	0.656762	4.1412	19.1801	1.19e-05	0.000187406	31615217	31617021	AIF1
ENSG00000120156	0.65619	3.50672	21.5849	3.39e-06	6.42e-05	27109141	27230174	TEK
ENSG00000106948	0.655868	6.15882	24.7576	6.5e-07	1.55e-05	114334156	114394405	AKNA
ENSG00000119919	0.655493	0.637974	10.8259	0.00100092	0.00707011	99532942	99536524	NKX2-3
ENSG00000103710	0.655365	3.50138	17.404	3.02e-05	0.000407323	65053337	65076690	RASL12
ENSG00000225471	0.655278	0.975182	31.8411	1.67e-08	6.55e-07	72159845	72160346	BX119917.1
ENSG00000185614	0.65527	0.284603	25.4557	4.53e-07	1.13e-05	49803261	49805030	INKA1
ENSG00000204287	0.655144	9.48016	13.9008	0.000192721	0.00188004	32439878	32445046	HLA-DRA
ENSG00000223551	0.65506	3.62327	19.7247	8.94e-06	0.000147642	128342153	128342770	TMSB4XP4
ENSG00000072110	0.654904	8.64754	26.8304	2.22e-07	6.14e-06	68874128	68979440	ACTN1
ENSG00000185052	0.6535	3.82984	12.6012	0.000385503	0.00328105	19212642	19722926	SLC24A3
ENSG00000100767	0.652599	4.40535	13.6696	0.000217949	0.00207915	73237497	73274640	PAPLN
ENSG00000102359	0.652435	3.36213	16.3551	5.25e-05	0.000645747	100644195	100675788	SRPX2
ENSG00000136960	0.652336	5.04001	13.4641	0.000243175	0.0022661	119557086	119673453	ENPP2
ENSG00000163681	0.652169	6.74778	31.1795	2.35e-08	8.74e-07	57755450	57930003	SLMAP
ENSG00000100842	0.652163	2.42141	14.2342	0.000161413	0.00162608	23356403	23365752	EFS
ENSG00000225889	0.651664	0.323862	16.3845	5.17e-05	0.000636679	64143239	64252859	AC012368.1
ENSG00000174600	0.651001	3.86993	14.5409	0.00013715	0.00142103	108288044	108339317	CMKLR1
ENSG00000143878	0.650295	8.17353	21.4549	3.62e-06	6.81e-05	20447074	20449440	RHOB
ENSG00000112531	0.649666	5.95808	29.3986	5.89e-08	1.93e-06	163414000	163578592	QKI
ENSG00000175395	0.649396	3.26452	33.2	8.32e-09	3.6e-07	37949573	37976647	ZNF25
ENSG00000164736	0.648917	2.08367	17.6973	2.59e-05	0.000358017	54457935	54460892	SOX17
ENSG00000147065	0.64881	8.24107	29.4812	5.65e-08	1.86e-06	65588377	65741931	MSN
ENSG00000010610	0.648349	5.75781	17.5493	2.8e-05	0.000382897	6786858	6820799	CD4
ENSG00000152818	0.647808	6.49705	24.6776	6.78e-07	1.61e-05	144285701	144853034	UTRN
ENSG00000251442	0.646645	0.90444	18.6061	1.61e-05	0.000241928	78638780	78683185	LINC01094
ENSG00000268001	0.645539	1.59358	34.8204	3.62e-09	1.73e-07	48255675	48258199	CARD8-AS1
ENSG00000196628	0.645226	5.99403	23.4367	1.29e-06	2.82e-05	55222185	55664787	TCF4
ENSG00000164035	0.644555	3.79689	20.89	4.86e-06	8.83e-05	100395341	100880126	EMCN
ENSG00000088543	0.644257	1.62347	19.7899	8.64e-06	0.000143767	50558025	50571027	C3orf18
ENSG00000186810	0.644183	2.87738	12.8803	0.000332055	0.00290977	71615916	71618511	CXCR3
ENSG00000197405	0.643594	4.58079	14.7138	0.00012513	0.0013226	47290023	47322066	C5AR1
ENSG00000182866	0.643167	4.35634	10.5022	0.00119231	0.00813169	32251239	32286165	LCK
ENSG00000181722	0.642595	3.86734	17.9996	2.21e-05	0.000314654	114314500	115147288	ZBTB20
ENSG00000136040	0.642304	4.79721	19.3682	1.08e-05	0.000172361	94148577	94307675	PLXNC1
ENSG00000163297	0.642168	6.22399	16.7513	4.26e-05	0.000541331	79901146	80125454	ANTXR2
ENSG00000168542	0.642003	11.0605	12.2709	0.00046008	0.00377059	188974373	189012746	COL3A1
ENSG00000091436	0.641514	6.89373	17.1924	3.38e-05	0.000445235	173075435	173268015	MAP3K20
ENSG00000162599	0.641	6.3839	25.9027	3.59e-07	9.32e-06	60865259	61462788	NFIA
ENSG00000139278	0.640945	4.86283	13.9973	0.000183072	0.00180562	75480753	75503863	GLIPR1
ENSG00000122679	0.640788	3.47079	21.6266	3.31e-06	6.31e-05	45157791	45186302	RAMP3
ENSG00000114698	0.640585	4.29999	15.414	8.63e-05	0.000979885	146192335	146251179	PLSCR4
ENSG00000092969	0.639969	3.17923	11.4901	0.000699663	0.00529015	218345336	218444619	TGFB2
ENSG00000177374	0.639277	4.66101	16.4549	4.98e-05	0.0006183	2054154	2063241	HIC1
ENSG00000233038	0.638547	1.17666	16.3513	5.26e-05	0.000646728	157854529	157863011	AC011899.2
ENSG00000167912	0.638261	0.887914	10.501	0.00119309	0.00813583	59119040	59123478	AC090152.1
ENSG00000121297	0.638196	3.82086	12.1593	0.000488448	0.00395958	31149979	31349436	TSHZ3
ENSG00000152207	0.637884	0.432152	12.3846	0.000432892	0.00359524	48653711	48711226	CYSLTR2
ENSG00000173372	0.637807	6.72111	12.2537	0.000464337	0.00379929	22636628	22639678	C1QA
ENSG00000112769	0.637366	6.76033	22.942	1.67e-06	3.5e-05	112107931	112254939	LAMA4
ENSG00000026025	0.636528	8.92394	24.3152	8.18e-07	1.9e-05	17228241	17237593	VIM
ENSG00000231609	0.636276	0.63687	11.5881	0.000663734	0.00507437	62957326	63048640	AC007098.1
ENSG00000173269	0.636108	4.90098	22.76	1.84e-06	3.79e-05	86935540	86969481	MMRN2
ENSG00000168461	0.63435	6.16489	19.6907	9.1e-06	0.000149851	9708275	9862551	RAB31
ENSG00000178199	0.633345	3.32797	12.7624	0.000353658	0.00306542	149446795	149485014	ZC3H12D
ENSG00000187098	0.632704	3.97706	17.854	2.39e-05	0.000335285	69739464	69968336	MITF
ENSG00000078018	0.631789	3.07932	11.1064	0.000860289	0.00625518	209424058	209734118	MAP2
ENSG00000144815	0.631451	4.02963	24.1977	8.69e-07	2.01e-05	101779202	101828231	NXPE3
ENSG00000180448	0.631294	5.36821	21.6743	3.23e-06	6.17e-05	1065923	1086628	ARHGAP45
ENSG00000229474	0.631254	1.12855	15.5473	8.05e-05	0.000924965	44665732	44711316	PATL2
ENSG00000131196	0.631235	4.51384	18.8753	1.4e-05	0.000214996	79395856	79529325	NFATC1
ENSG00000166265	0.631081	3.78858	24.1669	8.83e-07	2.04e-05	26466209	26573286	CYYR1
ENSG00000134532	0.630547	1.61438	13.658	0.000219305	0.00209052	23529504	24562544	SOX5
ENSG00000137502	0.630537	4.26842	25.522	4.37e-07	1.1e-05	82973133	83071923	RAB30
ENSG00000163453	0.630281	8.90496	18.4206	1.77e-05	0.000262296	57030773	57110385	IGFBP7
ENSG00000265972	0.628938	8.80045	17.9502	2.27e-05	0.000321301	145992435	145996579	TXNIP
ENSG00000260686	0.628706	0.638466	18.6358	1.58e-05	0.000238901	122832356	122834533	AC008669.1
ENSG00000184867	0.628459	3.61819	13.2923	0.000266491	0.00244098	101655281	101659850	ARMCX2
ENSG00000096060	0.627906	5.83332	18.7674	1.48e-05	0.000224917	35573585	35728583	FKBP5
ENSG00000108691	0.627511	4.98854	14.0401	0.000178957	0.00177597	34255218	34257203	CCL2
ENSG00000134954	0.626978	6.73024	25.7373	3.91e-07	1e-05	128458761	128587558	ETS1
ENSG00000256043	0.625759	5.00877	25.9966	3.42e-07	8.95e-06	155924118	155953866	CTSO
ENSG00000117009	0.62573	0.993057	15.5989	7.83e-05	0.000903241	241532134	241595642	KMO
ENSG00000171992	0.625007	7.31505	18.6082	1.61e-05	0.000241739	150601080	150659207	SYNPO
ENSG00000121236	0.624173	0.679935	13.2284	0.000275737	0.00251044	5596109	5612958	TRIM6
ENSG00000142347	0.623646	4.62846	19.1179	1.23e-05	0.000192675	8520778	8577577	MYO1F
ENSG00000147852	0.62364	3.1545	11.1182	0.000854839	0.00622254	2621787	2660056	VLDLR
ENSG00000149633	0.623388	3.22868	12.8235	0.000342301	0.00298283	38210503	38260772	KIAA1755
ENSG00000114853	0.623003	4.21637	22.7769	1.82e-06	3.77e-05	42653697	42667580	ZBTB47
ENSG00000188452	0.622399	3.418	26.4317	2.73e-07	7.35e-06	181536672	181680665	CERKL
ENSG00000146592	0.622398	3.11422	12.7453	0.000356912	0.0030864	28299321	28825894	CREB5
ENSG00000198744	0.622115	5.23922	13.9929	0.000183507	0.00180884	634376	634922	MTCO3P12
ENSG00000172322	0.621888	0.596244	10.2143	0.00139358	0.00919579	9951316	9995694	CLEC12A
ENSG00000168995	0.621381	1.14138	12.3935	0.00043084	0.00358148	51142299	51153526	SIGLEC7
ENSG00000173917	0.620067	3.61934	12.0463	0.000518958	0.00416057	48540894	48544989	HOXB2
ENSG00000163820	0.618886	6.15696	25.4289	4.59e-07	1.15e-05	45917899	45995824	FYCO1
ENSG00000166148	0.617935	2.39004	13.3819	0.000254066	0.00234723	63142759	63151201	AVPR1A
ENSG00000196209	0.61758	1.36193	12.6174	0.000382181	0.00326058	1470741	1491587	SIRPB2
ENSG00000104447	0.617382	4.25125	11.8305	0.000582688	0.00456253	115408496	115809673	TRPS1
ENSG00000137273	0.617105	4.29577	10.2056	0.00140016	0.00922575	1389576	1395603	FOXF2
ENSG00000257698	0.616992	0.40157	15.8649	6.8e-05	0.000801072	57930115	57936345	AC084033.3
ENSG00000179772	0.615786	2.43012	11.3037	0.000773531	0.00574537	31844303	31845604	FOXS1
ENSG00000147113	0.615562	3.90093	22.0543	2.65e-06	5.19e-05	45148373	45200901	CXorf36
ENSG00000171867	0.61543	6.6712	22.9914	1.63e-06	3.43e-05	4686350	4701590	PRNP
ENSG00000184113	0.614177	4.02171	11.2138	0.000811916	0.00596859	19523024	19527545	CLDN5
ENSG00000172817	0.613986	1.63276	10.308	0.00132453	0.00883925	64587763	64798737	CYP7B1
ENSG00000140749	0.613823	4.01105	14.8346	0.00011736	0.00125334	21639550	21652608	IGSF6
ENSG00000080561	0.61358	2.85901	13.9354	0.000189205	0.00185297	107825755	107927193	MID2
ENSG00000100060	0.612837	3.62939	16.3782	5.19e-05	0.000638629	37469063	37486393	MFNG
ENSG00000126803	0.61227	4.0043	11.1309	0.000849003	0.00618901	64535905	64546173	HSPA2
ENSG00000150048	0.61219	1.36646	21.7565	3.1e-06	5.94e-05	10069554	10111627	CLEC1A
ENSG00000168685	0.612185	4.94657	10.9885	0.000916771	0.00658033	35852695	35879603	IL7R
ENSG00000249751	0.611774	1.67029	22.7611	1.83e-06	3.79e-05	139448560	139462743	ECSCR
ENSG00000162444	0.611305	0.764679	12.3187	0.000448446	0.00369731	9997206	10016021	RBP7
ENSG00000109790	0.611256	5.18925	21.9071	2.86e-06	5.55e-05	39045039	39126857	KLHL5
ENSG00000083814	0.61117	2.08013	20.2558	6.77e-06	0.000116963	57719751	57727624	ZNF671
ENSG00000048471	0.611116	4.84819	31.8082	1.7e-08	6.63e-07	11976734	12574287	SNX29
ENSG00000206561	0.611112	0.709979	16.8971	3.95e-05	0.000507409	15450133	15521751	COLQ
ENSG00000031081	0.610857	5.04395	21.4842	3.57e-06	6.72e-05	119294383	119420714	ARHGAP31
ENSG00000011028	0.610767	6.38312	14.9275	0.000111724	0.00120221	62627670	62693597	MRC2
ENSG00000171777	0.610738	1.54356	16.2108	5.67e-05	0.000686953	38409051	38426305	RASGRP4
ENSG00000158186	0.610669	4.09841	15.3103	9.12e-05	0.00102133	138347648	138405534	MRAS
ENSG00000076555	0.610533	4.88916	16	6.33e-05	0.000753349	109116595	109268226	ACACB
ENSG00000090554	0.610125	0.796186	26.4304	2.73e-07	7.35e-06	49474207	49486231	FLT3LG
ENSG00000154096	0.609652	6.89886	15.6061	7.8e-05	0.000900282	119415476	119424985	THY1
ENSG00000069667	0.609213	4.02294	17.4549	2.94e-05	0.000398805	60488284	61229302	RORA
ENSG00000172575	0.608864	3.4458	13.0399	0.000304919	0.00271556	38488103	38565575	RASGRP1
ENSG00000150630	0.608601	3.01325	22.4464	2.16e-06	4.36e-05	176683538	176792922	VEGFC
ENSG00000020181	0.608284	6.10195	15.1819	9.76e-05	0.00107852	37784191	37844896	ADGRA2
ENSG00000203778	0.608208	1.80781	14.2867	0.000156968	0.00159085	112087591	112102790	FAM229B
ENSG00000171657	0.60792	0.831594	14.4225	0.000146051	0.00149898	41724181	41730130	GPR82
ENSG00000185010	0.607914	2.97415	16.4015	5.12e-05	0.000632027	154835788	155026940	F8
ENSG00000162804	0.607901	4.31656	14.2993	0.000155927	0.00158349	240998618	241095568	SNED1
ENSG00000272841	0.607687	1.21459	10.686	0.00107949	0.00751266	160990318	160992342	AL139393.2
ENSG00000110446	0.607359	5.22077	18.0275	2.18e-05	0.00031114	60937084	60952530	SLC15A3
ENSG00000163606	0.606587	1.16928	15.3896	8.75e-05	0.000990358	112921205	112975103	CD200R1
ENSG00000265107	0.605178	3.04856	20.6437	5.53e-06	9.83e-05	147756199	147773362	GJA5
ENSG00000169499	0.604689	5.58532	30.4666	3.4e-08	1.19e-06	38901235	38973912	PLEKHA2
ENSG00000128805	0.604442	1.63053	16.2636	5.51e-05	0.000671672	48446036	48656265	ARHGAP22
ENSG00000280099	0.604081	1.89218	13.2834	0.000267761	0.00245063	85152487	85154203	AL603750.1
ENSG00000096996	0.604048	2.70217	14.1972	0.000164616	0.00165504	18058995	18098944	IL12RB1
ENSG00000134352	0.60383	7.34641	29.0411	7.09e-08	2.27e-06	55935095	55995022	IL6ST
ENSG00000175183	0.603461	3.2818	17.4342	2.97e-05	0.000402069	76858709	76879023	CSRP2
ENSG00000173369	0.602836	7.53157	10.1509	0.00144229	0.00943881	22652762	22661637	C1QB
ENSG00000162616	0.60228	4.1624	24.1104	9.1e-07	2.08e-05	77979175	78017964	DNAJB4
ENSG00000197381	0.601955	4.35663	25.5429	4.33e-07	1.09e-05	45073853	45226560	ADARB1
ENSG00000166503	0.601613	4.35977	12.3249	0.000446955	0.00369009	83112738	83207823	HDGFL3
ENSG00000163909	0.601109	4.97733	12.6026	0.000385214	0.00327982	39623435	39639643	HEYL
ENSG00000256262	0.600925	0.670733	11.0991	0.000863698	0.00627292	109052350	109053952	USP30-AS1
ENSG00000073711	0.600437	3.84421	14.0296	0.000179959	0.0017824	135965728	136147894	PPP2R3A
ENSG00000157514	0.600306	6.24669	14.5965	0.000133164	0.00138842	107713221	107777342	TSC22D3
ENSG00000150867	0.600261	5.34918	39.9591	2.59e-10	1.73e-08	22534854	22714578	PIP4K2A
ENSG00000183484	0.600121	2.7563	13.7643	0.000207237	0.00199586	105049395	105065445	GPR132
ENSG00000168490	0.600021	0.881171	11.378	0.000743199	0.00555353	22219703	22232101	PHYHIP
ENSG00000137841	0.600018	3.93961	17.0801	3.58e-05	0.000469054	40278176	40307935	PLCB2
ENSG00000196507	0.599712	3.46834	18.5053	1.69e-05	0.000252784	103607451	103629690	TCEAL3
ENSG00000117643	0.599427	4.1471	14.5198	0.000138692	0.00143429	25617468	25786207	MAN1C1
ENSG00000095370	0.598868	4.07417	21.6374	3.29e-06	6.28e-05	127738317	127778710	SH2D3C
ENSG00000168918	0.598273	5.7658	14.1371	0.000169962	0.00169974	233059967	233207903	INPP5D
ENSG00000173482	0.597865	5.21778	19.6541	9.28e-06	0.000152493	7566782	8406861	PTPRM
ENSG00000008710	0.597771	6.64811	21.9357	2.82e-06	5.47e-05	2088708	2135898	PKD1
ENSG00000050767	0.597635	1.19666	12.2999	0.000452994	0.00372329	178237618	178590393	COL23A1
ENSG00000127990	0.597157	3.94335	12.6916	0.000367294	0.00315751	94524204	94656572	SGCE
ENSG00000133874	0.595855	2.90756	26.4468	2.71e-07	7.3e-06	33547754	33567128	RNF122
ENSG00000104972	0.595795	3.24961	13.9179	0.000190974	0.00186541	54617158	54637528	LILRB1
ENSG00000197093	0.595742	3.49109	15.542	8.07e-05	0.000926593	100159244	100168617	GAL3ST4
ENSG00000247287	0.59544	0.00689123	12.9953	0.000312271	0.00276744	61294909	61322838	AL359220.1
ENSG00000266094	0.595359	4.99576	18.5669	1.64e-05	0.000246057	206507531	206589448	RASSF5
ENSG00000188460	0.595173	0.866996	24.0702	9.29e-07	2.12e-05	223863726	223864851	ACTBP11
ENSG00000162512	0.594735	6.77916	21.9059	2.86e-06	5.55e-05	30869466	30908758	SDC3
ENSG00000099365	0.594467	0.717157	15.1416	9.97e-05	0.00109513	30989256	31010638	STX1B
ENSG00000151729	0.594316	4.74595	23.6824	1.14e-06	2.52e-05	185143266	185150382	SLC25A4
ENSG00000246596	0.594265	1.17133	10.8644	0.000980283	0.00694707	177619059	177672209	AC139795.1
ENSG00000159189	0.593878	7.27595	10.9654	0.000928267	0.006646	22643633	22648110	C1QC
ENSG00000129680	0.593735	3.54308	16.4502	4.99e-05	0.000619202	136213220	136256482	MAP7D3
ENSG00000122862	0.593328	6.65754	15.2361	9.49e-05	0.00105343	69088103	69104805	SRGN
ENSG00000229344	0.5921	4.84508	13.4515	0.000244804	0.00227825	632757	633438	MTCO2P12
ENSG00000011590	0.589862	0.243502	13.5461	0.000232779	0.00219245	35704558	35717038	ZBTB32
ENSG00000235531	0.589479	1.94011	15.2872	9.23e-05	0.00103163	71828167	72118393	MSC-AS1
ENSG00000253485	0.5893	0.398541	11.5029	0.000694889	0.00526019	141364232	141512979	PCDHGA5
ENSG00000010327	0.58906	6.00264	17.041	3.66e-05	0.000476592	52495338	52524495	STAB1
ENSG00000184014	0.588992	5.29746	22.2716	2.37e-06	4.72e-05	9138825	9265350	DENND5A
ENSG00000131435	0.58893	4.25881	11.2345	0.000802907	0.00591868	132257696	132273454	PDLIM4
ENSG00000090659	0.588221	3.59354	10.1764	0.00142247	0.0093361	7739993	7747564	CD209
ENSG00000100100	0.587579	4.98625	22.1445	2.53e-06	4.98e-05	31281594	31292534	PIK3IP1
ENSG00000105137	0.587404	4.33626	17.7849	2.47e-05	0.00034545	15107401	15114985	SYDE1
ENSG00000019582	0.586823	11.433	11.8553	0.000574974	0.00451148	150400041	150412929	CD74
ENSG00000168280	0.586759	1.39976	10.1656	0.00143088	0.00938045	148875227	149026759	KIF5C
ENSG00000126759	0.586057	1.49567	10.7084	0.00106651	0.00743967	47623172	47630305	CFP
ENSG00000175489	0.58582	3.04742	14.2621	0.000159031	0.00160601	18391137	18397622	LRRC25
ENSG00000173210	0.585405	4.33445	11.9405	0.000549281	0.00435132	149141483	149260542	ABLIM3
ENSG00000182492	0.585108	8.94178	11.6599	0.000638604	0.00491709	153494980	153509546	BGN
ENSG00000264278	0.584524	0.394895	21.7362	3.13e-06	5.99e-05	76794732	76822295	ZNF236-DT
ENSG00000031003	0.584332	4.7314	33.2214	8.22e-09	3.56e-07	137937960	138051961	FAM13B
ENSG00000131370	0.5838	2.82346	16.7386	4.29e-05	0.000544651	15254353	15341368	SH3BP5
ENSG00000111727	0.58311	3.88553	38.7272	4.87e-10	3e-08	104064531	104106524	HCFC2
ENSG00000132432	0.583109	6.40109	10.6348	0.0011098	0.00767996	54752250	54759974	SEC61G
ENSG00000140937	0.582977	6.29718	12.6537	0.000374814	0.00320815	64943753	65126112	CDH11
ENSG00000175040	0.582669	3.96844	11.9686	0.000541044	0.00430111	143119771	143124014	CHST2
ENSG00000114013	0.582555	3.45952	14.5803	0.000134314	0.0013972	122055362	122121139	CD86
ENSG00000220785	0.581622	2.31495	19.1714	1.19e-05	0.000187884	32231658	32241620	MTMR9LP
ENSG00000234290	0.58123	1.74905	16.4055	5.11e-05	0.000631039	132468890	132473043	AC116366.1
ENSG00000117569	0.580697	4.0789	27.7713	1.37e-07	4.05e-06	96721665	96823738	PTBP2
ENSG00000180801	0.580575	3.21604	15.1496	9.93e-05	0.00109135	113900284	113979727	ARSJ
ENSG00000135077	0.579036	3.65284	14.2895	0.000156738	0.0015897	157085832	157142869	HAVCR2
ENSG00000255690	0.579	3.20208	11.0986	0.000863926	0.00627357	28953358	28958330	TRIL
ENSG00000137076	0.578866	9.20764	25.4213	4.61e-07	1.15e-05	35696948	35732195	TLN1
ENSG00000214922	0.57876	1.20865	12.4793	0.000411477	0.00345411	29726601	29749049	HLA-F-AS1
ENSG00000235501	0.57843	1.38752	12.6867	0.000368258	0.00316339	94927361	94963616	AC105942.1
ENSG00000102547	0.577824	3.80398	14.7929	0.000119989	0.0012766	49308650	49444064	CAB39L
ENSG00000255455	0.577373	2.70723	20.5129	5.92e-06	0.000104068	130866254	130870247	AP003486.1
ENSG00000184060	0.576888	3.74865	23.2841	1.4e-06	3.01e-05	30906344	30959322	ADAP2
ENSG00000164038	0.576881	3.90238	10.8428	0.000991787	0.00701981	103019868	103085829	SLC9B2
ENSG00000147443	0.57618	3.01151	13.6947	0.000215063	0.00205831	21908873	21913690	DOK2
ENSG00000241399	0.576047	3.42114	14.2631	0.000158949	0.00160555	159768628	159798255	CD302
ENSG00000019144	0.575979	5.71097	21.028	4.53e-06	8.29e-05	118606440	118658031	PHLDB1
ENSG00000168071	0.575339	4.34908	13.4002	0.000251596	0.00232903	64340204	64357534	CCDC88B
ENSG00000258441	0.574771	3.23396	18.0351	2.17e-05	0.0003103	21200079	21206900	LINC00641
ENSG00000100385	0.574185	4.99891	11.4874	0.000700702	0.00529535	37125843	37175054	IL2RB
ENSG00000139971	0.573129	1.88506	15.1388	9.99e-05	0.00109597	57999735	58298139	ARMH4
ENSG00000165338	0.572889	3.31653	18.9355	1.35e-05	0.000209253	91409280	91514829	HECTD2
ENSG00000243701	0.57287	1.19997	15.502	8.24e-05	0.000942598	107220744	107348464	DUBR
ENSG00000146112	0.572683	5.92736	25.6817	4.03e-07	1.03e-05	30676389	30687895	PPP1R18
ENSG00000279483	0.572615	2.11452	16.4265	5.06e-05	0.000625432	137513859	137513933	AC090498.1
ENSG00000241839	0.572186	4.95688	25.3857	4.69e-07	1.17e-05	64841883	64868002	PLEKHO2
ENSG00000113749	0.572069	0.997328	11.0277	0.0008976	0.00647865	175658030	175710756	HRH2
ENSG00000130518	0.572058	2.44777	10.1044	0.00147914	0.00962856	18257097	18274509	IQCN
ENSG00000182742	0.571604	2.89528	11.2437	0.000798943	0.00589618	48575507	48578350	HOXB4
ENSG00000135439	0.571327	3.08626	12.3918	0.000431213	0.00358327	57723761	57742157	AGAP2
ENSG00000125735	0.570348	2.14512	11.6971	0.000625975	0.00484207	6661253	6670588	TNFSF14
ENSG00000143387	0.569469	6.01385	14.0887	0.000174384	0.00173782	150796208	150808260	CTSK
ENSG00000135899	0.569237	3.41012	25.2864	4.94e-07	1.23e-05	230165186	230225729	SP110
ENSG00000114166	0.568075	4.56659	25.2768	4.97e-07	1.23e-05	20040446	20154404	KAT2B
ENSG00000082397	0.567349	4.1067	13.03	0.000306536	0.00272728	5392381	5630700	EPB41L3
ENSG00000091592	0.567031	4.50975	12.0327	0.000522766	0.00418587	5499427	5619424	NLRP1
ENSG00000235568	0.566781	3.49293	11.9094	0.000558523	0.00441066	42380407	42432403	NFAM1
ENSG00000095303	0.565191	4.81494	14.2467	0.000160341	0.00161744	122370530	122395703	PTGS1
ENSG00000169992	0.565017	4.64112	15.1943	9.7e-05	0.00107251	7404874	7419860	NLGN2
ENSG00000140368	0.564197	2.40754	15.5728	7.94e-05	0.000913745	76993359	77037475	PSTPIP1
ENSG00000170006	0.563988	3.74768	13.1823	0.0002826	0.00255772	152618628	152680012	TMEM154
ENSG00000137507	0.56297	5.82568	12.0244	0.000525076	0.00419996	76657524	76670747	LRRC32
ENSG00000107719	0.562545	4.31586	12.6101	0.000383669	0.00326974	70478767	70568450	PALD1
ENSG00000165029	0.561863	5.62209	20.0453	7.56e-06	0.000128183	104781006	104928155	ABCA1
ENSG00000239713	0.561835	3.91932	11.6188	0.000652888	0.00500411	39077067	39087743	APOBEC3G
ENSG00000163412	0.561656	4.79272	19.6527	9.29e-06	0.000152529	71675414	71754773	EIF4E3
ENSG00000163563	0.561611	3.24194	10.7483	0.00104374	0.00731442	158831351	158849506	MNDA
ENSG00000081320	0.561502	5.68669	22.5639	2.03e-06	4.14e-05	196133583	196176503	STK17B
ENSG00000259207	0.561324	2.25418	11.8176	0.000586739	0.00458632	47253827	47313743	ITGB3
ENSG00000259556	0.560374	0.0464957	11.0259	0.000898485	0.00648194	51919073	51930627	AC090971.3
ENSG00000129038	0.560042	5.32723	14.1131	0.000172142	0.00171812	73925989	73952137	LOXL1
ENSG00000125503	0.56003	6.16895	26.9769	2.06e-07	5.75e-06	55090914	55117637	PPP1R12C
ENSG00000196345	0.558879	0.814284	11.4047	0.000732579	0.00549228	44555193	44594173	ZKSCAN7
ENSG00000101082	0.55879	2.11649	10.675	0.00108592	0.00754989	36612318	36646196	SLA2
ENSG00000100739	0.558415	1.01578	11.0419	0.000890767	0.00644267	96256210	96268967	BDKRB1
ENSG00000070190	0.558192	3.28399	11.6669	0.000636204	0.00490194	99816827	99870190	DAPP1
ENSG00000159388	0.557699	7.11712	18.1748	2.02e-05	0.000292223	203305491	203309602	BTG2
ENSG00000237729	0.556812	0.0364188	16.5216	4.81e-05	0.000599929	93669826	93670077	AC002075.2
ENSG00000196358	0.55666	1.66016	11.1205	0.000853799	0.00621697	132161676	132244526	NTNG2
ENSG00000163359	0.55661	9.55367	11.0628	0.000880762	0.00638049	237324003	237414207	COL6A3
ENSG00000133069	0.556546	1.10648	15.6565	7.59e-05	0.000880184	205227946	205285632	TMCC2
ENSG00000185432	0.556255	5.87217	14.2383	0.000161062	0.00162326	50923472	50932510	METTL7A
ENSG00000212978	0.556213	2.01788	11.0634	0.00088047	0.00637939	61141592	61144969	AC016747.1
ENSG00000198785	0.55575	0.335836	13.6438	0.000220973	0.00210268	101569352	101738647	GRIN3A
ENSG00000119681	0.553955	6.90541	10.5445	0.00116536	0.00798876	74498183	74612378	LTBP2
ENSG00000053254	0.553906	6.48427	30.3882	3.54e-08	1.23e-06	89124871	89619149	FOXN3
ENSG00000138378	0.553845	2.17379	12.4006	0.000429202	0.00357048	191029576	191151596	STAT4
ENSG00000267040	0.553762	1.5649	19.4669	1.02e-05	0.000164998	57630302	57669296	AC027097.1
ENSG00000261371	0.553479	7.39482	17.3087	3.18e-05	0.000424229	64319415	64413776	PECAM1
ENSG00000148175	0.552868	7.26097	20.4159	6.23e-06	0.000108554	121338987	121370304	STOM
ENSG00000120279	0.552735	2.80938	18.9265	1.36e-05	0.000209956	152697895	152724567	MYCT1
ENSG00000091972	0.552126	3.2821	15.7327	7.3e-05	0.000851119	112332347	112362812	CD200
ENSG00000159899	0.552034	3.07397	24.5028	7.42e-07	1.74e-05	35791591	35809732	NPR2
ENSG00000129450	0.55196	1.4897	11.5203	0.000688401	0.00522592	51124908	51136651	SIGLEC9
ENSG00000135604	0.551269	2.50653	13.0475	0.000303682	0.00270561	144150517	144191939	STX11
ENSG00000160712	0.551005	4.48788	13.9831	0.000184464	0.00181551	154405193	154469450	IL6R
ENSG00000262902	0.550007	4.43235	12.2078	0.000475894	0.00387915	53105734	53106358	MTCO1P40
ENSG00000169855	0.54877	5.45139	12.9199	0.000325115	0.00286001	78597239	79767998	ROBO1
ENSG00000198909	0.548126	5.01737	30.605	3.16e-08	1.12e-06	63622415	63696305	MAP3K3
ENSG00000155254	0.548121	5.82877	16.9354	3.87e-05	0.00049899	97713173	97718150	MARVELD1
ENSG00000131477	0.547867	4.81779	15.9279	6.58e-05	0.00077903	42758447	42763041	RAMP2
ENSG00000171700	0.547755	4.42484	17.4579	2.94e-05	0.00039872	64073181	64079988	RGS19
ENSG00000226243	0.547535	1.24803	16.0258	6.25e-05	0.000744797	44466564	44466842	RPL37AP1
ENSG00000267787	0.546309	0.671602	16.7257	4.32e-05	0.000547951	57639455	57738603	AC027097.2
ENSG00000144843	0.546278	3.2571	19.2876	1.12e-05	0.000178638	119579268	119589945	ADPRH
ENSG00000250138	0.544584	0.31549	10.2518	0.0013655	0.00904871	69631963	69636399	AC139495.3
ENSG00000110876	0.544521	4.55634	13.5052	0.0002379	0.00223141	108621895	108633894	SELPLG
ENSG00000108387	0.544437	2.67672	19.646	9.32e-06	0.000152901	58520250	58544368	2021-09-04
ENSG00000185483	0.543985	4.11436	11.8203	0.000585885	0.00458201	63774017	64181498	ROR1
ENSG00000035403	0.543777	8.17498	19.7253	8.94e-06	0.000147642	73995193	74121363	VCL
ENSG00000226945	0.543134	0.0247557	13.1014	0.000295071	0.00265078	206907619	206908229	AC098935.1
ENSG00000164442	0.5423	5.3768	23.1811	1.47e-06	3.14e-05	139371807	139374648	CITED2
ENSG00000223804	0.54156	0.713241	14.9534	0.000110201	0.00118866	120267334	120341871	AC244669.1
ENSG00000058272	0.541304	6.51568	29.4921	5.61e-08	1.85e-06	79773563	79935460	PPP1R12A
ENSG00000143013	0.541276	6.82652	13.7203	0.000212145	0.00203621	87328880	87348923	LMO4
ENSG00000163596	0.54112	2.39752	13.4414	0.000246128	0.00228869	202773150	202871985	ICA1L
ENSG00000136869	0.540877	3.84621	11.6079	0.000656733	0.00503018	117704175	117724735	TLR4
ENSG00000128881	0.540066	3.80587	28.7639	8.18e-08	2.58e-06	42738730	42920809	TTBK2
ENSG00000176435	0.539741	4.19125	16.9093	3.92e-05	0.000505019	38254000	38256093	CLEC14A
ENSG00000212747	0.539317	3.28092	12.3403	0.000443286	0.00366477	135020513	135022542	RTL8B
ENSG00000065882	0.538215	6.16499	31.1454	2.39e-08	8.88e-07	37891084	38139175	TBC1D1
ENSG00000198961	0.537557	6.60007	33.1154	8.68e-09	3.73e-07	109334713	109409974	PJA2
ENSG00000172243	0.536002	3.03349	11.9144	0.000557016	0.00440259	10116777	10130258	CLEC7A
ENSG00000115594	0.535927	6.31228	14.4252	0.00014584	0.00149715	102064544	102179874	IL1R1
ENSG00000187942	0.53587	2.18928	18.2789	1.91e-05	0.00027922	21812265	21825225	LDLRAD2
ENSG00000158869	0.53526	6.06093	10.5588	0.00115638	0.00793799	161215234	161220699	FCER1G
ENSG00000112149	0.534872	3.62167	15.3409	8.98e-05	0.00100985	14117256	14136918	CD83
ENSG00000174282	0.534187	6.52593	26.9634	2.07e-07	5.79e-06	7459366	7484263	ZBTB4
ENSG00000099785	0.534179	4.48706	31.4915	2e-08	7.66e-07	8413270	8439017	2021-03-02
ENSG00000237984	0.53299	0.247595	24.7533	6.52e-07	1.55e-05	33673504	33677499	PTENP1
ENSG00000251034	0.532643	0.0743951	14.0225	0.000180637	0.00178677	22481588	22553444	AC037459.2
ENSG00000174059	0.530368	5.95377	18.4117	1.78e-05	0.000263438	207880972	207911402	CD34
ENSG00000101447	0.529956	5.85039	10.074	0.00150377	0.00974689	38926312	38953106	FAM83D
ENSG00000166033	0.529637	6.2614	15.1011	0.000101905	0.00111356	122458551	122514907	HTRA1
ENSG00000102265	0.529178	9.13438	13.6198	0.000223808	0.00212653	47582408	47586789	TIMP1
ENSG00000139899	0.52912	1.41125	20.5836	5.71e-06	0.000100939	24426545	24430954	CBLN3
ENSG00000243811	0.528982	2.59447	11.9111	0.000558015	0.00440888	39021113	39033277	APOBEC3D
ENSG00000132613	0.528602	4.77519	14.9193	0.00011221	0.00120688	70661204	70686053	MTSS1L
ENSG00000184898	0.528537	3.29563	23.1827	1.47e-06	3.14e-05	151247940	151261863	RBM43
ENSG00000175764	0.528274	2.36823	21.8471	2.95e-06	5.7e-05	121821928	122093606	TTLL11
ENSG00000185669	0.527932	0.924218	13.3245	0.000261962	0.00240825	88677688	88686507	SNAI3
ENSG00000255302	0.527432	6.41812	29.8797	4.6e-08	1.56e-06	48878134	48880173	EID1
ENSG00000125868	0.527133	8.625	23.5732	1.2e-06	2.65e-05	17570075	17609919	DSTN
ENSG00000133121	0.526846	4.81778	17.2353	3.3e-05	0.000437297	33103137	33350630	STARD13
ENSG00000106852	0.526749	2.26851	11.5525	0.000676571	0.00515512	122202577	122229626	LHX6
ENSG00000049769	0.526436	1.61858	17.3092	3.18e-05	0.000424229	49269793	49301461	PPP1R3F
ENSG00000242814	0.525331	0.874471	11.5075	0.000693161	0.005253	124808828	124809233	AC113398.1
ENSG00000187601	0.525295	3.02191	13.8012	0.000203208	0.00196171	55452127	55453566	MAGEH1
ENSG00000154822	0.524861	3.58527	11.8251	0.000584379	0.0045734	16802651	17090604	PLCL2
ENSG00000087589	0.524626	1.5248	10.1961	0.00140737	0.00925982	56412112	56460387	CASS4
ENSG00000234287	0.523741	2.27157	13.1334	0.000290085	0.00261376	40761545	40761799	AC099560.2
ENSG00000130775	0.523012	4.52214	13.1355	0.000289746	0.00261123	27872543	27886685	THEMIS2
ENSG00000159231	0.522721	1.42501	15.5913	7.86e-05	0.000906191	36135079	36146562	CBR3
ENSG00000083799	0.522207	5.24358	27.6781	1.43e-07	4.23e-06	50742050	50801935	CYLD
ENSG00000152601	0.522057	7.48514	39.8866	2.69e-10	1.78e-08	152243828	152465780	MBNL1
ENSG00000132535	0.521895	3.192	16.0965	6.02e-05	0.000721228	7187187	7219841	DLG4
ENSG00000213763	0.521141	2.53871	20.199	6.98e-06	0.00011974	77784881	77786003	ACTBP2
ENSG00000143344	0.520613	4.39362	14.0719	0.000175951	0.00175036	183636085	183928532	RGL1
ENSG00000101331	0.520463	1.57545	13.5426	0.000233208	0.00219467	32010438	32032180	CCM2L
ENSG00000213445	0.520261	5.89681	22.0569	2.65e-06	5.18e-05	65638101	65650918	SIPA1
ENSG00000274712	0.519441	1.44771	14.6165	0.000131758	0.00137693	68205489	68207493	AC005332.4
ENSG00000133789	0.51922	5.73175	24.3569	8e-07	1.87e-05	9664077	9752993	SWAP70
ENSG00000250510	0.519189	0.703056	11.6414	0.000645013	0.00495297	6821624	6829972	GPR162
ENSG00000177721	0.518448	1.34811	13.7129	0.000212986	0.00204298	43039081	43043170	ANXA2R
ENSG00000230148	0.515425	0.236435	12.1891	0.000480705	0.00390852	48543551	48551250	HOXB-AS1
ENSG00000139436	0.514954	5.06403	37.9195	7.37e-10	4.32e-08	109929802	109996389	GIT2
ENSG00000106560	0.51406	3.0722	16.2214	5.64e-05	0.000683504	150685697	150693641	GIMAP2
ENSG00000127084	0.513912	3.66368	11.9647	0.000542189	0.00430578	92947523	93036236	FGD3
ENSG00000168016	0.512902	5.32936	14.8464	0.000116632	0.00124733	36826819	36945057	TRANK1
ENSG00000166676	0.512751	0.460943	16.0383	6.21e-05	0.000741366	10760919	10818794	TVP23A
ENSG00000121104	0.512698	4.25604	13.7079	0.000213552	0.00204624	49710332	49789180	FAM117A
ENSG00000272316	0.512476	0.272304	13.2663	0.000270225	0.002468	57908560	57913911	AL021368.2
ENSG00000247121	0.51199	0.319447	26.8067	2.25e-07	6.19e-06	96814028	96935809	AC009126.1
ENSG00000111817	0.511686	4.61435	15.7388	7.27e-05	0.000849011	116254173	116444861	DSE
ENSG00000113441	0.510224	6.26356	28.3429	1.02e-07	3.12e-06	96935394	97037513	LNPEP
ENSG00000185291	0.509169	3.08619	18.6232	1.59e-05	0.000240326	1336616	1382689	IL3RA
ENSG00000163376	0.50848	1.74828	12.6255	0.000380522	0.00325026	66998307	67011210	KBTBD8
ENSG00000268912	0.508101	0.0884664	12.3759	0.000434905	0.00360667	58428632	58431148	AC012313.5
ENSG00000156140	0.507053	0.486029	10.2403	0.00137405	0.00909335	72280969	72569221	ADAMTS3
ENSG00000179841	0.506378	2.12881	13.2646	0.000270469	0.00246844	64465499	64474503	AKAP5
ENSG00000109099	0.506351	5.99249	13.5843	0.000228089	0.00215906	15229773	15272292	PMP22
ENSG00000240652	0.505619	1.11398	11.4754	0.000705223	0.00532153	107908420	107908764	AP001024.1
ENSG00000117519	0.505225	6.40488	19.4174	1.05e-05	0.000168674	94896949	94927223	CNN3
ENSG00000269293	0.504688	1.90908	20.0009	7.74e-06	0.000130781	28015122	28137293	ZSCAN16-AS1
ENSG00000129467	0.504653	3.45636	16.3137	5.37e-05	0.000657879	24318349	24335093	ADCY4
ENSG00000235314	0.504643	1.28016	15.1351	0.000100087	0.00109733	44039171	44042306	LINC00957
ENSG00000097096	0.504547	3.06329	11.1605	0.000835557	0.00610671	85156889	85201016	SYDE2
ENSG00000163378	0.503598	4.90155	23.4201	1.3e-06	2.83e-05	68975217	69013684	EOGT
ENSG00000175567	0.503572	7.01996	12.2812	0.000457542	0.00375455	73974672	73983246	UCP2
ENSG00000019549	0.503363	3.40699	12.0272	0.000524301	0.00419599	48917598	48921740	SNAI2
ENSG00000127603	0.502561	7.97224	18.4106	1.78e-05	0.000263508	39081316	39487177	MACF1
ENSG00000174705	0.501926	6.07711	15.9566	6.48e-05	0.000768798	172325000	172454525	SH3PXD2B
ENSG00000136114	0.500729	1.95276	16.2999	5.41e-05	0.000661066	52377167	52416373	THSD1
ENSG00000261934	0.500615	1.0391	10.3324	0.00130715	0.00874127	141402932	141512979	PCDHGA9
ENSG00000136161	0.500303	3.3145	22.681	1.91e-06	3.93e-05	48488959	48533256	RCBTB2
ENSG00000276231	0.500173	1.53583	12.0097	0.000529238	0.00422952	8802722	8867677	PIK3R6
ENSG00000159173	-0.500199	2.44943	10.9614	0.000930289	0.00665732	201403768	201429866	TNNI1
ENSG00000237857	-0.500469	0.211124	12.4687	0.000413828	0.00347191	NA	NA	NA
ENSG00000124641	-0.500532	4.43865	23.7028	1.12e-06	2.5e-05	41905354	41921139	MED20
ENSG00000163935	-0.500696	4.65461	25.216	5.13e-07	1.26e-05	52903572	53046750	SFMBT1
ENSG00000145604	-0.500874	5.15957	15.5052	8.23e-05	0.000941471	36151989	36184319	SKP2
ENSG00000124839	-0.501125	4.16982	13.8859	0.000194253	0.00189201	237574322	237601614	RAB17
ENSG00000073584	-0.501781	6.19198	11.2401	0.000800502	0.0059048	40624962	40648654	SMARCE1
ENSG00000184363	-0.501838	7.13653	14.6834	0.00012716	0.00134	392614	404908	PKP3
ENSG00000158402	-0.50194	2.98489	12.498	0.000407387	0.00342762	138285265	138338355	CDC25C
ENSG00000115758	-0.502035	7.27533	15.6063	7.8e-05	0.000900282	10439968	10448327	ODC1
ENSG00000156970	-0.50207	4.75791	13.7036	0.000214042	0.0020505	40161023	40221123	BUB1B
ENSG00000142945	-0.502577	5.02576	13.3335	0.000260712	0.00239822	44739818	44767767	KIF2C
ENSG00000171084	-0.503075	1.6902	15.2545	9.4e-05	0.00104603	125916620	125930024	FAM86JP
ENSG00000261236	-0.503263	6.30447	19.0071	1.3e-05	0.000202805	144262045	144291438	BOP1
ENSG00000125247	-0.503265	4.98969	18.9561	1.34e-05	0.000207354	100603927	100675093	TMTC4
ENSG00000117593	-0.503657	5.62373	20.9245	4.78e-06	8.69e-05	173824653	173858808	DARS2
ENSG00000136158	-0.505889	5.15511	12.6237	0.000380879	0.00325269	80335976	80341126	SPRY2
ENSG00000233822	-0.506019	1.37985	10.9185	0.000952102	0.0067781	27837760	27865798	HIST1H2BN
ENSG00000162337	-0.506307	7.69327	20.3479	6.46e-06	0.000112089	68312591	68449275	LRP5
ENSG00000077152	-0.506394	4.51638	15.2222	9.56e-05	0.00105935	202331657	202341980	UBE2T
ENSG00000130826	-0.506894	6.33717	25.2295	5.09e-07	1.26e-05	154762742	154777689	DKC1
ENSG00000126787	-0.508219	4.60034	13.2618	0.000270864	0.00247154	55148112	55191608	DLGAP5
ENSG00000124207	-0.50844	7.31301	22.9403	1.67e-06	3.51e-05	49046246	49096960	CSE1L
ENSG00000001631	-0.509203	5.47375	10.0664	0.00150998	0.00977594	92198969	92246166	KRIT1
ENSG00000182481	-0.509762	7.09349	17.9482	2.27e-05	0.000321437	68035708	68046854	KPNA2
ENSG00000182378	-0.510366	4.76016	12.6741	0.000370756	0.00317943	276322	303356	PLCXD1
ENSG00000159214	-0.511251	3.37892	16.194	5.72e-05	0.000691799	43991359	43996528	CCDC24
ENSG00000163535	-0.511608	3.82502	17.2078	3.35e-05	0.000442696	200510008	200584096	SGO2
ENSG00000128311	-0.511656	6.11744	14.0073	0.000182098	0.00179808	37010859	37020183	TST
ENSG00000204580	-0.511714	8.30457	16.1529	5.84e-05	0.000704164	30876421	30900156	DDR1
ENSG00000113161	-0.511845	5.85583	19.4497	1.03e-05	0.000166257	75336329	75362101	HMGCR
ENSG00000204396	-0.511864	3.37401	10.2578	0.00136106	0.00902057	31765590	31777328	VWA7
ENSG00000126522	-0.51258	5.52705	16.644	4.51e-05	0.000568995	66075800	66094697	ASL
ENSG00000140451	-0.513263	2.8637	16.8013	4.15e-05	0.000529634	64815632	64825668	PIF1
ENSG00000164045	-0.514998	3.4824	13.0639	0.000301034	0.00268851	48157146	48188417	CDC25A
ENSG00000130675	-0.515333	3.17433	12.0989	0.000504529	0.00406647	156994051	157010663	MNX1
ENSG00000085999	-0.516399	3.23302	13.2764	0.000268772	0.00245839	46246461	46278480	RAD54L
ENSG00000188002	-0.516699	3.05619	13.0188	0.000308376	0.00274106	1598920	1634005	AC026412.1
ENSG00000185252	-0.517217	4.18746	12.9848	0.000314035	0.00277908	20394115	20408461	ZNF74
ENSG00000099812	-0.51815	7.9683	11.3547	0.000752582	0.00561036	751112	764318	MISP
ENSG00000184307	-0.518184	4.16224	19.5381	9.86e-06	0.000160045	113947901	113965401	ZDHHC23
ENSG00000136261	-0.518648	6.61928	25.472	4.49e-07	1.13e-05	16646131	16706523	BZW2
ENSG00000120685	-0.518967	6.64921	27.707	1.41e-07	4.18e-06	39009865	39038089	PROSER1
ENSG00000178999	-0.519062	4.52282	11.9277	0.000553059	0.00437667	8204733	8210600	AURKB
ENSG00000115507	-0.519306	3.08629	10.368	0.00128217	0.00860722	63050057	63057836	OTX1
ENSG00000110628	-0.520502	5.60453	10.3526	0.00129292	0.00866272	2899721	2925246	SLC22A18
ENSG00000155660	-0.520969	8.10991	24.5086	7.4e-07	1.74e-05	149003062	149028662	PDIA4
ENSG00000065328	-0.521372	3.69083	11.6827	0.000630849	0.00487145	13161554	13211104	MCM10
ENSG00000232640	-0.521435	0.489577	14.0593	0.000177133	0.00176056	169725091	169725854	AL354892.2
ENSG00000214078	-0.521689	7.10437	21.346	3.83e-06	7.17e-05	35626031	35664956	CPNE1
ENSG00000131069	-0.522578	6.35449	17.7402	2.53e-05	0.000351851	34872146	34927962	ACSS2
ENSG00000273142	-0.523905	3.82634	11.7636	0.000603995	0.00470336	66902857	66906297	AC073335.2
ENSG00000127423	-0.524111	2.11208	14.0275	0.000180161	0.00178401	25831913	25859458	AUNIP
ENSG00000163006	-0.524912	2.83506	21.1492	4.25e-06	7.84e-05	108786757	108885477	CCDC138
ENSG00000079459	-0.525683	7.2579	13.925	0.000190248	0.00186037	11795573	11839304	FDFT1
ENSG00000052802	-0.527222	5.75634	14.037	0.000179245	0.00177766	165327667	165343164	MSMO1
ENSG00000196550	-0.52739	0.632895	14.8135	0.000118685	0.00126566	206186179	206204414	FAM72A
ENSG00000127948	-0.528339	6.88137	20.4316	6.18e-06	0.00010775	75899200	75986855	POR
ENSG00000235173	-0.528638	5.60138	21.1077	4.34e-06	7.98e-05	144137774	144140851	HGH1
ENSG00000124920	-0.528805	7.52237	10.7948	0.00101788	0.00716645	61752636	61788518	MYRF
ENSG00000093217	-0.52913	3.61265	21.6172	3.33e-06	6.33e-05	38346760	38421348	XYLB
ENSG00000170485	-0.529807	6.30163	18.786	1.46e-05	0.000223186	100820139	100996829	NPAS2
ENSG00000225265	-0.529898	0.0857432	14.1282	0.000170769	0.00170667	222589825	222593843	TAF1A-AS1
ENSG00000066279	-0.530279	5.47781	14.9815	0.00010857	0.00117442	197084127	197146694	ASPM
ENSG00000163362	-0.530298	6.86244	12.2167	0.000473645	0.00386341	200891048	200915742	INAVA
ENSG00000109084	-0.530343	6.26845	14.8451	0.000116711	0.00124788	28319200	28328685	TMEM97
ENSG00000101444	-0.530624	7.76952	24.7243	6.61e-07	1.57e-05	34280268	34311802	AHCY
ENSG00000142627	-0.53064	7.182	10.7118	0.00106456	0.0074327	16124337	16156069	EPHA2
ENSG00000146733	-0.531148	4.08219	17.1708	3.42e-05	0.000449649	56011051	56051604	PSPH
ENSG00000273619	-0.531621	0.941522	14.229	0.000161857	0.00163019	62386303	62386970	AL121832.2
ENSG00000136108	-0.532334	5.67147	19.6201	9.45e-06	0.000154647	52455429	52476628	CKAP2
ENSG00000109654	-0.53245	7.00903	13.9579	0.00018695	0.00183559	153152163	153339319	TRIM2
ENSG00000203668	-0.532777	4.56587	14.1038	0.000172998	0.00172553	241628853	241640254	CHML
ENSG00000146904	-0.532823	5.0484	12.8109	0.000344607	0.00300003	143390289	143408856	EPHA1
ENSG00000158769	-0.533257	6.66257	25.7705	3.85e-07	9.87e-06	160995211	161021343	F11R
ENSG00000127586	-0.533619	4.32617	18.522	1.68e-05	0.000251091	788046	800737	CHTF18
ENSG00000261211	-0.533714	0.312446	12.885	0.000331231	0.00290479	6680309	6683633	AL031123.2
ENSG00000106089	-0.533819	3.52442	10.3014	0.00132928	0.00886052	73699206	73719672	STX1A
ENSG00000117399	-0.534466	5.8214	13.2713	0.000269507	0.00246412	43358981	43363203	CDC20
ENSG00000260805	-0.535122	0.303553	11.3312	0.000762158	0.00567461	212557833	212559731	AC092803.2
ENSG00000123836	-0.535291	5.94217	11.0242	0.000899305	0.00648476	207034366	207081024	PFKFB2
ENSG00000179178	-0.535669	4.41919	16.4296	5.05e-05	0.000624599	43269983	43274002	TMEM125
ENSG00000114529	-0.535904	3.76482	13.2181	0.000277258	0.00251923	112086335	112131004	C3orf52
ENSG00000143674	-0.536007	4.98185	17.1266	3.5e-05	0.000459155	233327724	233385148	MAP3K21
ENSG00000065361	-0.536287	8.40273	19.2016	1.18e-05	0.000185631	56076799	56103505	ERBB3
ENSG00000101276	-0.536552	4.87554	14.2706	0.000158319	0.00160096	760080	776015	SLC52A3
ENSG00000073350	-0.536761	7.72684	19.7886	8.65e-06	0.000143767	75525080	75575209	LLGL2
ENSG00000122779	-0.5369	6.04458	16.9873	3.76e-05	0.00048732	138460259	138589996	TRIM24
ENSG00000260996	-0.537574	0.222156	10.1397	0.00145107	0.0094867	137293868	137295721	BX255925.1
ENSG00000172432	-0.538097	5.85154	23.596	1.19e-06	2.62e-05	43605316	43629264	GTPBP2
ENSG00000124217	-0.538747	3.84156	26.1704	3.13e-07	8.24e-06	50958818	50963929	MOCS3
ENSG00000278978	-0.539455	1.08274	15.3289	9.03e-05	0.00101408	NA	NA	AC092611.3
ENSG00000163435	-0.539462	8.52462	18.7623	1.48e-05	0.000225359	202007945	202017183	ELF3
ENSG00000101246	-0.539508	5.20353	18.447	1.75e-05	0.000259364	63698642	63708025	ARFRP1
ENSG00000106484	-0.540622	5.82971	12.5259	0.000401352	0.00338731	130486171	130506465	MEST
ENSG00000179588	-0.540851	6.13132	15.1232	0.000100716	0.00110369	88453280	88537031	ZFPM1
ENSG00000197183	-0.540906	6.45289	26.4683	2.68e-07	7.24e-06	32443059	32585074	NOL4L
ENSG00000167107	-0.541115	4.35913	12.9878	0.00031352	0.0027768	50426158	50474845	ACSF2
ENSG00000141854	-0.542273	4.43362	11.7748	0.000600393	0.00468093	14072536	14075062	MISP3
ENSG00000120694	-0.542835	7.32312	19.2205	1.16e-05	0.000184093	31134973	31162388	HSPH1
ENSG00000279095	-0.543224	2.96848	14.3758	0.000149715	0.00153035	44664131	44666158	AC243964.3
ENSG00000129474	-0.543393	4.83565	13.9399	0.000188753	0.00184969	22971177	22982551	AJUBA
ENSG00000213213	-0.543573	0.364782	11.6859	0.000629769	0.00486394	136796338	136807741	CCDC183
ENSG00000223813	-0.543676	1.06807	14.1488	0.000168909	0.00169144	29514224	29563670	AC007255.1
ENSG00000180992	-0.543781	5.28505	26.3882	2.79e-07	7.49e-06	44113451	44127452	MRPL14
ENSG00000171680	-0.544936	4.96812	15.4647	8.41e-05	0.000958498	6467122	6520074	PLEKHG5
ENSG00000119927	-0.546295	4.23678	16.9863	3.77e-05	0.000487444	112149865	112215377	GPAM
ENSG00000163701	-0.546332	5.13479	12.738	0.000358298	0.00309485	9902612	9916402	IL17RE
ENSG00000027001	-0.54659	4.57528	25.9948	3.42e-07	8.95e-06	23730189	23889400	MIPEP
ENSG00000101146	-0.547001	5.62422	33.5554	6.93e-09	3.08e-07	57351223	57379211	RAE1
ENSG00000134690	-0.547146	5.00985	18.7557	1.49e-05	0.000225927	37692481	37709719	CDCA8
ENSG00000104524	-0.547266	4.33564	20.0779	7.43e-06	0.000126299	143603210	143609773	PYCR3
ENSG00000163354	-0.547766	0.071677	10.7313	0.00105337	0.00736823	155018520	155033781	DCST2
ENSG00000104381	-0.548442	3.22713	10.8807	0.000971734	0.00689835	74320613	74518007	GDAP1
ENSG00000177380	-0.548555	4.04596	16.7665	4.23e-05	0.000537775	49119544	49151026	PPFIA3
ENSG00000101158	-0.548903	6.65322	32.8517	9.95e-09	4.18e-07	58981208	58995133	NELFCD
ENSG00000001167	-0.548947	5.25138	27.6292	1.47e-07	4.31e-06	41072945	41099976	NFYA
ENSG00000161912	-0.549208	1.76355	10.2239	0.0013863	0.00915838	41101022	41140835	ADCY10P1
ENSG00000115163	-0.549321	3.31098	14.2018	0.00016421	0.00165168	26764289	26801067	CENPA
ENSG00000183742	-0.54946	6.37129	11.0311	0.000895979	0.0064721	20134655	20217404	MACC1
ENSG00000130827	-0.54976	6.16261	22.9052	1.7e-06	3.56e-05	154458281	154477779	PLXNA3
ENSG00000166900	-0.550813	5.87912	22.112	2.57e-06	5.05e-05	59713456	59805882	STX3
ENSG00000197355	-0.550907	4.58803	14.6246	0.000131189	0.00137173	137077517	137084539	UAP1L1
ENSG00000215784	-0.550954	0.369315	11.0232	0.00089978	0.00648715	145095974	145112696	FAM72D
ENSG00000137807	-0.550958	5.00145	15.1871	9.74e-05	0.00107584	69414246	69448427	KIF23
ENSG00000273045	-0.551191	1.81331	21.5265	3.49e-06	6.6e-05	99141485	99151487	C2orf15
ENSG00000118193	-0.551291	4.0528	15.9026	6.67e-05	0.000787325	200551497	200620751	KIF14
ENSG00000124688	-0.551502	4.44939	29.5036	5.58e-08	1.84e-06	43629540	43640941	MAD2L1BP
ENSG00000154920	-0.55214	2.20554	14.8856	0.00011423	0.00122482	50373220	50381483	EME1
ENSG00000225855	-0.552381	2.38482	17.4459	2.96e-05	0.000400068	155316863	155324176	RUSC1-AS1
ENSG00000046604	-0.553182	8.49477	11.8676	0.0005712	0.00448964	31498177	31549008	DSG2
ENSG00000197822	-0.553268	5.33568	14.4658	0.000142731	0.00146919	69492292	69558104	OCLN
ENSG00000124574	-0.553367	5.26899	24.343	8.06e-07	1.88e-05	43427366	43450427	ABCC10
ENSG00000185803	-0.553645	6.273	26.5512	2.57e-07	6.97e-06	144333957	144361286	SLC52A2
ENSG00000105963	-0.554483	5.50831	19.0974	1.24e-05	0.000194354	897900	955407	ADAP1
ENSG00000124198	-0.55523	6.9292	30.299	3.7e-08	1.28e-06	48921711	49036693	ARFGEF2
ENSG00000173137	-0.55612	4.08022	23.2851	1.4e-06	3.01e-05	144373101	144393242	ADCK5
ENSG00000257702	-0.556226	4.08798	18.7938	1.46e-05	0.000222655	74502595	74504678	LBX2-AS1
ENSG00000112651	-0.556388	4.95078	23.0496	1.58e-06	3.34e-05	43054029	43059438	MRPL2
ENSG00000136636	-0.556603	6.10553	32.3298	1.3e-08	5.24e-07	215567304	215621807	KCTD3
ENSG00000198758	-0.556806	6.48334	11.8803	0.000567296	0.00446443	109750080	109764027	EPS8L3
ENSG00000143067	-0.556978	3.32815	17.5691	2.77e-05	0.000379388	119619377	119648266	ZNF697
ENSG00000149150	-0.557055	5.10783	12.6972	0.000366195	0.00315044	57484534	57515780	SLC43A1
ENSG00000165490	-0.557316	3.43471	15.9752	6.42e-05	0.000762066	82899975	82958277	DDIAS
ENSG00000130202	-0.558311	7.80179	21.136	4.28e-06	7.89e-05	44846175	44889223	NECTIN2
ENSG00000263843	-0.558759	0.686443	14.3881	0.000148741	0.00152294	75271369	75273895	AC022211.2
ENSG00000162545	-0.558775	7.16098	11.3236	0.000765286	0.00569322	20482391	20486210	CAMK2N1
ENSG00000204410	-0.559274	2.82824	13.0687	0.000300277	0.00268401	31739677	31762676	MSH5
ENSG00000167258	-0.559691	6.79205	16.9196	3.9e-05	0.000502867	39461486	39564907	CDK12
ENSG00000158480	-0.560084	5.29933	32.7444	1.05e-08	4.36e-07	49903391	49915529	SPATA2
ENSG00000157259	-0.560275	5.91612	11.8241	0.000584695	0.00457508	92447482	92460075	GATAD1
ENSG00000064601	-0.560397	8.35245	22.8987	1.71e-06	3.56e-05	45890144	45898820	CTSA
ENSG00000188157	-0.560477	8.70579	17.0497	3.64e-05	0.000474835	1020120	1056118	AGRN
ENSG00000168672	-0.561242	6.65772	11.0208	0.000900951	0.00649249	126552443	126558478	FAM84B
ENSG00000165304	-0.562056	4.80677	16.1122	5.97e-05	0.000716397	36572862	36677683	MELK
ENSG00000172244	-0.562146	2.18751	16.3411	5.29e-05	0.000649311	43486709	43515148	C5orf34
ENSG00000129810	-0.562305	3.4981	18.0706	2.13e-05	0.000305527	20160593	20186206	SGO1
ENSG00000067064	-0.562364	5.80498	22.1852	2.48e-06	4.9e-05	1039152	1049170	IDI1
ENSG00000136111	-0.5631	5.32673	14.3373	0.000152804	0.00155736	75283503	75482169	TBC1D4
ENSG00000184428	-0.563338	5.01247	24.2786	8.34e-07	1.94e-05	143304384	143359979	TOP1MT
ENSG00000124228	-0.56365	6.34465	30.6274	3.13e-08	1.11e-06	49219295	49244077	DDX27
ENSG00000148426	-0.565055	3.83532	13.8417	0.000198876	0.00192804	11823339	11872277	PROSER2
ENSG00000132692	-0.565165	1.55108	10.4793	0.00120721	0.00820985	156641390	156659532	BCAN
ENSG00000167861	-0.565217	7.27572	13.6539	0.000219789	0.00209317	74950742	74973166	HID1
ENSG00000163808	-0.565879	3.94963	16.7009	4.38e-05	0.000554348	44761721	44873376	KIF15
ENSG00000067191	-0.565908	3.18112	12.4085	0.000427377	0.00355857	39173453	39197703	CACNB1
ENSG00000103067	-0.566091	6.03588	19.9948	7.77e-06	0.000131101	68229033	68238102	ESRP2
ENSG00000187583	-0.566288	2.51117	11.7013	0.000624566	0.00483424	966482	975865	PLEKHN1
ENSG00000127980	-0.566573	5.17354	11.8656	0.000571802	0.00449282	92487020	92528520	PEX1
ENSG00000174327	-0.566676	2.93761	20.5465	5.82e-06	0.000102576	7036015	7040117	SLC16A13
ENSG00000011426	-0.566857	6.13485	17.3463	3.12e-05	0.000417732	36389821	36453791	ANLN
ENSG00000183856	-0.567025	6.2106	15.8884	6.72e-05	0.000791834	156525405	156572604	IQGAP3
ENSG00000187678	-0.567501	5.77034	20.6552	5.5e-06	9.78e-05	142310427	142326455	SPRY4
ENSG00000152782	-0.567766	3.83789	18.3	1.89e-05	0.000276363	89579497	89645572	PANK1
ENSG00000157593	-0.567835	5.90914	22.6299	1.96e-06	4.02e-05	44254096	44257890	SLC35B2
ENSG00000228288	-0.56799	1.36627	12.3438	0.000442454	0.00366036	202810954	202812156	PCAT6
ENSG00000188895	-0.568486	6.48158	20.6313	5.57e-06	9.88e-05	40121971	40136917	MSL1
ENSG00000227959	-0.569278	0.00400276	14.5245	0.000138347	0.00143159	16155211	16157329	AL451042.2
ENSG00000184305	-0.571279	2.06804	10.1887	0.00141305	0.00928501	90127535	91601913	CCSER1
ENSG00000181019	-0.571932	7.88395	11.8539	0.00057542	0.00451327	69706996	69726668	NQO1
ENSG00000135540	-0.572052	5.7757	17.3548	3.1e-05	0.00041611	138422043	138692571	NHSL1
[truncated: 859 more rows]

## Sheet: DGC vs. SNT
Supplementary Table S3B. DEGs between DGC and SNT samples
	note: SNT represents solid normal tissue, they are normal control
	logFC	logCPM	LR	P Value	FDR	start_position	end_position	external_gene_name	description
ENSG00000113721	1.84503	7.38453	60.1786	8.66e-15	7.18e-13	150113839	150155872	PDGFRB	Receptor of growth factors PDGFA and PDGFC
ENSG00000160867	1.87509	5.42851	30.1044	4.09e-08	4.5e-07	177086905	177098144	FGFR4	Receptor of growth factor SCGB3A1
ENSG00000105976	2.10534	6.58438	51.8697	5.93e-13	2.83e-11	116672196	116798386	MET	Receptor of growth factor LGALS9
ENSG00000145623	1.49211	6.17929	50.4419	1.23e-12	5.28e-11	38845858	38945596	OSMR	Receptor of growth factor OSM
ENSG00000011422	1.22375	6.00988	19.1462	1.21e-05	6.28e-05	43646095	43670547	PLAUR	Receptor of growth factor BMP8B and FN1
ENSG00000006327	1.12731	5.61779	16.484	4.91e-05	0.000209125	3018445	3022383	TNFRSF12A	Receptor of growth factor TNFSF12
ENSG00000189052	8.91111	1.23274	36.4871	1.54e-09	2.61e-08	49043848	49045311	CGB5
ENSG00000250920	8.64261	3.35665	29.3636	6e-08	6.3e-07	103550586	103559277	AC105460.1
ENSG00000163283	8.23909	2.83501	63.0954	1.97e-15	2e-13	232378724	232382889	ALPP
ENSG00000101441	8.08238	1.24623	57.4202	3.52e-14	2.43e-12	23685640	23689040	CST4
ENSG00000160349	8.02099	0.340279	36.9511	1.21e-09	2.12e-08	135521438	135526532	LCN1
ENSG00000271005	7.96926	0.0028454	22.2534	2.39e-06	1.55e-05	79177200	79177668	CTHRC1P1
ENSG00000117148	7.92723	2.5895	42.1941	8.26e-11	2.07e-09	17755333	17827063	ACTL8
ENSG00000213401	7.82135	0.714352	37.5316	8.99e-10	1.64e-08	152733757	152737669	MAGEA12
ENSG00000197172	7.69889	1.28556	31.4528	2.04e-08	2.47e-07	152766136	152769747	MAGEA6
ENSG00000184697	7.65145	3.49752	51.0929	8.81e-13	3.97e-11	3014712	3020071	CLDN6
ENSG00000204542	7.53094	1.06109	31.1727	2.36e-08	2.8e-07	31111223	31112575	C6orf15
ENSG00000170373	7.45303	5.38394	112.253	3.14e-26	6.2e-23	23747553	23751268	CST1
ENSG00000261780	7.35894	0.98644	32.8686	9.86e-09	1.32e-07	73324941	73349879	LINC02582
ENSG00000163286	7.33973	4.43772	48.7007	2.98e-12	1.15e-10	232406844	232410714	ALPG
ENSG00000123500	7.32663	4.86724	191.24	1.7e-43	7.72e-39	116118909	116158747	COL10A1
ENSG00000228437	7.2874	0.610302	54.1063	1.9e-13	1.05e-11	221966341	221984964	LINC02474
ENSG00000221867	6.90418	1.16421	32.5609	1.16e-08	1.51e-07	152698767	152702347	MAGEA3
ENSG00000180818	6.67664	3.16243	89.0081	3.93e-21	2.2e-18	53985065	53990279	HOXC10
ENSG00000132693	6.53261	1.04733	26.3457	2.85e-07	2.45e-06	159712289	159714589	CRP
ENSG00000125207	6.46692	1.93851	61.3711	4.73e-15	4.22e-13	130337887	130372637	PIWIL1
ENSG00000249550	6.41239	1.10611	69.7485	6.74e-17	1.06e-14	113583886	113773726	LINC01234
ENSG00000104327	6.29342	4.42637	55.1518	1.12e-13	6.54e-12	90058608	90095475	CALB1
ENSG00000254656	6.25506	2.664	30.8776	2.75e-08	3.2e-07	100879753	100903722	RTL1
ENSG00000133055	6.19083	0.682028	40.4443	2.02e-10	4.52e-09	203167811	203175826	MYBPH
ENSG00000198842	6.15497	2.48729	50.4812	1.2e-12	5.19e-11	167094075	167129165	DUSP27
ENSG00000060718	6.1294	4.05454	102.319	4.73e-24	5.35e-21	102876467	103108872	COL11A1
ENSG00000136881	6.12834	1.65535	81.71	1.58e-19	5.14e-17	101354182	101385400	BAAT
ENSG00000148677	5.91671	1.27277	47.2742	6.17e-12	2.16e-10	90912096	90921087	ANKRD1
ENSG00000169067	5.85799	0.719842	56.3704	6e-14	3.85e-12	57480018	57482811	ACTBL2
ENSG00000198930	5.85298	0.892276	45.9716	1.2e-11	3.84e-10	152727484	152733735	CSAG1
ENSG00000243709	5.84132	3.31919	49.8854	1.63e-12	6.71e-11	225886282	225911382	LEFTY1
ENSG00000185686	5.76905	2.23579	66.0514	4.39e-16	5.51e-14	22547701	22559361	PRAME
ENSG00000163810	5.45299	1.26525	37.9626	7.21e-10	1.35e-08	44874608	44914990	TGM4
ENSG00000123838	5.36584	2.494	69.6386	7.12e-17	1.1e-14	207104233	207144972	C4BPA
ENSG00000204019	5.3592	1.05447	39.5377	3.22e-10	6.78e-09	116461686	116462976	CT83
ENSG00000083782	5.33286	0.315295	46.4483	9.41e-12	3.1e-10	90963682	91005026	EPYC
ENSG00000180178	5.31321	0.00653437	50.2326	1.37e-12	5.77e-11	130012065	130040560	FAR2P1
ENSG00000228630	5.24996	0.352775	84.6752	3.52e-20	1.48e-17	53962308	53974956	HOTAIR
ENSG00000187258	5.00554	1.97753	49.913	1.61e-12	6.64e-11	34658218	34878332	NPSR1
ENSG00000100557	4.95275	1.26168	55.1789	1.1e-13	6.47e-12	57469300	57493867	CCDC198
ENSG00000259439	4.92795	1.26055	57.8264	2.86e-14	2.03e-12	44921077	44939199	LINC01833
ENSG00000226025	4.90136	0.372168	57.2456	3.85e-14	2.62e-12	39679374	39686373	LGALS17A
ENSG00000251095	4.89942	0.134482	52.1473	5.15e-13	2.52e-11	89410960	89726752	AC097478.1
ENSG00000118785	4.86652	7.51014	75.3939	3.86e-18	8.7e-16	87975650	87983426	SPP1
ENSG00000259823	4.8638	3.0467	24.814	6.31e-07	4.89e-06	248739415	248755759	LYPD8
ENSG00000170099	4.82922	2.12022	27.6998	1.42e-07	1.32e-06	94304248	94323389	SERPINA6
ENSG00000198883	4.81134	0.221153	36.5762	1.47e-09	2.51e-08	152988824	152994116	PNMA5
ENSG00000101197	4.7965	0.227457	65.9906	4.53e-16	5.64e-14	63235883	63240495	BIRC7
ENSG00000128610	4.72402	0.375231	54.8409	1.31e-13	7.48e-12	122301303	122310691	FEZF1
ENSG00000183091	4.72337	4.42765	75.1937	4.27e-18	9.48e-16	151485336	151734487	NEB
ENSG00000005073	4.71356	1.10059	55.9348	7.49e-14	4.63e-12	27181157	27185232	HOXA11
ENSG00000134339	4.684	4.43965	36.0122	1.96e-09	3.23e-08	18239223	18248668	SAA2
ENSG00000164283	4.58874	1.97493	150.406	1.41e-34	2.09e-30	54977867	55022671	ESM1
ENSG00000131203	4.55361	6.03587	55.3944	9.86e-14	5.92e-12	39902275	39928790	IDO1
ENSG00000105989	4.53653	1.98938	102.849	3.62e-24	4.26e-21	117275451	117323152	WNT2
ENSG00000005981	4.5306	1.32584	37.7054	8.23e-10	1.52e-08	95478444	95540233	ASB4
ENSG00000113249	4.46861	0.502718	56.4012	5.91e-14	3.8e-12	157029413	157059119	HAVCR1
ENSG00000111700	4.46696	0.476312	29.7081	5.02e-08	5.38e-07	20810702	20916911	SLCO1B3
ENSG00000149948	4.45033	3.80386	75.9065	2.97e-18	6.95e-16	65824460	65966291	HMGA2
ENSG00000180806	4.44139	0.967732	74.4424	6.24e-18	1.31e-15	53994895	54003337	HOXC9
ENSG00000159217	4.41261	1.28859	45.2841	1.7e-11	5.21e-10	48997385	49056145	IGF2BP1
ENSG00000170054	4.37209	4.16453	16.4391	5.02e-05	0.000213395	94462717	94479689	SERPINA9
ENSG00000230316	4.36825	1.28797	51.2238	8.24e-13	3.78e-11	122303658	122310119	FEZF1-AS1
ENSG00000149968	4.35463	3.88089	50.4534	1.22e-12	5.26e-11	102835801	102843609	MMP3
ENSG00000137673	4.35143	6.96187	44.194	2.97e-11	8.48e-10	102520508	102530750	MMP7
ENSG00000214039	4.33479	0.275533	21.9776	2.76e-06	1.75e-05	130032928	130045057	LINC02418
ENSG00000164778	4.29779	0.358284	39.6426	3.05e-10	6.47e-09	155458129	155464831	EN2
ENSG00000123388	4.28911	1.70776	74.202	7.05e-18	1.43e-15	53973126	53977643	HOXC11
ENSG00000099953	4.25213	5.72191	105.215	1.1e-24	1.42e-21	23768226	23784316	MMP11
ENSG00000229647	4.22461	0.274796	42.1271	8.55e-11	2.13e-09	207166120	207248668	MYOSLID
ENSG00000173432	4.22207	6.54085	30.2744	3.75e-08	4.19e-07	18266260	18269977	SAA1
ENSG00000139800	4.21815	1.29555	41.1025	1.44e-10	3.37e-09	99962964	99971909	ZIC5
ENSG00000148848	4.21743	4.12401	143.523	4.52e-33	3.41e-29	126012381	126388455	ADAM12
ENSG00000170369	4.20396	1.88608	66.2316	4.01e-16	5.1e-14	23823769	23826729	CST2
ENSG00000183072	4.17124	1.15618	31.7267	1.77e-08	2.19e-07	173232109	173235311	NKX2-5
ENSG00000228742	4.1394	0.521886	47.6653	5.06e-12	1.83e-10	106774955	106838480	LINC02577
ENSG00000103355	4.03676	1.09867	35.7707	2.22e-09	3.61e-08	2783953	2787948	PRSS33
ENSG00000137745	4.0068	0.0937078	48.5387	3.24e-12	1.24e-10	102942995	102955732	MMP13
ENSG00000160161	4.00456	1.89977	69.1827	8.98e-17	1.35e-14	19538248	19546659	CILP2
ENSG00000214049	3.9678	4.33019	30.4673	3.4e-08	3.85e-07	15828206	15836328	UCA1
ENSG00000128683	3.95447	1.28687	65.9187	4.7e-16	5.77e-14	170813213	170861151	GAD1
ENSG00000275216	3.90732	2.68988	24.1932	8.71e-07	6.45e-06	109269634	109278512	AL161431.1
ENSG00000090932	3.89296	0.418423	34.3897	4.51e-09	6.66e-08	39498895	39508481	DLL3
ENSG00000235142	3.83227	2.19813	47.3325	5.99e-12	2.1e-10	106705334	106788148	LINC02532
ENSG00000164932	3.82606	4.81282	148.027	4.68e-34	4.24e-30	103371538	103382989	CTHRC1
ENSG00000181143	3.8139	4.79982	26.0042	3.41e-07	2.86e-06	8848844	8981342	MUC16
ENSG00000106483	3.78189	6.33531	61.6034	4.2e-15	3.82e-13	37905932	38025695	SFRP4
ENSG00000166897	3.77668	1.68661	50.4123	1.25e-12	5.35e-11	37367960	37427479	ELFN2
ENSG00000171564	3.77266	2.73571	15.4473	8.48e-05	0.000334772	154563011	154572807	FGB
ENSG00000204936	3.76375	3.97591	33.9268	5.72e-09	8.17e-08	43353686	43363172	CD177
ENSG00000138755	3.75619	6.52937	67.019	2.69e-16	3.57e-14	76001275	76007509	CXCL9
ENSG00000037965	3.75489	0.508677	71.7568	2.43e-17	4.36e-15	54008985	54012769	HOXC8
ENSG00000163395	3.75264	0.991626	35.5609	2.47e-09	3.97e-08	201190824	201228952	IGFN1
ENSG00000164694	3.73821	5.802	79.1324	5.81e-19	1.6e-16	159169400	159272108	FNDC1
ENSG00000101115	3.72678	0.842358	106.352	6.17e-25	8.74e-22	51782331	51802521	SALL4
ENSG00000169248	3.71856	3.92487	54.3832	1.65e-13	9.19e-12	76033682	76041415	CXCL11
ENSG00000157766	3.71528	2.91597	99.9367	1.57e-23	1.49e-20	88803436	88875354	ACAN
ENSG00000007038	3.70411	2.94849	43.1475	5.08e-11	1.35e-09	2817180	2826304	PRSS21
ENSG00000163631	3.69355	2.71906	19.5917	9.59e-06	5.13e-05	73397114	73421482	ALB
ENSG00000248538	3.65422	0.920035	35.2021	2.97e-09	4.66e-08	9151695	9425524	AC022784.1
ENSG00000173391	3.63479	2.85596	106.664	5.28e-25	7.71e-22	10158301	10172138	OLR1
ENSG00000198857	3.61121	0.155181	35.8402	2.14e-09	3.5e-08	119601340	119609250	HSD3BP5
ENSG00000260918	3.60529	1.50477	24.9124	6e-07	4.68e-06	47431960	47438959	AC107398.3
ENSG00000095970	3.60066	3.14981	113.266	1.89e-26	4.07e-23	41158506	41163186	TREM2
ENSG00000122641	3.58303	5.31367	119.686	7.41e-28	1.97e-24	41667168	41705834	INHBA
ENSG00000137868	3.58186	2.2733	74.6816	5.53e-18	1.19e-15	74179466	74212267	STRA6
ENSG00000166670	3.58081	1.36596	57.474	3.42e-14	2.39e-12	102770502	102780628	MMP10
ENSG00000169245	3.5798	5.25595	57.6357	3.15e-14	2.22e-12	76021118	76023497	CXCL10
ENSG00000095752	3.57173	2.23259	39.7874	2.83e-10	6.04e-09	55364382	55370463	IL11
ENSG00000108821	3.57013	11.7029	124.559	6.36e-29	2.4e-25	50184101	50201632	COL1A1
ENSG00000184937	3.55908	0.0959648	25.7703	3.85e-07	3.17e-06	32387775	32435564	WT1
ENSG00000178473	3.51952	3.87665	13.6784	0.000216937	0.000749988	5364966	5374692	UCN3
ENSG00000151388	3.50058	4.48759	120.135	5.91e-28	1.67e-24	33523535	33892019	ADAMTS12
ENSG00000253348	3.49956	0.207451	50.0907	1.47e-12	6.13e-11	170747047	170788650	AC008514.1
ENSG00000102243	3.48731	1.25224	23.3986	1.32e-06	9.22e-06	136532215	136556807	VGLL1
ENSG00000105664	3.47667	3.31268	50.2688	1.34e-12	5.69e-11	18782773	18791305	COMP
ENSG00000253293	3.44577	2.78215	50.7505	1.05e-12	4.6e-11	27170592	27180261	HOXA10
ENSG00000151224	3.41859	0.477102	37.7976	7.85e-10	1.45e-08	80271820	80289658	MAT1A
ENSG00000078098	3.41398	3.6014	110.958	6.04e-26	1.14e-22	162170684	162245151	FAP
ENSG00000240990	3.407	0.624343	29.3922	5.91e-08	6.22e-07	27184507	27189298	HOXA11-AS
ENSG00000126583	3.40056	1.60068	56.1827	6.6e-14	4.16e-12	53879190	53907652	PRKCG
ENSG00000179772	3.38979	2.32313	123.648	1.01e-28	3.51e-25	31844303	31845604	FOXS1
ENSG00000133063	3.38373	2.04653	39.5364	3.22e-10	6.78e-09	203212827	203273641	CHIT1
ENSG00000007952	3.34493	1.64587	54.8425	1.31e-13	7.48e-12	100843324	100874359	NOX1
ENSG00000270547	3.34106	0.76286	81.5109	1.74e-19	5.6e-17	13406380	13488125	LINC01235
ENSG00000204866	3.33836	0.313782	36.6384	1.42e-09	2.44e-08	46143106	46161299	IGFL2
ENSG00000169429	3.33372	5.95418	43.9542	3.36e-11	9.4e-10	73740541	73743716	CXCL8
ENSG00000073067	3.32186	4.11459	29.5618	5.42e-08	5.76e-07	983181	989640	CYP2W1
ENSG00000181577	3.32031	2.52869	44.7756	2.21e-11	6.53e-10	44000580	44007612	C6orf223
ENSG00000136231	3.31755	2.99794	53.2694	2.91e-13	1.51e-11	23310209	23470491	IGF2BP3
ENSG00000006606	3.31212	1.62436	32.6659	1.09e-08	1.44e-07	75769533	75789896	CCL26
ENSG00000226453	3.29527	2.40762	29.6408	5.2e-08	5.55e-07	81844602	82169391	LINC02542
ENSG00000263711	3.27249	0.17861	13.5155	0.000236601	0.000807374	73151241	73264480	AC079062.1
ENSG00000103888	3.26861	4.95723	70.108	5.61e-17	9.09e-15	80779343	80951776	CEMIP
ENSG00000166415	3.26668	3.78253	38.6661	5.03e-10	9.9e-09	53513741	53762878	WDR72
ENSG00000106031	3.26367	3.67259	28.0979	1.15e-07	1.11e-06	27193503	27200091	HOXA13
ENSG00000129654	3.2468	2.89483	32.2851	1.33e-08	1.71e-07	76136333	76141245	FOXJ1
ENSG00000187730	3.24138	0.741793	131.879	1.59e-30	9.01e-27	2019329	2030758	GABRD
ENSG00000078399	3.23251	1.33853	34.7285	3.79e-09	5.74e-08	27162438	27175180	HOXA9
ENSG00000124875	3.23045	2.72882	33.3993	7.51e-09	1.04e-07	73836640	73849064	CXCL6
ENSG00000182492	3.21792	8.8227	141.123	1.51e-32	9.79e-29	153494980	153509546	BGN
ENSG00000135094	3.21274	3.52042	84.8977	3.14e-20	1.39e-17	113392445	113426301	SDS
ENSG00000255071	3.20168	0.546375	11.7481	0.00060904	0.00181718	18231423	18248635	SAA2-SAA4
ENSG00000135480	3.19489	7.11342	33.1604	8.49e-09	1.16e-07	52232520	52252186	KRT7
ENSG00000206195	3.16947	1.23165	77.5813	1.27e-18	3.22e-16	15784959	15829984	DUXAP8
ENSG00000088882	3.16573	4.24301	70.7574	4.04e-17	6.8e-15	2794074	2800627	CPXM1
ENSG00000124233	3.15908	0.576239	16.7705	4.22e-05	0.00018385	45207033	45209768	SEMG1
ENSG00000231826	3.15792	2.48668	20.1837	7.03e-06	3.94e-05	43027823	43040662	LINC01819
ENSG00000130208	3.12453	5.16957	65.3225	6.36e-16	7.43e-14	44914247	44919349	APOC1
ENSG00000043355	3.11415	1.67093	31.4932	2e-08	2.42e-07	99981784	99986765	ZIC2
ENSG00000087116	3.11145	5.76554	128.205	1.01e-29	4.59e-26	179110853	179345461	ADAMTS2
ENSG00000243766	3.10285	1.81668	27.5028	1.57e-07	1.44e-06	27198575	27207259	HOTTIP
ENSG00000094755	3.10255	7.03369	29.3541	6.03e-08	6.33e-07	170763350	170814047	GABRP
ENSG00000249395	3.08992	1.65158	26.9923	2.04e-07	1.82e-06	75120409	75352327	CASC9
ENSG00000196335	3.08479	1.40179	55.977	7.33e-14	4.55e-12	23710203	23832513	STK31
ENSG00000205426	3.06022	0.562598	27.0746	1.96e-07	1.76e-06	52285913	52291534	KRT81
ENSG00000163975	3.0596	4.71155	77.7428	1.17e-18	3.04e-16	196988621	197029817	MELTF
ENSG00000237988	3.05852	3.99761	42.178	8.33e-11	2.08e-09	29550407	29557721	OR2I1P
ENSG00000101746	3.04575	1.32756	19.1004	1.24e-05	6.42e-05	33851100	34224952	NOL4
ENSG00000274979	3.0448	1.94646	46.8455	7.68e-12	2.61e-10	69326574	69331882	AC020656.2
ENSG00000102854	3.04426	6.00412	34.4312	4.42e-09	6.54e-08	760734	768865	MSLN
ENSG00000277030	3.04414	0.707756	15.4367	8.53e-05	0.000336457	105640168	105640232	MIR8071-2
ENSG00000244649	3.03766	2.22028	34.4187	4.44e-09	6.58e-08	48646923	48707346	LINC02086
ENSG00000232774	3.03479	0.251231	41.76	1.03e-10	2.51e-09	61570405	61658696	FLJ22447
ENSG00000165376	2.99579	5.67437	30.0689	4.17e-08	4.58e-07	106900164	106930861	CLDN2
ENSG00000238133	2.98978	3.104	33.0603	8.93e-09	1.22e-07	173166446	173282036	MAP3K20-AS1
ENSG00000258227	2.9891	1.39841	67.8547	1.76e-16	2.48e-14	141927357	141947007	CLEC5A
ENSG00000197301	2.98744	0.034765	83.2491	7.23e-20	2.71e-17	65851340	65882167	AC090673.1
ENSG00000151655	2.98344	0.363896	40.272	2.21e-10	4.89e-09	7703316	7749520	ITIH2
ENSG00000138152	2.9771	0.314422	53.3107	2.85e-13	1.48e-11	122271296	122338159	BTBD16
ENSG00000186007	2.97242	0.454966	43.4146	4.43e-11	1.2e-09	205381378	205455954	LEMD1
ENSG00000058085	2.96771	7.39369	63.9885	1.25e-15	1.36e-13	183186238	183245127	LAMC2
ENSG00000160471	2.96228	0.19342	45.1126	1.86e-11	5.6e-10	55349306	55354719	COX6B2
ENSG00000110375	2.95208	1.63354	16.4079	5.11e-05	0.000216383	118925164	118958559	UPK2
ENSG00000213886	2.92465	4.39848	46.43	9.5e-12	3.12e-10	29555515	29559732	UBD
ENSG00000230061	2.91627	0.913207	38.3981	5.77e-10	1.11e-08	44414588	44425272	TRPM2-AS
ENSG00000132031	2.90841	2.1077	59.5053	1.22e-14	9.66e-13	19992052	20012668	MATN3
ENSG00000235884	2.90722	0.298891	48.7483	2.91e-12	1.12e-10	30755167	30802602	LINC00941
ENSG00000281406	2.90292	1.31716	49.3862	2.1e-12	8.41e-11	205434885	205457091	BLACAT1
ENSG00000137731	2.9026	1.01187	28.6241	8.79e-08	8.76e-07	117800844	117828698	FXYD2
ENSG00000231013	2.89172	0.132431	21.2924	3.94e-06	2.39e-05	119476428	119487346	AC013275.1
ENSG00000186340	2.8874	6.98224	74.652	5.61e-18	1.2e-15	169215780	169254044	THBS2
ENSG00000137573	2.88585	7.49224	96.8164	7.61e-23	6.27e-20	69466624	69660915	SULF1
ENSG00000176244	2.88075	0.273253	48.7825	2.86e-12	1.11e-10	15075475	15088776	ACBD7
ENSG00000104899	2.87374	1.11665	52.8418	3.62e-13	1.84e-11	2249309	2252073	AMH
ENSG00000198535	2.87134	3.59581	35.0373	3.23e-09	5.02e-08	62066977	62070917	C2CD4A
ENSG00000196091	2.84102	2.71937	19.064	1.26e-05	6.52e-05	101568353	101686028	MYBPC1
ENSG00000171388	2.83357	2.61096	53.4189	2.69e-13	1.41e-11	129645259	129654956	APLN
ENSG00000060982	2.83136	5.44235	43.7042	3.82e-11	1.05e-09	24810024	24949101	BCAT1
ENSG00000130720	2.82796	1.68641	25.3145	4.87e-07	3.9e-06	130902438	130939286	FIBCD1
ENSG00000168542	2.82759	11.0002	92.9827	5.28e-22	3.57e-19	188974373	189012746	COL3A1
ENSG00000203747	2.8209	5.31238	78.686	7.28e-19	1.98e-16	161541759	161550737	FCGR3A
ENSG00000100867	2.80182	1.46877	27.9197	1.26e-07	1.2e-06	23630115	23645639	DHRS2
ENSG00000038945	2.78969	4.73188	105.684	8.65e-25	1.15e-21	16107878	16567490	MSR1
ENSG00000148795	2.77439	0.412468	22.5305	2.07e-06	1.36e-05	102830531	102837472	CYP17A1
ENSG00000107984	2.77407	4.36647	17.5645	2.78e-05	0.000128638	52314281	52318042	DKK1
ENSG00000019186	2.77402	0.311705	16.3263	5.33e-05	0.00022459	54153446	54173986	CYP24A1
ENSG00000162849	2.76577	4.38017	97.839	4.54e-23	4.03e-20	245154985	245709432	KIF26B
ENSG00000146070	2.76415	3.70556	57.3974	3.56e-14	2.46e-12	46704201	46735693	PLA2G7
ENSG00000100373	2.76265	0.0762512	23.1833	1.47e-06	1.01e-05	45284949	45295874	UPK3A
ENSG00000183019	2.75585	0.253639	33.5134	7.08e-09	9.89e-08	7676628	7679826	MCEMP1
ENSG00000198829	2.75415	3.58001	28.3354	1.02e-07	9.97e-07	151873643	151884619	SUCNR1
ENSG00000257671	2.75351	0.0958023	35.3084	2.81e-09	4.45e-08	52245048	52247448	KRT7-AS
ENSG00000163739	2.7504	5.54228	35.9504	2.02e-09	3.33e-08	73869393	73871308	CXCL1
ENSG00000257017	2.7503	0.500334	24.853	6.19e-07	4.81e-06	72054505	72061055	HP
ENSG00000225614	2.74805	3.86998	110.025	9.68e-26	1.69e-22	88382959	88440757	ZNF469
ENSG00000145244	2.74609	1.4499	70.1393	5.53e-17	9.01e-15	47593999	47838106	CORIN
ENSG00000177335	2.73985	1.44497	62.1037	3.26e-15	3.04e-13	143039209	143060684	C8orf31
ENSG00000268104	2.73973	5.3661	28.428	9.73e-08	9.57e-07	116436606	116461458	SLC6A14
ENSG00000162782	2.7349	0.89313	42.0467	8.91e-11	2.2e-09	179591613	179691272	TDRD5
ENSG00000169436	2.71516	2.04833	53.6814	2.36e-13	1.26e-11	138588235	138914041	COL22A1
ENSG00000261409	2.7151	0.234908	12.3868	0.00043238	0.00135719	108719949	108724944	AL035425.3
ENSG00000181085	2.70851	1.5311	61.6325	4.14e-15	3.78e-13	143716340	143722458	MAPK15
ENSG00000122254	2.69759	1.63345	59.297	1.36e-14	1.06e-12	22814162	22916338	HS3ST2
ENSG00000154451	2.69513	5.12094	46.8819	7.54e-12	2.57e-10	89258950	89272804	GBP5
ENSG00000149043	2.6935	4.28091	23.6822	1.14e-06	8.12e-06	1828307	1837521	SYT8
ENSG00000149380	2.69104	1.6062	86.8984	1.14e-20	5.79e-18	74235801	74311640	P4HA3
ENSG00000150337	2.68927	1.78402	89.3392	3.33e-21	1.91e-18	149782671	149792518	FCGR1A
ENSG00000128578	2.68842	2.54597	102.822	3.67e-24	4.26e-21	129434432	129488399	STRIP2
ENSG00000213937	2.68584	0.272115	30.1641	3.97e-08	4.4e-07	3012923	3014505	CLDN9
ENSG00000205277	2.68561	3.99904	23.2056	1.46e-06	1e-05	100969623	101018949	MUC12
ENSG00000229835	2.68312	0.397525	27.1152	1.92e-07	1.72e-06	21695176	21696943	KHSRPP1
ENSG00000275385	2.68009	5.14938	36.4509	1.57e-09	2.66e-08	36064272	36072032	CCL18
ENSG00000135374	2.66696	0.582763	15.7104	7.38e-05	0.000297645	34478791	34525193	ELF5
ENSG00000236081	2.66195	1.22782	31.3449	2.16e-08	2.59e-07	1738630	1742291	ELFN1-AS1
ENSG00000105697	2.65972	0.202957	43.1222	5.14e-11	1.37e-09	35280716	35285143	HAMP
ENSG00000164761	2.65966	2.64875	47.8638	4.57e-12	1.68e-10	118923557	118951885	TNFRSF11B
ENSG00000120217	2.64987	3.73771	39.7099	2.95e-10	6.27e-09	5450503	5470566	CD274
ENSG00000178752	2.64638	0.852197	55.5028	9.33e-14	5.63e-12	238158970	238168900	ERFE
ENSG00000130032	2.6455	4.32974	23.6721	1.14e-06	8.15e-06	151694607	151705924	PRRG3
ENSG00000085741	2.63409	2.96554	22.6281	1.97e-06	1.3e-05	76186325	76210736	WNT11
ENSG00000140835	2.6296	1.44101	22.7839	1.81e-06	1.22e-05	71525233	71538748	CHST4
ENSG00000138316	2.62762	2.9626	100.438	1.22e-23	1.23e-20	70672506	70762441	ADAMTS14
ENSG00000170689	2.62329	3.14275	27.1521	1.88e-07	1.7e-06	48621156	48626358	HOXB9
ENSG00000063015	2.62244	1.71604	22.5445	2.05e-06	1.35e-05	28954901	29006440	SEZ6
ENSG00000118193	2.62199	3.15937	80.6302	2.72e-19	8.17e-17	200551497	200620751	KIF14
ENSG00000157131	2.61876	0.060884	9.79189	0.00175283	0.0044732	56854797	56918223	C8A
ENSG00000175426	2.60337	3.72816	20.0984	7.36e-06	4.09e-05	96390333	96434143	PCSK1
ENSG00000233922	2.59816	0.418095	30.077	4.15e-08	4.56e-07	45593654	45603088	LINC01694
ENSG00000106536	2.59558	0.421956	21.6579	3.26e-06	2.03e-05	38977909	39493095	POU6F2
ENSG00000130513	2.59515	5.49697	51.251	8.13e-13	3.74e-11	18374731	18389176	GDF15
ENSG00000254290	2.5922	1.30742	21.2751	3.98e-06	2.41e-05	37597480	37599858	AC124067.4
ENSG00000185303	2.58993	0.643298	25.5267	4.36e-07	3.54e-06	79555852	79560407	SFTPA2
ENSG00000135744	2.58907	5.72134	35.0567	3.2e-09	4.98e-08	230702523	230714122	AGT
ENSG00000243587	2.5745	0.519306	44.3402	2.76e-11	7.96e-10	NA	NA
ENSG00000105464	2.56645	4.76013	43.1961	4.95e-11	1.33e-09	48394875	48444931	GRIN2D
ENSG00000196711	2.55659	0.377453	35.4377	2.63e-09	4.21e-08	52534037	52565430	ALKAL1
ENSG00000139292	2.55651	3.80495	29.4777	5.66e-08	5.98e-07	71439798	71586310	LGR5
ENSG00000246228	2.55641	0.971284	28.5091	9.33e-08	9.24e-07	127289817	127482139	CASC8
ENSG00000092853	2.54971	3.3215	84.7683	3.35e-20	1.45e-17	35720218	35769978	CLSPN
ENSG00000229754	2.54904	1.39166	28.697	8.46e-08	8.5e-07	218059155	218065729	CXCR2P1
ENSG00000147206	2.54821	0.742188	23.6516	1.15e-06	8.23e-06	103075810	103093143	NXF3
ENSG00000167646	2.54322	0.351412	48.2884	3.68e-12	1.39e-10	55158661	55166722	DNAAF3
ENSG00000130487	2.5356	3.13971	30.2522	3.79e-08	4.23e-07	50545899	50551023	KLHDC7B
ENSG00000147889	2.53203	3.90126	37.8301	7.72e-10	1.43e-08	21967753	21995301	CDKN2A
ENSG00000135638	2.52522	1.46593	22.2373	2.41e-06	1.56e-05	72916260	72936071	EMX1
ENSG00000120659	2.52287	0.686335	50.3678	1.27e-12	5.44e-11	42562736	42608013	TNFSF11
ENSG00000159374	2.52232	1.07244	50.6736	1.09e-12	4.77e-11	74557883	74648338	M1AP
ENSG00000262406	2.51233	5.23496	20.5407	5.84e-06	3.35e-05	102862736	102874982	MMP12
ENSG00000101188	2.51032	2.47892	18.978	1.32e-05	6.78e-05	62708836	62762771	NTSR1
ENSG00000029534	2.50377	3.65432	36.6795	1.39e-09	2.4e-08	41653220	41896762	ANK1
ENSG00000133962	2.49284	1.77869	48.3873	3.5e-12	1.33e-10	91580696	91780707	CATSPERB
ENSG00000164692	2.49028	10.7181	84.8621	3.2e-20	1.39e-17	94394895	94431227	COL1A2
ENSG00000249825	2.48358	0.38141	37.5094	9.1e-10	1.66e-08	80052374	80083654	CTD-2201I18.1
ENSG00000142408	2.47569	0.219753	53.3227	2.83e-13	1.47e-11	53963040	53990215	CACNG8
ENSG00000136541	2.4754	0.21778	50.3282	1.3e-12	5.54e-11	157318631	157327713	ERMN
ENSG00000164362	2.47396	0.188485	33.3723	7.61e-09	1.05e-07	1253147	1295068	TERT
ENSG00000162746	2.47334	1.47415	28.5432	9.16e-08	9.1e-07	161721563	161728143	FCRLB
ENSG00000213999	2.47211	1.07494	19.935	8.01e-06	4.4e-05	19145567	19192131	MEF2B
ENSG00000133048	2.47166	4.72383	40.6369	1.83e-10	4.15e-09	203178931	203186704	CHI3L1
ENSG00000206384	2.46314	0.198157	26.5889	2.52e-07	2.19e-06	130560334	130678155	COL6A6
ENSG00000128422	2.45895	6.56841	13.3727	0.000255316	0.000861762	41619442	41624842	KRT17
ENSG00000114346	2.45887	5.90017	93.905	3.31e-22	2.31e-19	172750682	172821474	ECT2
ENSG00000177238	2.45466	0.20131	26.0618	3.31e-07	2.78e-06	31214091	31231537	TRIM72
ENSG00000198216	2.45041	1.27363	33.5593	6.91e-09	9.69e-08	181317690	181808084	CACNA1E
ENSG00000162745	2.44957	5.27387	71.0583	3.47e-17	5.95e-15	161983192	162023854	OLFML2B
ENSG00000130203	2.44313	7.98274	55.3946	9.86e-14	5.92e-12	44905791	44909393	APOE
ENSG00000186185	2.44213	4.10177	55.8997	7.63e-14	4.71e-12	44924709	44947773	KIF18B
ENSG00000115363	2.44201	1.16902	56.0764	6.97e-14	4.36e-12	75469302	75569722	EVA1A
ENSG00000127074	2.44143	3.15954	16.9696	3.8e-05	0.000168011	192636138	192660306	RGS13
ENSG00000125726	2.43497	1.76994	27.6574	1.45e-07	1.35e-06	6583183	6604103	CD70
ENSG00000117122	2.43133	4.01449	67.4432	2.17e-16	2.96e-14	16974502	16980632	MFAP2
ENSG00000138778	2.43042	4.47516	64.1508	1.15e-15	1.26e-13	103105349	103198445	CENPE
ENSG00000171617	2.4271	6.65014	86.5027	1.4e-20	6.8e-18	74627406	74641424	ENC1
ENSG00000125872	2.41706	0.0731633	30.3188	3.67e-08	4.11e-07	6040546	6054060	LRRN4
ENSG00000205784	2.41449	0.12536	46.4988	9.17e-12	3.04e-10	4890437	4902896	ARRDC5
ENSG00000128342	2.41132	4.05738	64.0031	1.24e-15	1.35e-13	30240453	30246759	LIF
ENSG00000002079	2.41031	0.449414	29.7036	5.03e-08	5.39e-07	99238829	99311130	MYH16
ENSG00000123473	2.40821	4.25871	77.8123	1.13e-18	2.95e-16	47250139	47314147	STIL
ENSG00000172965	2.40556	3.95567	126.889	1.96e-29	8.09e-26	111006015	111523376	MIR4435-2HG
ENSG00000157193	2.4042	3.70484	60.2117	8.52e-15	7.08e-13	53242364	53328469	LRP8
ENSG00000144810	2.39479	6.23713	45.7458	1.35e-11	4.23e-10	99638475	99799226	COL8A1
ENSG00000224397	2.39018	2.12783	61.417	4.62e-15	4.15e-13	50247643	50283250	SMIM25
ENSG00000140678	2.38552	4.5842	83.764	5.58e-20	2.18e-17	31355134	31382999	ITGAX
ENSG00000122861	2.38506	5.7392	74.0813	7.5e-18	1.5e-15	73909177	73917496	PLAU
ENSG00000099985	2.37503	1.94605	28.3386	1.02e-07	9.96e-07	30262829	30266851	OSM
ENSG00000180113	2.36656	1.41705	63.2092	1.86e-15	1.91e-13	46687875	46704319	TDRD6
ENSG00000196932	2.36198	0.965958	86.4757	1.41e-20	6.82e-18	61406642	61453381	TMEM26
ENSG00000139572	2.35945	0.386719	46.0802	1.14e-11	3.65e-10	54362445	54364487	GPR84
ENSG00000113296	2.35707	6.54332	18.8056	1.45e-05	7.33e-05	79991311	80083287	THBS4
ENSG00000204262	2.35575	7.41934	90.8844	1.52e-21	9.33e-19	189031898	189225312	COL5A2
ENSG00000162654	2.35234	6.99219	42.0668	8.82e-11	2.19e-09	89181144	89198942	GBP4
ENSG00000124225	2.3518	7.09778	60.1134	8.95e-15	7.38e-13	57648392	57711536	PMEPA1
ENSG00000129990	2.3448	1.9475	18.2067	1.98e-05	9.62e-05	55171196	55180289	SYT5
ENSG00000065328	2.32925	2.8461	55.989	7.29e-14	4.53e-12	13161554	13211104	MCM10
ENSG00000050344	2.32887	5.355	90.7364	1.64e-21	9.92e-19	26152198	26187137	NFE2L3
ENSG00000126778	2.32672	1.18802	39.2056	3.81e-10	7.85e-09	60643421	60658259	SIX1
ENSG00000132911	2.31951	2.2908	13.9348	0.000189267	0.000666257	152391546	152433368	NMUR2
ENSG00000115507	2.31697	2.24564	48.1607	3.93e-12	1.48e-10	63050057	63057836	OTX1
ENSG00000175832	2.30429	4.3425	46.5071	9.13e-12	3.03e-10	43527844	43579620	ETV4
ENSG00000173200	2.30398	3.35551	34.7495	3.75e-09	5.68e-08	122577628	122639047	PARP15
ENSG00000133466	2.30265	3.77103	103.809	2.23e-24	2.73e-21	37180166	37199385	C1QTNF6
ENSG00000173894	2.3003	2.80342	52.1174	5.23e-13	2.54e-11	79778148	79787983	CBX2
ENSG00000075461	2.29968	2.56526	21.0724	4.42e-06	2.64e-05	66964707	67033398	CACNG4
ENSG00000139352	2.29705	1.79127	10.0229	0.00154606	0.00402186	102957674	102960513	ASCL1
ENSG00000038427	2.29418	7.48151	73.2002	1.17e-17	2.26e-15	83471618	83582303	VCAN
ENSG00000119969	2.2933	4.47857	90.0714	2.3e-21	1.35e-18	94501434	94613905	HELLS
ENSG00000196584	2.29243	2.43962	95.9961	1.15e-22	8.84e-20	152644776	152676141	XRCC2
ENSG00000165685	2.28453	0.00766713	58.3004	2.25e-14	1.64e-12	10170542	10191801	TMEM52B
ENSG00000117724	2.28368	5.665	59.0019	1.58e-14	1.2e-12	214603195	214664571	CENPF
ENSG00000281344	2.27827	2.25237	47.9126	4.46e-12	1.64e-10	102197585	102402596	HELLPAR
ENSG00000203799	2.27709	0.0433012	39.1382	3.95e-10	8.11e-09	109165831	109355063	CCDC162P
ENSG00000154096	2.27701	6.86238	72.3808	1.77e-17	3.26e-15	119415476	119424985	THY1
ENSG00000125657	2.27466	2.76907	28.2832	1.05e-07	1.02e-06	6531026	6535924	TNFSF9
ENSG00000120322	2.27132	1.09304	30.252	3.79e-08	4.23e-07	141177790	141180539	PCDHB8
ENSG00000134668	2.26875	1.53839	49.0679	2.47e-12	9.71e-11	31790422	31816051	SPOCD1
ENSG00000179869	2.26124	1.60565	23.2706	1.41e-06	9.76e-06	48171458	48647497	ABCA13
ENSG00000173404	2.2599	4.24742	11.1197	0.000854151	0.00242507	20368104	20370949	INSM1
ENSG00000278912	2.25982	0.132986	29.5749	5.38e-08	5.72e-07	23696665	23697314	AC008870.5
ENSG00000187621	2.25868	0.339349	14.5349	0.000137587	0.000505798	95650498	95679833	TCL6
ENSG00000243742	2.25822	1.81426	81.7626	1.53e-19	5.08e-17	61615036	61639449	RPLP0P2
ENSG00000237424	2.25535	1.80507	83.44	6.57e-20	2.52e-17	47432133	47434641	FOXD2-AS1
ENSG00000184661	2.25459	3.26417	48.4639	3.36e-12	1.28e-10	25459199	25507911	CDCA2
ENSG00000114757	2.25388	0.255036	20.5472	5.82e-06	3.35e-05	179794958	180037053	PEX5L
ENSG00000086967	2.25366	1.2882	15.9031	6.67e-05	0.000273016	50432892	50466321	MYBPC2
ENSG00000105219	2.25298	0.149751	28.7145	8.39e-08	8.43e-07	40222208	40226697	CNTD2
ENSG00000245164	2.25021	2.29553	28.1489	1.12e-07	1.08e-06	125859721	126292788	LINC00861
ENSG00000135119	2.24941	2.57518	115.003	7.86e-27	1.87e-23	116738178	116853631	RNFT2
ENSG00000008300	2.24901	3.53069	65.7212	5.19e-16	6.26e-14	48636463	48662886	CELSR3
ENSG00000278266	2.2471	0.729951	33.9617	5.62e-09	8.04e-08	127147149	127150081	AC079949.2
ENSG00000204528	2.24669	0.170461	37.0094	1.18e-09	2.06e-08	31173735	31177899	PSORS1C3
ENSG00000107165	2.24593	2.17898	26.3116	2.91e-07	2.49e-06	12685439	12710285	TYRP1
ENSG00000142661	2.2458	2.09602	27.6576	1.45e-07	1.35e-06	24056035	24112135	MYOM3
ENSG00000156802	2.24525	5.46064	87.5138	8.37e-21	4.41e-18	123319850	123416350	ATAD2
ENSG00000255026	2.24364	1.83922	31.1879	2.34e-08	2.78e-07	287305	288987	AC136475.3
ENSG00000144395	2.2409	0.655619	68.8332	1.07e-16	1.59e-14	196639554	196763490	CCDC150
ENSG00000165891	2.23889	2.77432	51.1117	8.73e-13	3.94e-11	77021248	77065569	E2F7
ENSG00000164220	2.23736	4.12853	44.6607	2.34e-11	6.89e-10	76615482	76623413	F2RL2
ENSG00000134323	2.23428	3.33322	18.8137	1.44e-05	7.3e-05	15940550	15947007	MYCN
ENSG00000173621	2.23028	4.75493	77.7187	1.19e-18	3.06e-16	66856647	66860475	LRFN4
ENSG00000101104	2.22885	3.42922	88.9252	4.1e-21	2.27e-18	44910060	44959035	PABPC1L
ENSG00000183682	2.22597	1.46893	70.4812	4.65e-17	7.71e-15	39491636	39529869	BMP8A
ENSG00000260997	2.22594	1.01837	35.2412	2.91e-09	4.58e-08	44958999	44960909	AC004847.1
ENSG00000274383	2.22582	0.392382	38.2733	6.15e-10	1.18e-08	64950916	64951435	AC103691.1
ENSG00000274877	2.22427	0.699444	40.6926	1.78e-10	4.05e-09	NA	NA
ENSG00000163735	2.22169	6.53256	13.9309	0.000189658	0.000667337	73995642	73998677	CXCL5
ENSG00000106366	2.22091	6.1507	47.3053	6.07e-12	2.13e-10	101127104	101139247	SERPINE1
ENSG00000261520	2.22009	1.17178	12.988	0.000313487	0.00102935	4264602	4295405	DLGAP1-AS5
ENSG00000146410	2.21887	2.18536	57.5459	3.3e-14	2.32e-12	136231024	136250335	MTFR2
ENSG00000170835	2.20961	4.57014	11.0053	0.00090854	0.00255595	133061978	133071863	CEL
ENSG00000137807	2.20762	4.14326	67.63	1.97e-16	2.72e-14	69414246	69448427	KIF23
ENSG00000106819	2.20464	6.23728	35.2859	2.85e-09	4.49e-08	92456205	92482506	ASPN
ENSG00000236699	2.20395	2.94541	53.531	2.55e-13	1.34e-11	105552620	105708093	ARHGEF38
ENSG00000258947	2.19821	0.517035	43.9342	3.4e-11	9.48e-10	89921392	89938761	TUBB3
ENSG00000101825	2.19569	7.71033	80.3445	3.15e-19	9.25e-17	3308565	3346652	MXRA5
ENSG00000131747	2.19562	6.57976	54.4863	1.57e-13	8.75e-12	40388525	40417896	TOP2A
ENSG00000130598	2.19488	0.677625	35.6046	2.42e-09	3.89e-08	1838981	1841680	TNNI2
ENSG00000161944	2.19451	0.0314431	23.2366	1.43e-06	9.9e-06	7101322	7115700	ASGR2
ENSG00000010932	2.19246	1.84859	47.2345	6.3e-12	2.19e-10	171248471	171285978	FMO1
ENSG00000187758	2.19157	0.905667	12.7813	0.000350097	0.00113338	99276369	99291003	ADH1A
ENSG00000203805	2.19092	0.761412	23.8857	1.02e-06	7.42e-06	120457227	120592065	PLPP4
ENSG00000235649	2.19076	1.28304	30.3784	3.55e-08	4e-07	11957208	11987386	MXRA5Y
ENSG00000154920	2.19055	1.35499	78.3954	8.43e-19	2.25e-16	50373220	50381483	EME1
ENSG00000181104	2.18578	6.21681	90.7023	1.67e-21	9.96e-19	76716126	76735770	F2R
ENSG00000157470	2.18537	2.80212	67.1301	2.54e-16	3.44e-14	59372693	59523555	FAM81A
ENSG00000183856	2.18335	5.34147	54.5992	1.48e-13	8.34e-12	156525405	156572604	IQGAP3
ENSG00000276043	2.18118	4.10363	62.34	2.89e-15	2.73e-13	4903080	4962154	UHRF1
ENSG00000172061	2.18031	3.41288	31.5354	1.96e-08	2.38e-07	194355249	194369743	LRRC15
ENSG00000138180	2.17622	4.54312	50.2456	1.36e-12	5.74e-11	93496612	93529092	CEP55
ENSG00000117600	2.17526	2.41885	46.9365	7.33e-12	2.51e-10	99263953	99309590	PLPPR4
ENSG00000151025	2.17397	1.42329	25.2011	5.17e-07	4.11e-06	25174802	25602229	GPR158
ENSG00000148734	2.17198	0.605126	49.9375	1.59e-12	6.56e-11	70247329	70284004	NPFFR1
ENSG00000133216	2.16811	5.91582	29.7239	4.98e-08	5.34e-07	22710839	22921500	EPHB2
ENSG00000121594	2.16782	0.704228	38.7553	4.8e-10	9.54e-09	119524293	119559614	CD80
ENSG00000078081	2.16689	4.24347	39.8583	2.73e-10	5.85e-09	183122215	183163839	LAMP3
ENSG00000197299	2.16628	3.44441	54.5942	1.48e-13	8.34e-12	90717346	90816166	BLM
ENSG00000088325	2.16216	5.84838	52.0233	5.48e-13	2.64e-11	31739271	31801805	TPX2
ENSG00000086300	2.16052	4.11812	97.316	5.91e-23	5e-20	26291862	26374383	SNX10
ENSG00000163534	2.15853	2.93545	12.3524	0.000440422	0.00137795	157794403	157820120	FCRL1
ENSG00000140511	2.15324	3.87349	66.9981	2.72e-16	3.6e-14	88877294	88895597	HAPLN3
ENSG00000102265	2.14921	9.05937	84.3101	4.23e-20	1.71e-17	47582408	47586789	TIMP1
ENSG00000196155	2.14744	3.77568	51.1182	8.7e-13	3.94e-11	67277510	67289499	PLEKHG4
ENSG00000121621	2.14735	2.92601	62.5686	2.57e-15	2.5e-13	28020619	28108156	KIF18A
ENSG00000111247	2.14722	3.22559	72.9083	1.36e-17	2.58e-15	4538798	4560048	RAD51AP1
ENSG00000170231	2.1462	1.28514	19.4806	1.02e-05	5.4e-05	160187367	160238735	FABP6
ENSG00000106484	2.14267	4.98572	80.7742	2.53e-19	7.77e-17	130486171	130506465	MEST
ENSG00000013588	2.14111	8.71154	40.0385	2.49e-10	5.41e-09	12891559	12917937	GPRC5A
ENSG00000188610	2.13558	0.371928	57.8274	2.86e-14	2.03e-12	121167646	121185539	FAM72B
ENSG00000228784	2.131	0.437306	35.6759	2.33e-09	3.77e-08	19868860	19885047	LINC00954
ENSG00000120254	2.12499	4.37536	149.875	1.85e-34	2.09e-30	150865549	151101887	MTHFD1L
ENSG00000174371	2.12307	2.79468	54.8265	1.32e-13	7.52e-12	241847967	241895148	EXO1
ENSG00000148773	2.12303	7.28699	44.9713	2e-11	5.97e-10	128096659	128126423	MKI67
ENSG00000140105	2.12063	8.31661	42.9768	5.54e-11	1.45e-09	100333790	100376805	WARS
ENSG00000186818	2.12039	4.0684	53.0979	3.17e-13	1.63e-11	54643889	54670359	LILRB4
ENSG00000262001	2.11848	1.70816	69.4845	7.7e-17	1.18e-14	3603000	3608336	DLGAP1-AS2
ENSG00000277632	2.1168	1.77435	36.5058	1.52e-09	2.59e-08	36088256	36090169	CCL3
ENSG00000073464	2.11631	3.76453	41.5453	1.15e-10	2.76e-09	10156975	10237660	CLCN4
ENSG00000066279	2.11569	4.64495	45.8103	1.3e-11	4.11e-10	197084127	197146694	ASPM
ENSG00000278484	2.10169	0.712847	13.9371	0.000189026	0.00066563	120984966	120985596	AC010998.3
ENSG00000168078	2.09434	3.94883	37.8968	7.46e-10	1.39e-08	27809624	27838082	PBK
ENSG00000075702	2.09018	3.512	63.087	1.98e-15	2e-13	36054881	36105108	WDR62
ENSG00000132749	2.08791	2.30902	51.9428	5.71e-13	2.74e-11	68707440	68751520	TESMIN
ENSG00000138346	2.08686	2.8617	75.9961	2.84e-18	6.67e-16	68414064	68472121	DNA2
ENSG00000058335	2.08187	1.81548	24.1375	8.97e-07	6.62e-06	78959906	79090780	RASGRF1
ENSG00000143476	2.07647	3.86511	63.9764	1.26e-15	1.36e-13	212035553	212107400	DTL
ENSG00000051341	2.07374	3.24779	43.5044	4.23e-11	1.15e-09	121431427	121546641	POLQ
ENSG00000011426	2.07156	5.27747	69.6994	6.91e-17	1.08e-14	36389821	36453791	ANLN
ENSG00000232803	2.06962	1.38786	26.2681	2.97e-07	2.54e-06	62663019	62666724	SLCO4A1-AS1
ENSG00000086991	2.06935	1.56386	44.6557	2.35e-11	6.9e-10	89324353	89498187	NOX4
ENSG00000160957	2.06906	4.28727	63.7686	1.4e-15	1.49e-13	144511288	144517845	RECQL4
ENSG00000178773	2.06731	2.25663	42.8121	6.03e-11	1.56e-09	89575758	89597246	CPNE7
ENSG00000071539	2.06205	3.51809	65.3573	6.25e-16	7.32e-14	892884	919357	TRIP13
ENSG00000105173	2.05452	3.02398	46.5103	9.11e-12	3.03e-10	29811991	29824312	CCNE1
ENSG00000181544	2.04711	0.702786	80.7531	2.56e-19	7.78e-17	14835961	14873069	FANCB
ENSG00000121904	2.04699	1.70919	59.2798	1.37e-14	1.06e-12	33513999	34165842	CSMD2
ENSG00000164509	2.04554	0.476531	18.3345	1.85e-05	9.07e-05	55851357	55922854	IL31RA
ENSG00000272620	2.0437	4.64758	16.2955	5.42e-05	0.000227777	7754077	7778928	AFAP1-AS1
ENSG00000170312	2.04361	4.99331	45.8154	1.3e-11	4.11e-10	60778331	60794852	CDK1
ENSG00000198826	2.04119	4.5828	62.4725	2.7e-15	2.59e-13	32615144	32639941	ARHGAP11A
ENSG00000166928	2.0408	1.15215	70.3877	4.87e-17	8.06e-15	60378530	60417756	MS4A14
ENSG00000135451	2.04063	3.84094	46.3672	9.8e-12	3.21e-10	49323236	49331731	TROAP
ENSG00000169679	2.04005	4.49599	47.4461	5.65e-12	2e-10	110637528	110678063	BUB1
ENSG00000094804	2.03963	4.09828	46.6431	8.52e-12	2.85e-10	40287879	40304657	CDC6
ENSG00000095739	2.03845	3.21958	31.8151	1.7e-08	2.11e-07	28677510	28682932	BAMBI
ENSG00000187912	2.0377	2.27501	13.2018	0.000279686	0.000932417	14583084	14612035	CLEC17A
ENSG00000155629	2.03757	5.53526	46.52	9.07e-12	3.01e-10	96593315	96720514	PIK3AP1
ENSG00000035499	2.0364	3.50565	46.2147	1.06e-11	3.44e-10	60596912	60700190	DEPDC1B
ENSG00000170927	2.03598	1.27445	19.4784	1.02e-05	5.41e-05	51615299	52087613	PKHD1
ENSG00000077279	2.03267	1.20384	15.0072	0.000107101	0.000407993	111293779	111412429	DCX
ENSG00000101057	2.03073	5.78366	34.8446	3.57e-09	5.46e-08	43667019	43716495	MYBL2
ENSG00000135077	2.02951	3.62276	76.0055	2.83e-18	6.67e-16	157085832	157142869	HAVCR2
ENSG00000181378	2.0285	0.239722	21.5053	3.53e-06	2.17e-05	219002846	219041527	CFAP65
ENSG00000143228	2.0251	3.10335	52.9638	3.4e-13	1.74e-11	163266576	163355764	NUF2
ENSG00000071909	2.02476	0.275951	23.4559	1.28e-06	8.99e-06	170178145	170655171	MYO3B
ENSG00000111206	2.02442	5.56319	46.3056	1.01e-11	3.31e-10	2857680	2877174	FOXM1
ENSG00000279184	2.02126	0.639129	29.0107	7.2e-08	7.39e-07	NA	NA
ENSG00000117650	2.01992	3.57494	43.1552	5.06e-11	1.35e-09	211658657	211675630	NEK2
ENSG00000276980	2.01768	0.995388	32.3763	1.27e-08	1.64e-07	6716386	6717742	AC008760.2
ENSG00000262585	2.01712	0.251755	38.1873	6.43e-10	1.22e-08	79915252	79926725	LINC01979
ENSG00000113083	2.01508	5.1586	76.9003	1.8e-18	4.43e-16	122063195	122078360	LOX
ENSG00000156970	2.01479	3.95863	47.5019	5.5e-12	1.95e-10	40161023	40221123	BUB1B
ENSG00000140525	2.014	4.87705	67.9284	1.7e-16	2.4e-14	89243945	89317261	FANCI
ENSG00000171877	2.01226	2.2926	49.912	1.61e-12	6.64e-11	43870761	44195271	FRMD5
ENSG00000170909	2.01223	2.1411	63.0733	1.99e-15	2.01e-13	54094668	54102692	OSCAR
ENSG00000110427	2.01111	2.3837	24.0042	9.61e-07	7.02e-06	33376083	33674102	KIAA1549L
ENSG00000101463	2.00968	2.26004	41.01	1.51e-10	3.52e-09	24469629	24666616	SYNDIG1
ENSG00000072571	2.00826	3.97309	43.0266	5.4e-11	1.42e-09	163460203	163491941	HMMR
ENSG00000137558	2.00756	3.40183	20.0594	7.51e-06	4.16e-05	74824534	74855029	PI15
ENSG00000018280	2.00649	3.26013	52.0925	5.29e-13	2.57e-11	218382029	218396894	SLC11A1
ENSG00000066294	2.00567	4.66676	58.5981	1.93e-14	1.44e-12	160541095	160579516	CD84
ENSG00000114854	2.00411	0.5611	31.0398	2.53e-08	2.97e-07	52451100	52454041	TNNC1
ENSG00000087495	2.0039	1.2811	20.4492	6.12e-06	3.5e-05	59577509	59847711	PHACTR3
ENSG00000082684	2.0039	1.31917	73.4409	1.04e-17	2.03e-15	122909082	123028605	SEMA5B
ENSG00000136982	2.00096	2.89266	98.9889	2.54e-23	2.35e-20	119833976	119855894	DSCC1
ENSG00000204410	2.0004	1.9888	76.6426	2.05e-18	4.94e-16	31739677	31762676	MSH5
ENSG00000172167	1.99421	2.38748	96.6176	8.41e-23	6.8e-20	120445400	120542133	MTBP
ENSG00000189433	1.99358	1.23471	15.9817	6.4e-05	0.000263317	34759740	34762327	GJB4
ENSG00000183734	1.99268	3.83973	22.1618	2.51e-06	1.61e-05	2268495	2270952	ASCL2
ENSG00000113140	1.99153	9.68027	78.1223	9.69e-19	2.57e-16	151661096	151686975	SPARC
ENSG00000135917	1.99079	3.66284	16.3254	5.33e-05	0.000224649	227683763	227718028	SLC19A3
ENSG00000280079	1.99026	0.874517	36.7033	1.38e-09	2.37e-08	20220597	20222186	AC011447.7
ENSG00000097046	1.98961	2.9955	82.9376	8.47e-20	3.05e-17	91500851	91525764	CDC7
ENSG00000101003	1.98951	3.64747	58.0552	2.55e-14	1.83e-12	25407673	25452628	GINS1
ENSG00000254726	1.98792	2.19299	65.8518	4.86e-16	5.95e-14	156072013	156082465	MEX3A
ENSG00000146670	1.98727	4.09279	44.873	2.1e-11	6.24e-10	65066300	65084164	CDCA5
ENSG00000131398	1.98718	2.54866	47.84	4.62e-12	1.69e-10	50311937	50333515	KCNC3
ENSG00000127564	1.9851	3.95298	40.8757	1.62e-10	3.73e-09	2968024	2980479	PKMYT1
ENSG00000183914	1.98465	1.06822	36.227	1.76e-09	2.94e-08	7717354	7833744	DNAH2
ENSG00000270605	1.98343	0.503207	66.937	2.8e-16	3.69e-14	28239509	28241453	AL353622.1
ENSG00000227619	1.9828	0.200598	24.6499	6.87e-07	5.27e-06	129575117	129584556	AL391056.1
ENSG00000117425	1.97951	3.08997	25.8766	3.64e-07	3.02e-06	44819844	44843253	PTCH2
ENSG00000251442	1.97864	0.92397	55.8388	7.87e-14	4.84e-12	78638780	78683185	LINC01094
ENSG00000147570	1.9757	0.0987561	31.0028	2.58e-08	3.02e-07	66021553	66101245	DNAJC5B
ENSG00000090889	1.97535	3.85437	45.232	1.75e-11	5.32e-10	70290104	70420886	KIF4A
ENSG00000175264	1.97461	2.53241	79.4028	5.07e-19	1.43e-16	45647689	45665622	CHST1
ENSG00000278709	1.97245	1.12987	34.4394	4.4e-09	6.52e-08	57710156	57712780	NKILA
ENSG00000276085	1.97134	1.34453	26.6942	2.38e-07	2.09e-06	36194869	36196758	CCL3L1
ENSG00000137809	1.96709	5.10872	50.9985	9.24e-13	4.13e-11	68296532	68432163	ITGA11
ENSG00000175063	1.96534	5.24888	34.8494	3.56e-09	5.45e-08	45812576	45816957	UBE2C
ENSG00000165434	1.96491	4.38599	120.862	4.1e-28	1.24e-24	74330316	74398433	PGM2L1
ENSG00000163347	1.96435	5.79479	23.6524	1.15e-06	8.23e-06	190305707	190322446	CLDN1
ENSG00000188483	1.95973	5.00674	54.6646	1.43e-13	8.12e-12	129175552	129178261	IER5L
ENSG00000175874	1.95951	0.257926	27.6989	1.42e-07	1.33e-06	101345550	101387503	CREG2
ENSG00000163508	1.95553	2.26159	31.04	2.53e-08	2.97e-07	27715949	27722711	EOMES
ENSG00000232445	1.95361	0.560485	32.8028	1.02e-08	1.36e-07	101308270	101314800	AC006329.1
ENSG00000130475	1.95353	3.85216	46.2407	1.05e-11	3.41e-10	17747718	17788568	FCHO1
ENSG00000123485	1.95112	3.48145	38.6694	5.02e-10	9.89e-09	233833416	233854566	HJURP
ENSG00000151490	1.94878	1.92857	54.0971	1.91e-13	1.05e-11	15322257	15602175	PTPRO
ENSG00000102384	1.94839	2.12075	84.6336	3.59e-20	1.48e-17	101098218	101163681	CENPI
ENSG00000039139	1.93959	1.58323	42.7346	6.27e-11	1.62e-09	13690331	13944543	DNAH5
ENSG00000129810	1.93673	2.66213	51.2524	8.12e-13	3.74e-11	20160593	20186206	SGO1
ENSG00000136492	1.93372	2.97608	58.0516	2.55e-14	1.83e-12	61679139	61863528	BRIP1
ENSG00000112984	1.93253	4.15627	40.1675	2.33e-10	5.12e-09	138178719	138187723	KIF20A
ENSG00000143226	1.92831	5.43463	66.0223	4.46e-16	5.57e-14	161505430	161524013	FCGR2A
ENSG00000136944	1.92726	0.346496	17.0661	3.61e-05	0.00016077	126613928	126701032	LMX1B
ENSG00000112761	1.92668	1.12078	27.7842	1.36e-07	1.27e-06	112054075	112069686	WISP3
ENSG00000155966	1.92625	0.198671	20.9639	4.68e-06	2.77e-05	148500617	149000663	AFF2
ENSG00000171551	1.92619	1.02221	24.1788	8.78e-07	6.5e-06	232479827	232487834	ECEL1
ENSG00000235621	1.92596	0.257863	19.6753	9.18e-06	4.95e-05	48359884	48370636	LINC00494
ENSG00000162892	1.92445	2.3771	22.895	1.71e-06	1.16e-05	206897443	206904139	IL24
ENSG00000171509	1.92434	0.238959	17.2901	3.21e-05	0.000145624	158315311	158653372	RXFP1
ENSG00000111012	1.91998	1.1865	46.4476	9.41e-12	3.1e-10	57762334	57768986	CYP27B1
ENSG00000130635	1.9163	8.42399	50.9476	9.49e-13	4.22e-11	134641803	134844843	COL5A1
ENSG00000068650	1.91488	6.60605	95.5708	1.43e-22	1.08e-19	112690329	112887168	ATP11A
ENSG00000197506	1.91477	2.69262	25.4861	4.46e-07	3.6e-06	84275457	84340758	SLC28A3
ENSG00000165304	1.91448	3.97177	40.125	2.38e-10	5.22e-09	36572862	36677683	MELK
ENSG00000273891	1.91447	0.803694	41.9573	9.33e-11	2.3e-09	121965764	121967700	AL731566.1
ENSG00000147536	1.91396	2.49631	60.9051	5.99e-15	5.18e-13	41529218	41545030	GINS4
ENSG00000169385	1.91206	0.0813018	31.1582	2.38e-08	2.81e-07	20955487	20956436	RNASE2
ENSG00000140937	1.91136	6.28282	59.0076	1.57e-14	1.2e-12	64943753	65126112	CDH11
ENSG00000215417	1.90926	0.179603	47.7674	4.8e-12	1.75e-10	91347820	91354579	MIR17HG
ENSG00000135519	1.90912	0.883474	22.3663	2.25e-06	1.47e-05	49539030	49558337	KCNH3
ENSG00000205056	1.90886	0.829375	15.1505	9.93e-05	0.000382765	92466451	92492091	LINC02397
ENSG00000075218	1.90457	3.64616	41.1357	1.42e-10	3.32e-09	46296870	46330810	GTSE1
ENSG00000091651	1.9045	2.51	58.5555	1.98e-14	1.46e-12	46689643	46698394	ORC6
ENSG00000120332	1.90382	2.15234	19.0519	1.27e-05	6.55e-05	175067833	175148075	TNN
ENSG00000197757	1.90072	1.72413	27.2276	1.81e-07	1.64e-06	53990624	54030823	HOXC6
ENSG00000124766	1.89999	6.93931	79.3098	5.31e-19	1.49e-16	21593751	21598619	SOX4
ENSG00000163909	1.89984	4.97584	44.4684	2.58e-11	7.5e-10	39623435	39639643	HEYL
ENSG00000123219	1.89904	2.94822	54.955	1.23e-13	7.12e-12	65517766	65563168	CENPK
ENSG00000249859	1.89869	3.45411	67.822	1.79e-16	2.51e-14	127794526	128187101	PVT1
ENSG00000167711	1.89796	2.18838	22.4049	2.21e-06	1.44e-05	1742836	1755265	SERPINF2
ENSG00000197847	1.89718	0.460364	26.9849	2.05e-07	1.83e-06	65213840	65242757	SLC22A20P
ENSG00000107807	1.8912	0.874758	16.7518	4.26e-05	0.000185508	101131300	101137789	TLX1
ENSG00000254815	1.89027	0.426986	35.2138	2.95e-09	4.64e-08	557595	560107	AP006284.1
ENSG00000186074	1.88821	1.82002	43.1725	5.01e-11	1.34e-09	74694311	74712978	CD300LF
ENSG00000163507	1.88774	3.12346	88.5698	4.91e-21	2.68e-18	108549864	108589644	CIP2A
ENSG00000118513	1.88739	4.16309	28.4061	9.84e-08	9.67e-07	135181308	135219173	MYB
ENSG00000196296	1.88533	0.66417	62.7408	2.36e-15	2.32e-13	28878405	28904466	ATP2A1
ENSG00000186603	1.885	3.06505	35.156	3.04e-09	4.76e-08	45326895	45328679	HPDL
ENSG00000249007	1.88499	0.654861	29.2419	6.39e-08	6.66e-07	202011370	202015657	AL691482.3
ENSG00000139618	1.88486	3.74383	54.5967	1.48e-13	8.34e-12	32315086	32400268	BRCA2
ENSG00000136531	1.88409	0.979612	16.5747	4.68e-05	0.000200805	165194993	165392310	SCN2A
ENSG00000101412	1.88388	3.98456	61.3323	4.82e-15	4.28e-13	33675477	33686385	E2F1
ENSG00000133636	1.88203	2.23189	9.57751	0.00196976	0.00493949	85874295	85882992	NTS
ENSG00000103569	1.88068	2.62479	19.0624	1.27e-05	6.52e-05	58138169	58185911	AQP9
ENSG00000103253	1.88017	2.28291	59.0918	1.5e-14	1.16e-12	726936	735525	HAGHL
ENSG00000102452	1.87975	1.06577	27.4824	1.59e-07	1.46e-06	101053776	101416508	NALCN
ENSG00000276672	1.87779	0.506779	70.1661	5.45e-17	8.92e-15	33846190	33850825	AL161891.1
ENSG00000233098	1.87779	0.852571	42.4919	7.1e-11	1.8e-09	20868433	21002276	CCDC144NL-AS1
ENSG00000144837	1.87714	2.77828	36.028	1.95e-09	3.21e-08	119597875	119629811	PLA1A
ENSG00000158714	1.87559	3.97749	48.1197	4.01e-12	1.51e-10	159826811	159837492	SLAMF8
ENSG00000019505	1.87423	5.21361	20.4877	6e-06	3.43e-05	45240302	45286341	SYT13
ENSG00000226812	1.87282	0.0299649	20.0358	7.6e-06	4.21e-05	44347552	44355185	AL117382.1
ENSG00000049249	1.87255	2.17949	35.8726	2.11e-09	3.45e-08	7915871	7943165	TNFRSF9
ENSG00000247982	1.87085	2.83869	19.4444	1.04e-05	5.49e-05	57300365	57307769	LINC00926
ENSG00000155011	1.86902	1.59068	28.4031	9.85e-08	9.68e-07	106921802	107283806	DKK2
ENSG00000241484	1.86866	1.30166	45.6635	1.4e-11	4.39e-10	44752558	44862788	ARHGAP8
ENSG00000093009	1.86839	3.20069	38.1262	6.63e-10	1.26e-08	19479457	19520612	CDC45
ENSG00000259342	1.86802	0.892355	15.733	7.29e-05	0.000294713	45430652	45441808	AC025580.1
ENSG00000165480	1.86544	3.46371	44.8643	2.11e-11	6.26e-10	21153595	21176552	SKA3
ENSG00000244731	1.86527	4.24507	31.6562	1.84e-08	2.26e-07	31982057	32002681	C4A
ENSG00000198901	1.86449	5.01647	55.2927	1.04e-13	6.21e-12	90966040	90995629	PRC1
ENSG00000198088	1.8642	1.02188	49.4184	2.07e-12	8.29e-11	107123427	107206433	NUP62CL
ENSG00000164109	1.86404	4.30424	54.5641	1.5e-13	8.46e-12	120055623	120066858	MAD2L1
ENSG00000164430	1.86203	3.75747	94.6873	2.23e-22	1.6e-19	73413515	73452297	CGAS
ENSG00000280587	1.862	0.259483	19.9981	7.75e-06	4.28e-05	235065479	235074220	LINC01348
ENSG00000163808	1.86115	3.11898	51.4805	7.23e-13	3.39e-11	44761721	44873376	KIF15
ENSG00000186564	1.86115	2.2709	43.7577	3.72e-11	1.03e-09	47438044	47440691	FOXD2
ENSG00000273373	1.86074	1.48432	59.3681	1.31e-14	1.03e-12	110370154	110373003	AL355488.1
ENSG00000165490	1.86056	2.61197	49.0505	2.49e-12	9.78e-11	82899975	82958277	DDIAS
ENSG00000142945	1.8569	4.24439	48.0676	4.12e-12	1.54e-10	44739818	44767767	KIF2C
ENSG00000172031	1.85597	0.944674	32.819	1.01e-08	1.35e-07	92029985	92063538	EPHX4
ENSG00000187951	1.8549	2.7743	75.6407	3.4e-18	7.75e-16	30658717	30772993	AC091057.1
ENSG00000149243	1.85233	1.3742	38.0847	6.77e-10	1.28e-08	75422394	75430629	KLHL35
ENSG00000109805	1.85109	3.84225	37.5813	8.77e-10	1.6e-08	17810979	17844865	NCAPG
ENSG00000124731	1.84862	1.98998	22.1175	2.56e-06	1.65e-05	41267926	41286682	TREM1
ENSG00000224389	1.84582	4.19839	26.5944	2.51e-07	2.19e-06	32014795	32035418	C4B
ENSG00000111799	1.84464	7.91548	41.5782	1.13e-10	2.72e-09	75084326	75206053	COL12A1
ENSG00000170537	1.84272	3.51874	45.5292	1.5e-11	4.65e-10	18983934	19063942	TMC7
ENSG00000101307	1.84139	2.19875	32.1548	1.42e-08	1.81e-07	1561385	1620061	SIRPB1
ENSG00000219438	1.84095	2.4717	39.609	3.1e-10	6.58e-09	48489553	48850912	FAM19A5
ENSG00000117322	1.83817	5.70434	8.88584	0.0028739	0.00681129	207454230	207489895	CR2
ENSG00000140749	1.83803	4.02528	57.3318	3.68e-14	2.52e-12	21639550	21652608	IGSF6
ENSG00000176208	1.83689	3.34894	92.7379	5.97e-22	3.98e-19	30831966	30895869	ATAD5
ENSG00000267369	1.83618	0.0876187	36.5819	1.46e-09	2.5e-08	35498218	35499175	AC015911.7
ENSG00000236008	1.83565	0.576444	55.2042	1.09e-13	6.41e-12	8461703	8592903	LINC01814
ENSG00000267383	1.83323	0.40931	34.6726	3.9e-09	5.89e-08	20122569	20321305	AC011447.3
ENSG00000011201	1.8327	3.19754	45.0572	1.91e-11	5.75e-10	8528874	8732137	ANOS1
ENSG00000169607	1.83172	3.27699	42.6546	6.53e-11	1.68e-09	112736349	112764664	CKAP2L
ENSG00000154839	1.83101	2.63519	41.6987	1.06e-10	2.57e-09	50375040	50394168	SKA1
ENSG00000080986	1.82986	3.2439	56.8677	4.66e-14	3.1e-12	2571557	2616635	NDC80
ENSG00000133119	1.82819	4.19782	86.6889	1.27e-20	6.26e-18	33818069	33966558	RFC3
ENSG00000105967	1.82816	2.97319	45.1205	1.85e-11	5.59e-10	115935148	116159896	TFEC
ENSG00000165244	1.82692	3.53951	76.2428	2.51e-18	5.98e-16	96385941	96418370	ZNF367
ENSG00000278192	1.82652	0.666566	39.5595	3.18e-10	6.72e-09	6065966	6067897	AL118505.1
ENSG00000229152	1.82448	2.21204	83.104	7.78e-20	2.87e-17	110894639	110899172	ANKRD10-IT1
ENSG00000104951	1.82428	3.24349	31.7814	1.73e-08	2.14e-07	49889654	49929539	IL4I1
ENSG00000184445	1.82138	4.78857	89.0856	3.78e-21	2.14e-18	122527246	122626396	KNTC1
ENSG00000132432	1.82059	6.39792	30.1562	3.99e-08	4.41e-07	54752250	54759974	SEC61G
ENSG00000125869	1.81967	1.64874	28.1957	1.1e-07	1.06e-06	9514358	9530524	LAMP5
ENSG00000085999	1.81939	2.44787	51.9552	5.68e-13	2.73e-11	46246461	46278480	RAD54L
ENSG00000197670	1.81826	0.115257	66.1354	4.21e-16	5.33e-14	53552770	53575863	AL157838.1
ENSG00000214826	1.81823	1.39987	54.6113	1.47e-13	8.3e-12	9418673	9448229	DDX12P
ENSG00000186871	1.81727	2.12185	44.6851	2.31e-11	6.81e-10	72204657	72239027	ERCC6L
ENSG00000068489	1.81687	4.46798	56.8679	4.66e-14	3.1e-12	59155732	59206709	PRR11
ENSG00000157680	1.81659	1.35272	26.463	2.69e-07	2.32e-06	137381037	137847092	DGKI
ENSG00000112280	1.81565	1.90528	23.6576	1.15e-06	8.21e-06	70215061	70303083	COL9A1
ENSG00000142185	1.81418	3.59512	55.7264	8.33e-14	5.09e-12	44350163	44443081	TRPM2
ENSG00000140534	1.81407	3.58634	36.345	1.65e-09	2.79e-08	89575469	89631056	TICRR
ENSG00000081052	1.81377	3.61809	26.0108	3.4e-07	2.85e-06	227002714	227164453	COL4A4
ENSG00000265415	1.81342	0.8907	49.2343	2.27e-12	9e-11	59202677	59203829	AC099850.3
ENSG00000126787	1.81032	3.82068	35.4084	2.67e-09	4.26e-08	55148112	55191608	DLGAP5
ENSG00000197275	1.80805	1.59649	70.6676	4.23e-17	7.07e-15	94371960	94475115	RAD54B
ENSG00000062038	1.80737	4.87094	19.6236	9.43e-06	5.06e-05	68636189	68722616	CDH3
ENSG00000127507	1.8071	3.26417	38.3927	5.78e-10	1.12e-08	14732392	14778560	ADGRE2
ENSG00000112742	1.80665	3.52207	36.3923	1.61e-09	2.73e-08	80003887	80042527	TTK
ENSG00000163888	1.80433	0.74247	21.1692	4.2e-06	2.53e-05	184259213	184261553	CAMK2N2
ENSG00000198734	1.80281	4.72695	19.6125	9.48e-06	5.09e-05	169511951	169586588	F5
ENSG00000198108	1.80103	1.57557	70.6959	4.17e-17	6.99e-15	129904465	130186634	CHSY3
ENSG00000126709	1.80082	7.81165	26.6541	2.43e-07	2.13e-06	27666064	27672198	IFI6
ENSG00000259781	1.80066	1.74276	46.5072	9.13e-12	3.03e-10	71164770	71165415	HMGB1P6
ENSG00000166073	1.79968	3.22692	50.4063	1.25e-12	5.35e-11	39799008	39920266	GPR176
ENSG00000205922	1.79948	4.42059	11.3519	0.00075371	0.00217715	1753506	1780988	ONECUT3
ENSG00000111110	1.79801	4.64346	39.0792	4.07e-10	8.31e-09	62643994	62935150	PPM1H
ENSG00000196950	1.79656	4.31528	115.785	5.3e-27	1.33e-23	195575977	195737702	SLC39A10
ENSG00000185482	1.79604	1.35159	47.8016	4.72e-12	1.72e-10	57243453	57251188	STAC3
ENSG00000187741	1.79352	4.08535	51.1532	8.54e-13	3.89e-11	89737549	89816657	FANCA
ENSG00000184845	1.792	0.150068	19.7891	8.65e-06	4.71e-05	175440036	175444182	DRD1
ENSG00000196503	1.79191	0.387456	41.5454	1.15e-10	2.76e-09	56505209	56524959	ARL9
ENSG00000186193	1.79185	4.87644	30.2902	3.72e-08	4.16e-07	137062127	137070557	SAPCD2
ENSG00000158555	1.79137	3.74906	51.6869	6.51e-13	3.09e-11	75434640	75525941	GDPD5
ENSG00000187474	1.79127	4.65861	44.0526	3.2e-11	8.99e-10	51795157	51826190	FPR3
ENSG00000198542	1.79106	3.50844	19.0286	1.29e-05	6.63e-05	101452593	101720856	ITGBL1
ENSG00000261123	1.79051	1.86888	38.0417	6.92e-10	1.31e-08	2094830	2097026	AC009065.5
ENSG00000137959	1.78923	5.31802	29.0417	7.08e-08	7.29e-07	78619922	78646145	IFI44L
ENSG00000197057	1.78887	0.319381	24.8761	6.11e-07	4.76e-06	36281616	36347511	DTHD1
ENSG00000204764	1.7885	1.76545	36.2197	1.76e-09	2.95e-08	170861870	171300015	RANBP17
ENSG00000162062	1.78808	1.75987	50.0927	1.47e-12	6.13e-11	2460086	2464963	TEDC2
ENSG00000076382	1.78801	4.45165	46.067	1.14e-11	3.67e-10	28577565	28599025	SPAG5
ENSG00000116132	1.78694	5.04365	44.3163	2.79e-11	8.04e-10	170662728	170739421	PRRX1
ENSG00000101255	1.78566	3.92799	30.1525	3.99e-08	4.41e-07	362835	397559	TRIB3
ENSG00000138160	1.78551	5.02006	47.0789	6.82e-12	2.35e-10	92593130	92655395	KIF11
ENSG00000167483	1.78471	2.75415	11.4901	0.000699666	0.00204186	17523301	17553839	FAM129C
ENSG00000241388	1.78391	3.99151	21.4466	3.64e-06	2.23e-05	120941728	120980965	HNF1A-AS1
ENSG00000137812	1.78383	4.32197	38.7167	4.9e-10	9.7e-09	40594020	40664342	KNL1
ENSG00000168062	1.78155	4.21128	30.3027	3.7e-08	4.13e-07	64987945	64997018	BATF2
ENSG00000029993	1.7807	4.81245	62.5489	2.6e-15	2.51e-13	150980509	150990771	HMGB3
ENSG00000277938	1.7805	0.416234	49.8429	1.67e-12	6.84e-11	25229150	25231933	AL035252.3
ENSG00000137496	1.78001	4.6039	63.4138	1.68e-15	1.76e-13	71998613	72005715	IL18BP
ENSG00000134460	1.77775	2.87593	37.7168	8.18e-10	1.51e-08	6010689	6062370	IL2RA
ENSG00000085840	1.77662	2.818	38.9954	4.25e-10	8.6e-09	52372829	52404423	ORC1
ENSG00000272763	1.77536	3.11291	13.8786	0.000195007	0.000683454	48635923	48647023	AC103702.2
ENSG00000101194	1.7753	4.84874	30.4951	3.35e-08	3.8e-07	62952707	62969585	SLC17A9
ENSG00000272068	1.7749	1.29798	22.5318	2.07e-06	1.36e-05	156637783	156641004	AL365181.2
ENSG00000173826	1.77405	1.02026	8.59199	0.00337645	0.00781913	63523334	63548977	KCNH6
ENSG00000128567	1.7739	6.53962	86.2436	1.59e-20	7.59e-18	131500262	131558217	PODXL
ENSG00000073792	1.77314	5.36999	35.5597	2.47e-09	3.97e-08	185643130	185825042	IGF2BP2
ENSG00000024526	1.76687	3.58882	33.2132	8.26e-09	1.13e-07	68474152	68497221	DEPDC1
ENSG00000177602	1.76634	2.2196	36.8725	1.26e-09	2.2e-08	3723903	3726699	HASPIN
ENSG00000145113	1.76549	6.40726	11.4616	0.000710476	0.00206993	195746765	195811973	MUC4
ENSG00000278727	1.76505	0.20171	38.822	4.64e-10	9.28e-09	76887551	76891135	AC000403.1
ENSG00000198915	1.7614	2.23016	39.0937	4.04e-10	8.26e-09	43194535	43267065	RASGEF1A
ENSG00000142512	1.76064	4.14926	24.1774	8.79e-07	6.5e-06	51410020	51417803	SIGLEC10
ENSG00000138795	1.75734	4.05566	46.8312	7.74e-12	2.62e-10	108047545	108168956	LEF1
ENSG00000087586	1.75723	4.49894	39.875	2.71e-10	5.81e-09	56369389	56392337	AURKA
ENSG00000148735	1.75612	4.89588	17.3751	3.07e-05	0.000139955	113751262	113783429	PLEKHS1
ENSG00000231607	1.75474	2.36712	84.6305	3.6e-20	1.48e-17	49956670	50125720	DLEU2
ENSG00000142102	1.75453	4.61237	41.5175	1.17e-10	2.79e-09	289126	296107	PGGHG
ENSG00000164483	1.75329	0.815533	38.8261	4.63e-10	9.27e-09	130144315	130365425	SAMD3
ENSG00000204967	1.75314	0.0246971	18.2116	1.98e-05	9.6e-05	140806929	141012347	PCDHA4
ENSG00000121152	1.75312	3.70268	35.674	2.33e-09	3.77e-08	96335766	96377091	NCAPH
ENSG00000197905	1.75013	4.12843	100.049	1.49e-23	1.43e-20	2959330	3040676	TEAD4
ENSG00000115163	1.75002	2.50876	31.4692	2.03e-08	2.45e-07	26764289	26801067	CENPA
ENSG00000026508	1.7458	9.3181	30.1329	4.03e-08	4.45e-07	35138882	35232402	CD44
ENSG00000166851	1.74203	5.39897	34.0025	5.5e-09	7.9e-08	23677656	23690367	PLK1
ENSG00000224950	1.74159	0.1268	37.5872	8.74e-10	1.6e-08	116493016	116499212	AL390066.1
ENSG00000091879	1.74112	3.26729	72.5727	1.61e-17	2.99e-15	6499632	6563409	ANGPT2
ENSG00000196092	1.73981	4.73264	10.5953	0.00113377	0.00308796	36833269	37034268	PAX5
ENSG00000170396	1.73749	1.14527	18.6679	1.56e-05	7.81e-05	184598529	184939492	ZNF804A
ENSG00000166736	1.73731	1.76818	10.5462	0.00116425	0.00315751	113974881	113990313	HTR3A
ENSG00000107485	1.7373	2.76243	39.5274	3.23e-10	6.8e-09	8045378	8075198	GATA3
ENSG00000162004	1.73572	0.238748	45.531	1.5e-11	4.65e-10	722582	726954	CCDC78
ENSG00000136295	1.73314	7.27546	53.3649	2.77e-13	1.44e-11	2631986	2664802	TTYH3
ENSG00000157388	1.73214	2.79905	35.6055	2.42e-09	3.89e-08	53328963	53813733	CACNA1D
ENSG00000165171	1.72917	1.798	26.8614	2.19e-07	1.94e-06	73834590	73842516	METTL27
ENSG00000278530	1.72887	0.929928	16.8395	4.07e-05	0.000178184	80228489	80335364	CHMP1B2P
ENSG00000272211	1.7284	0.241985	28.1107	1.15e-07	1.1e-06	196151263	196154881	AC114760.2
ENSG00000178458	1.72835	0.829821	31.3662	2.14e-08	2.57e-07	139698144	139698554	H3F3AP6
ENSG00000173193	1.72812	6.7983	87.9468	6.72e-21	3.58e-18	122680839	122730840	PARP14
ENSG00000261594	1.72783	0.795973	43.4702	4.3e-11	1.17e-09	75240774	75243704	TPBGL
ENSG00000132000	1.72658	2.51413	39.3391	3.56e-10	7.39e-09	13931187	13953392	PODNL1
ENSG00000111087	1.72648	2.55412	28.0772	1.17e-07	1.12e-06	57459785	57472268	GLI1
ENSG00000186231	1.72625	0.430283	15.5685	7.96e-05	0.0003168	96924620	97140754	KLHL32
ENSG00000270069	1.72509	2.04508	31.8946	1.63e-08	2.03e-07	45745211	45770274	MIR222HG
ENSG00000147614	1.7238	0.216717	17.5129	2.85e-05	0.000131653	85987323	86154225	ATP6V0D2
ENSG00000187498	1.72311	8.95964	46.8459	7.68e-12	2.61e-10	110148963	110307157	COL4A1
ENSG00000077152	1.72272	3.74966	46.0164	1.17e-11	3.76e-10	202331657	202341980	UBE2T
ENSG00000127423	1.72051	1.33793	55.5493	9.11e-14	5.51e-12	25831913	25859458	AUNIP
ENSG00000280153	1.71869	1.93611	42.996	5.49e-11	1.44e-09	10933903	10936280	AC133065.3
ENSG00000223534	1.718	0.430529	29.3409	6.07e-08	6.37e-07	32659880	32660729	HLA-DQB1-AS1
ENSG00000108244	1.71797	2.78264	9.57942	0.00196771	0.00493567	40922700	40937646	KRT23
ENSG00000280027	1.71736	0.133373	18.5355	1.67e-05	8.3e-05	53391089	53392473	AC007342.9
ENSG00000211892	1.71677	7.70129	12.2858	0.000456408	0.00142051	105620506	105626066	IGHG4
ENSG00000166803	1.71369	4.39263	33.7311	6.33e-09	8.94e-08	64364304	64387687	PCLAF
ENSG00000149554	1.71131	3.92488	81.6955	1.59e-19	5.14e-17	125625665	125676255	CHEK1
ENSG00000198759	1.71039	1.82149	20.6205	5.6e-06	3.24e-05	13569601	13633575	EGFL6
ENSG00000281398	1.70923	1.2018	51.1061	8.75e-13	3.95e-11	139274102	139284899	SNHG4
ENSG00000261971	1.7091	2.70966	69.9091	6.21e-17	9.98e-15	3037400	3059370	MMP25-AS1
ENSG00000122952	1.70858	4.83134	37.2271	1.05e-09	1.87e-08	56357227	56361273	ZWINT
ENSG00000196917	1.7085	1.30347	18.1681	2.02e-05	9.78e-05	122726076	122730844	HCAR1
ENSG00000100985	1.70576	5.01338	18.4233	1.77e-05	8.72e-05	46008908	46016561	MMP9
ENSG00000188158	1.70283	4.51014	50.5489	1.16e-12	5.03e-11	17375200	17735994	NHS
ENSG00000166035	1.7009	0.906053	18.4525	1.74e-05	8.61e-05	58410569	58569844	LIPC
ENSG00000118849	1.70023	4.53182	28.2914	1.04e-07	1.02e-06	158696892	158732489	RARRES1
ENSG00000163568	1.69953	2.44437	16.5077	4.85e-05	0.000206907	159062484	159147096	AIM2
ENSG00000159216	1.69694	6.46617	68.4182	1.32e-16	1.93e-14	34787801	36004667	RUNX1
ENSG00000134817	1.69674	5.45212	39.27	3.69e-10	7.63e-09	57233577	57237235	APLNR
ENSG00000225963	1.69627	1.20157	49.69	1.8e-12	7.35e-11	230121370	230174223	AC009950.1
ENSG00000188157	1.69519	7.89868	69.6736	7e-17	1.09e-14	1020120	1056118	AGRN
ENSG00000160883	1.69446	1.60309	33.0761	8.86e-09	1.21e-07	176880869	176899346	HK3
ENSG00000142731	1.69377	3.22387	51.9429	5.71e-13	2.74e-11	127880893	127899224	PLK4
ENSG00000160932	1.69251	8.13142	45.9907	1.19e-11	3.8e-10	143017982	143023832	LY6E
ENSG00000115415	1.69163	8.10703	55.0761	1.16e-13	6.76e-12	190908460	191020960	STAT1
ENSG00000237491	1.69157	0.223159	56.2478	6.39e-14	4.05e-12	778747	810065	AL669831.5
ENSG00000235162	1.69077	6.21311	28.5515	9.12e-08	9.06e-07	105235290	105396097	C12orf75
ENSG00000183960	1.68651	1.1134	17.8107	2.44e-05	0.000115177	19148510	19535642	KCNH8
ENSG00000215156	1.68606	1.02012	44.5919	2.43e-11	7.11e-10	34190056	34193653	AC138409.1
ENSG00000229474	1.68532	1.17456	34.9412	3.4e-09	5.23e-08	44665732	44711316	PATL2
ENSG00000280063	1.68458	0.626667	54.2589	1.76e-13	9.74e-12	4346694	4348648	AC012676.5
ENSG00000073111	1.68385	5.44028	55.182	1.1e-13	6.47e-12	127598410	127622436	MCM2
ENSG00000171241	1.68254	3.00181	41.2092	1.37e-10	3.21e-09	46578591	46621379	SHCBP1
ENSG00000113739	1.68157	2.63835	47.7944	4.73e-12	1.73e-10	173314713	173329503	STC2
ENSG00000275410	1.68103	4.59705	17.6087	2.71e-05	0.000126161	37686431	37745105	HNF1B
ENSG00000213186	1.68072	2.92703	93.0768	5.03e-22	3.45e-19	160432445	160485773	TRIM59
ENSG00000144554	1.68071	3.71948	56.0452	7.08e-14	4.43e-12	10026414	10101932	FANCD2
ENSG00000144354	1.68044	5.24841	34.9925	3.31e-09	5.12e-08	173354820	173368997	CDCA7
ENSG00000121211	1.68026	1.56204	46.6174	8.63e-12	2.89e-10	153344649	153415118	MND1
ENSG00000128815	1.67943	5.01343	19.8625	8.32e-06	4.55e-05	48684876	48982956	WDFY4
ENSG00000086548	1.6789	8.81705	11.6386	0.000645975	0.00191139	41750977	41772211	CEACAM6
ENSG00000087237	1.67823	1.10035	25.4096	4.64e-07	3.73e-06	56961923	56983845	CETP
ENSG00000172244	1.67647	1.38791	83.0722	7.91e-20	2.89e-17	43486709	43515148	C5orf34
ENSG00000134013	1.67553	5.8175	55.0166	1.2e-13	6.93e-12	23296897	23425328	LOXL2
ENSG00000179583	1.67497	6.17118	28.5531	9.12e-08	9.05e-07	10866222	10943021	CIITA
ENSG00000247844	1.6741	2.21733	14.5235	0.000138424	0.000508504	NA	NA
ENSG00000176890	1.67185	4.72925	51.3404	7.77e-13	3.59e-11	657653	673578	TYMS
ENSG00000112319	1.6699	1.18811	19.8237	8.49e-06	4.63e-05	133240598	133532128	EYA4
ENSG00000105810	1.6695	6.32144	46.2197	1.06e-11	3.44e-10	92604921	92836573	CDK6
ENSG00000180767	1.66866	0.895624	20.5293	5.87e-06	3.37e-05	126524155	126543291	CHST13
ENSG00000272720	1.66824	0.243894	43.7575	3.72e-11	1.03e-09	38090127	38091559	AL022322.1
ENSG00000167748	1.66763	4.26191	10.5818	0.00114209	0.00310712	50819146	50823787	KLK1
ENSG00000186407	1.66731	1.43095	18.623	1.59e-05	7.96e-05	74609885	74623738	CD300E
ENSG00000101670	1.66114	4.11508	32.3369	1.3e-08	1.67e-07	49560699	49599185	LIPG
ENSG00000171631	1.66016	2.72175	49.0168	2.54e-12	9.93e-11	73264505	73298625	P2RY6
ENSG00000261373	1.65979	2.56317	35.4672	2.59e-09	4.16e-08	89711856	89718165	VPS9D1-AS1
ENSG00000214207	1.65965	0.103346	25.988	3.44e-07	2.88e-06	5573145	5574431	KRT18P10
ENSG00000171811	1.65956	1.64523	15.5083	8.21e-05	0.000325623	132808392	132942823	CFAP46
ENSG00000169427	1.65758	0.390622	16.0785	6.08e-05	0.000251702	139600838	139704109	KCNK9
ENSG00000006634	1.65722	3.88736	74.0893	7.47e-18	1.5e-15	87876216	87909553	DBF4
ENSG00000260711	1.65515	2.4892	44.0786	3.15e-11	8.91e-10	91752856	91759798	AL121839.2
ENSG00000279789	1.65436	1.10123	62.4291	2.76e-15	2.64e-13	29913144	29915337	AC120114.3
ENSG00000169174	1.65293	3.66168	15.6103	7.78e-05	0.000310879	55039447	55064852	PCSK9
ENSG00000125618	1.65158	3.09107	34.4463	4.38e-09	6.5e-08	113215997	113278921	PAX8
ENSG00000162063	1.65148	4.21143	45.2366	1.75e-11	5.31e-10	2429394	2458854	CCNF
ENSG00000189057	1.65108	3.54306	33.9717	5.59e-09	8.01e-08	59107185	59127412	FAM111B
ENSG00000133067	1.65078	3.50481	12.8985	0.000328844	0.00107332	202193901	202319781	LGR6
ENSG00000125398	1.65009	7.20411	30.7183	2.98e-08	3.43e-07	72121020	72126416	SOX9
ENSG00000049768	1.64732	2.7254	29.096	6.89e-08	7.11e-07	49250438	49270477	FOXP3
ENSG00000185842	1.64692	1.60185	33.4342	7.37e-09	1.02e-07	224896262	225399292	DNAH14
ENSG00000179841	1.64662	2.10052	45.7706	1.33e-11	4.19e-10	64465499	64474503	AKAP5
ENSG00000051180	1.64628	2.86815	54.4123	1.63e-13	9.07e-12	40694774	40732340	RAD51
ENSG00000158023	1.64587	1.36489	34.2646	4.81e-09	7.03e-08	121918592	122003927	WDR66
ENSG00000260261	1.64533	0.285878	51.0882	8.83e-13	3.97e-11	195913078	195954485	AC124944.3
ENSG00000168995	1.64475	1.18682	31.4655	2.03e-08	2.45e-07	51142299	51153526	SIGLEC7
ENSG00000171848	1.64284	5.97323	26.6687	2.42e-07	2.12e-06	10120698	10211725	RRM2
ENSG00000146674	1.64182	7.52222	40.2593	2.22e-10	4.92e-09	45912245	45921874	IGFBP3
ENSG00000132821	1.64162	3.52249	11.5802	0.000666577	0.00196096	37903111	37945350	VSTM2L
ENSG00000272599	1.64133	0.272542	74.5791	5.83e-18	1.24e-15	73124573	73125532	AC016394.1
ENSG00000204516	1.63942	3.0271	44.4529	2.61e-11	7.55e-10	31494881	31511124	MICB
ENSG00000115009	1.63731	4.98015	12.3889	0.000431898	0.00135596	227805739	227817564	CCL20
ENSG00000088305	1.63629	1.91539	75.8252	3.1e-18	7.2e-16	32762385	32809356	DNMT3B
ENSG00000105048	1.63507	1.04311	10.5736	0.00114714	0.00311782	55132698	55149206	TNNT1
ENSG00000140853	1.63417	6.0361	49.6563	1.83e-12	7.44e-11	56989485	57083531	NLRC5
ENSG00000163535	1.63184	3.06742	58.7957	1.75e-14	1.31e-12	200510008	200584096	SGO2
ENSG00000105639	1.63037	5.08252	31.1583	2.38e-08	2.81e-07	17824780	17848071	JAK3
ENSG00000272168	1.63025	1.54975	42.8547	5.9e-11	1.53e-09	21664185	22654455	CASC15
ENSG00000149257	1.62998	7.25935	82.6748	9.67e-20	3.42e-17	75562056	75572783	SERPINH1
ENSG00000163132	1.62823	2.66562	26.4848	2.66e-07	2.3e-06	4859665	4863936	MSX1
ENSG00000246898	1.62728	0.494805	34.1327	5.15e-09	7.45e-08	66408524	66412135	LINC00920
ENSG00000146038	1.62724	1.14787	12.7308	0.000359683	0.00115936	24171755	24358059	DCDC2
ENSG00000083454	1.62588	2.15076	14.497	0.000140386	0.000514293	3672199	3696240	P2RX5
ENSG00000123975	1.62532	5.09561	34.2712	4.79e-09	7.01e-08	89311195	89316703	CKS2
ENSG00000167771	1.62513	2.00936	30.7515	2.93e-08	3.38e-07	63911230	63917164	RCOR2
ENSG00000101311	1.6245	6.34753	27.4431	1.62e-07	1.48e-06	6074845	6123030	FERMT1
ENSG00000165923	1.62402	0.518481	41.348	1.27e-10	3.02e-09	47659591	47715389	AGBL2
ENSG00000176083	1.62365	1.77987	17.7568	2.51e-05	0.000117943	26361634	26374522	ZNF683
ENSG00000136928	1.62307	0.201448	11.9752	0.000539145	0.00163731	98288109	98708935	GABBR2
ENSG00000113368	1.62207	5.54006	36.7424	1.35e-09	2.33e-08	126776623	126837020	LMNB1
ENSG00000197927	1.62155	1.10268	71.0101	3.55e-17	6.05e-15	131722417	131751669	C2orf27A
ENSG00000127311	1.62149	3.98487	67.7701	1.84e-16	2.57e-14	66302493	66343643	HELB
ENSG00000105327	1.61971	3.86839	50.7158	1.07e-12	4.67e-11	47220822	47232766	BBC3
ENSG00000106462	1.61928	4.11857	44.9235	2.05e-11	6.1e-10	148807383	148884321	EZH2
ENSG00000220008	1.61894	1.64938	16.8904	3.96e-05	0.000174153	2289784	2292024	LINGO3
ENSG00000256967	1.61633	0.270911	66.4188	3.65e-16	4.69e-14	7129079	7131198	AC018653.3
ENSG00000269821	1.61581	4.80062	41.7977	1.01e-10	2.46e-09	2608328	2699994	KCNQ1OT1
ENSG00000070882	1.61426	5.38295	64.4329	9.99e-16	1.11e-13	24796540	24981634	OSBPL3
ENSG00000173852	1.61261	5.36274	72.8157	1.42e-17	2.67e-15	34928876	35038271	DPY19L1
ENSG00000163359	1.61211	9.56155	32.2513	1.35e-08	1.74e-07	237324003	237414207	COL6A3
ENSG00000145103	1.61105	2.73335	24.1902	8.73e-07	6.46e-06	121987323	122022247	ILDR1
ENSG00000109674	1.6109	1.29603	30.2832	3.73e-08	4.17e-07	177309874	177362936	NEIL3
ENSG00000157456	1.6107	4.54366	38.8528	4.57e-10	9.15e-09	59105126	59125045	CCNB2
ENSG00000109625	1.61024	0.182268	25.7298	3.93e-07	3.22e-06	8592660	8619759	CPZ
ENSG00000160401	1.60775	1.19208	83.1426	7.63e-20	2.84e-17	127706988	127716002	CFAP157
ENSG00000197859	1.60716	3.43575	34.1675	5.06e-09	7.35e-08	133532164	133575519	ADAMTSL2
ENSG00000138182	1.60616	4.56661	69.3558	8.22e-17	1.25e-14	89701610	89774939	KIF20B
ENSG00000237541	1.60497	4.67571	13.8709	0.00019581	0.000685895	32741391	32747198	HLA-DQA2
ENSG00000113263	1.6048	3.57053	22.3109	2.32e-06	1.51e-05	157142933	157255185	ITK
ENSG00000277879	1.60467	0.793729	46.5443	8.96e-12	2.99e-10	117267116	117268668	AL391988.1
ENSG00000121005	1.60313	3.12298	22.9424	1.67e-06	1.13e-05	74984505	75034558	CRISPLD1
ENSG00000185885	1.60046	6.92978	32.336	1.3e-08	1.67e-07	313506	315272	IFITM1
ENSG00000028277	1.60002	5.76204	18.0747	2.12e-05	0.000102098	42086110	42196585	POU2F2
ENSG00000204252	1.5992	5.05921	24.0121	9.57e-07	7e-06	33004182	33009591	HLA-DOA
ENSG00000182853	1.59834	1.30718	27.7927	1.35e-07	1.27e-06	4785285	4786433	VMO1
ENSG00000056736	1.59792	3.60662	47.4389	5.67e-12	2.01e-10	53846568	53865794	IL17RB
ENSG00000122870	1.59637	4.32384	32.1186	1.45e-08	1.84e-07	58512872	58831435	BICC1
ENSG00000255031	1.59624	0.282672	58.5694	1.96e-14	1.45e-12	68050740	68053762	AP002807.1
ENSG00000131188	1.59544	3.25045	47.1693	6.51e-12	2.25e-10	177446445	177456286	PRR7
ENSG00000107249	1.59513	3.93754	38.884	4.5e-10	9.04e-09	3824127	4348392	GLIS3
ENSG00000146263	1.59419	3.69398	82.4432	1.09e-19	3.79e-17	97142161	97283217	MMS22L
ENSG00000120889	1.59354	5.66462	84.8838	3.16e-20	1.39e-17	23020133	23069031	TNFRSF10B
ENSG00000012124	1.593	4.92182	9.92092	0.0016341	0.00421363	35319261	35347361	CD22
ENSG00000180914	1.59138	1.38927	19.7642	8.76e-06	4.76e-05	8750408	8769628	OXTR
ENSG00000258839	1.59017	1.3559	55.4185	9.74e-14	5.86e-12	89912119	89920973	MC1R
ENSG00000184949	1.58953	0.781486	40.6689	1.8e-10	4.09e-09	38578120	38656629	FAM227A
ENSG00000242861	1.58761	1.77525	43.0729	5.27e-11	1.4e-09	225840883	225846522	AL591895.1
ENSG00000152804	1.58748	3.73697	39.9827	2.56e-10	5.54e-09	92689955	92695647	HHEX
ENSG00000156787	1.58701	3.0367	85.321	2.54e-20	1.15e-17	123041968	123152153	TBC1D31
ENSG00000198554	1.58697	3.33465	63.4553	1.64e-15	1.73e-13	54938949	55027105	WDHD1
ENSG00000119547	1.58654	5.85249	11.178	0.000827724	0.0023602	57435374	57491298	ONECUT2
ENSG00000137474	1.58577	3.39037	49.4497	2.04e-12	8.16e-11	77128246	77215241	MYO7A
ENSG00000273151	1.58545	2.13726	47.8216	4.67e-12	1.71e-10	879790	886547	AC073957.3
ENSG00000128564	1.58383	1.96779	12.4819	0.000410903	0.00130004	101162509	101165569	VGF
ENSG00000100625	1.58232	2.10595	34.6318	3.98e-09	5.99e-08	60709539	60724351	SIX4
ENSG00000196208	1.58092	2.47247	29.4397	5.77e-08	6.09e-07	11482341	11642788	GREB1
ENSG00000185480	1.58083	3.09336	42.736	6.26e-11	1.62e-09	102120185	102197520	PARPBP
ENSG00000111331	1.58079	7.12288	44.0211	3.25e-11	9.11e-10	112938444	112973251	OAS3
ENSG00000163121	1.57996	0.997692	15.0489	0.000104759	0.000400585	96497646	96508109	NEURL3
ENSG00000271856	1.57931	0.845067	9.89674	0.00165572	0.00426233	108125821	108138610	LINC01215
ENSG00000158869	1.5786	6.06005	38.2704	6.16e-10	1.18e-08	161215234	161220699	FCER1G
ENSG00000162073	1.57604	4.25458	42.1868	8.3e-11	2.08e-09	2969270	2973484	PAQR4
ENSG00000121454	1.57463	0.599828	58.1528	2.43e-14	1.75e-12	180230264	180278984	LHX4
ENSG00000137804	1.57462	5.06293	35.144	3.06e-09	4.79e-08	41320794	41381050	NUSAP1
ENSG00000134057	1.5745	5.05677	32.5122	1.18e-08	1.54e-07	69167135	69178245	CCNB1
ENSG00000089685	1.57425	4.49649	26.0826	3.27e-07	2.76e-06	78214186	78225636	BIRC5
ENSG00000168487	1.57033	5.31371	69.7882	6.6e-17	1.04e-14	22165140	22212326	BMP1
ENSG00000111335	1.56776	6.67673	35.5558	2.48e-09	3.98e-08	112978395	113011723	OAS2
ENSG00000066735	1.56556	4.17505	27.6516	1.45e-07	1.35e-06	104138723	104180894	KIF26A
ENSG00000138092	1.56505	3.40418	68.5742	1.22e-16	1.8e-14	24793136	24822376	CENPO
ENSG00000012048	1.56471	4.25651	68.3635	1.36e-16	1.97e-14	43044295	43170245	BRCA1
ENSG00000128059	1.56414	3.75201	72.8138	1.42e-17	2.67e-15	56393362	56435615	PPAT
ENSG00000111602	1.5633	4.7356	56.9592	4.45e-14	2.97e-12	56416363	56449426	TIMELESS
ENSG00000169330	1.56237	1.00999	59.3699	1.31e-14	1.03e-12	79432336	79472304	KIAA1024
ENSG00000281376	1.56201	0.41894	38.6696	5.02e-10	9.89e-09	31721507	31723409	ABALON
ENSG00000142552	1.56163	5.07811	44.3166	2.79e-11	8.04e-10	49528003	49546962	RCN3
ENSG00000158106	1.56103	3.23339	45.5827	1.46e-11	4.55e-10	143368876	143384221	RHPN1
ENSG00000171121	1.55955	0.58367	38.5613	5.31e-10	1.03e-08	179236691	179267002	KCNMB3
ENSG00000205045	1.55943	1.64203	29.9646	4.4e-08	4.8e-07	35464249	35487857	SLFN12L
ENSG00000121716	1.55759	2.29033	43.0704	5.28e-11	1.4e-09	100352176	100367733	PILRB
ENSG00000158286	1.55721	3.5432	47.5267	5.43e-12	1.93e-10	6205475	6221299	RNF207
ENSG00000100473	1.55685	1.54068	20.4856	6.01e-06	3.44e-05	30874514	30895065	COCH
ENSG00000143341	1.55371	4.86076	19.8015	8.59e-06	4.68e-05	185734391	186190949	HMCN1
ENSG00000104738	1.55236	6.25143	52.14	5.17e-13	2.52e-11	47960185	47978160	MCM4
ENSG00000196352	1.55192	7.99372	22.8537	1.75e-06	1.18e-05	207321532	207386804	CD55
ENSG00000053747	1.55177	7.01743	21.1643	4.22e-06	2.53e-05	23689443	23956222	LAMA3
ENSG00000185215	1.55158	6.73616	35.3606	2.74e-09	4.35e-08	103121476	103137439	TNFAIP2
ENSG00000262943	1.55122	0.0883924	19.6218	9.44e-06	5.07e-05	6853861	6954107	ALOX12P2
ENSG00000129450	1.55048	1.50494	39.4893	3.3e-10	6.92e-09	51124908	51136651	SIGLEC9
ENSG00000196793	1.55001	2.27725	58.9509	1.62e-14	1.23e-12	43556344	43574618	ZNF239
ENSG00000204531	1.54909	1.55168	28.8848	7.68e-08	7.82e-07	31164337	31180731	POU5F1
ENSG00000164647	1.54875	4.22093	52.4741	4.36e-13	2.17e-11	90154456	90164829	STEAP1
ENSG00000137462	1.5485	3.31009	51.4213	7.45e-13	3.47e-11	153684070	153706260	TLR2
ENSG00000274964	1.54843	0.150256	77.6034	1.26e-18	3.21e-16	32339368	32340724	AC026356.1
ENSG00000237649	1.54777	4.2431	28.8948	7.64e-08	7.79e-07	33391823	33409896	KIFC1
ENSG00000133246	1.5475	1.48952	45.6765	1.39e-11	4.36e-10	8490056	8502640	PRAM1
ENSG00000104312	1.5475	4.4474	90.9331	1.49e-21	9.22e-19	89757806	89791064	RIPK2
ENSG00000213430	1.5463	0.0915773	45.6665	1.4e-11	4.38e-10	21882585	21884310	HSPD1P1
ENSG00000256229	1.54596	3.02402	23.5759	1.2e-06	8.51e-06	20167214	20200488	ZNF486
ENSG00000186638	1.54467	2.95606	53.7952	2.23e-13	1.19e-11	34252381	34311371	KIF24
ENSG00000241015	1.54366	2.51456	61.9864	3.46e-15	3.22e-13	53431984	53444670	TPM3P9
ENSG00000125508	1.54309	1.51401	17.2616	3.26e-05	0.000147466	63540810	63547504	SRMS
ENSG00000146918	1.54275	4.40051	59.1152	1.49e-14	1.15e-12	158631169	158704804	NCAPG2
ENSG00000025708	1.54177	6.62014	36.1547	1.82e-09	3.03e-08	50525752	50530032	TYMP
ENSG00000061337	1.54169	3.64674	31.0876	2.47e-08	2.91e-07	20246165	20303963	LZTS1
ENSG00000182379	1.54159	1.05906	14.2598	0.000159232	0.000573279	57216794	57226449	NXPH4
ENSG00000138658	1.54088	2.3328	65.0565	7.28e-16	8.37e-14	112539333	112636995	ZGRF1
ENSG00000125730	1.54071	9.52201	23.3381	1.36e-06	9.48e-06	6677704	6730562	C3
ENSG00000279196	1.54048	0.399301	57.4531	3.46e-14	2.4e-12	30984630	30988270	AC135048.4
ENSG00000123009	1.53725	0.845326	40.5522	1.91e-10	4.32e-09	120282303	120282716	NME2P1
ENSG00000261326	1.53605	2.11649	39.9831	2.56e-10	5.54e-09	23281307	23287488	LINC01355
ENSG00000182912	1.53585	0.414978	19.8109	8.55e-06	4.66e-05	44517216	44525952	TSPEAR-AS2
ENSG00000167513	1.53469	4.42305	27.3814	1.67e-07	1.53e-06	88803789	88809258	CDT1
ENSG00000152315	1.53421	0.153671	24.0693	9.29e-07	6.81e-06	90061994	90185853	KCNK13
ENSG00000138134	1.53332	3.46602	61.5858	4.24e-15	3.84e-13	88879734	88975153	STAMBPL1
ENSG00000158402	1.53238	2.25108	27.5761	1.51e-07	1.4e-06	138285265	138338355	CDC25C
ENSG00000196391	1.53232	2.86437	29.7748	4.85e-08	5.22e-07	90352284	90369146	ZNF774
ENSG00000158683	1.53191	0.577512	40.9986	1.52e-10	3.53e-09	47740202	47948466	PKD1L1
ENSG00000250138	1.53181	0.330372	38.3081	6.04e-10	1.16e-08	69631963	69636399	AC139495.3
ENSG00000180340	1.53177	2.90133	38.9191	4.42e-10	8.92e-09	44557484	44561262	FZD2
ENSG00000135253	1.53163	2.12489	21.91	2.86e-06	1.81e-05	128862451	128910719	KCP
ENSG00000000460	1.53116	2.61544	95.1655	1.75e-22	1.28e-19	169662007	169854080	C1orf112
ENSG00000163734	1.53033	4.68545	13.0297	0.000306582	0.00100982	74036589	74038807	CXCL3
ENSG00000129195	1.53011	2.09401	39.1207	3.98e-10	8.16e-09	6444441	6451469	PIMREG
ENSG00000271605	1.52885	2.2748	34.1201	5.18e-09	7.49e-08	64449037	64468643	MILR1
ENSG00000174442	1.52825	4.05756	80.6952	2.63e-19	7.96e-17	66504959	66550130	ZWILCH
ENSG00000082074	1.52712	5.53406	37.469	9.29e-10	1.69e-08	39105252	39274528	FYB1
ENSG00000136108	1.52683	4.91115	55.6841	8.51e-14	5.2e-12	52455429	52476628	CKAP2
ENSG00000259865	1.52578	2.46293	47.637	5.13e-12	1.85e-10	247187281	247188526	AL390728.6
ENSG00000102524	1.5246	4.18105	41.715	1.06e-10	2.56e-09	108251240	108308484	TNFSF13B
ENSG00000167524	1.5235	1.61844	59.4539	1.25e-14	9.88e-13	28601827	28614197	SGK494
ENSG00000250899	1.52336	2.08273	63.8322	1.35e-15	1.45e-13	3041437	3044950	AC125807.2
ENSG00000175544	1.52304	0.447681	22.9549	1.66e-06	1.12e-05	67452406	67460313	CABP4
ENSG00000171860	1.5229	4.06874	38.3874	5.8e-10	1.12e-08	8056844	8066359	C3AR1
ENSG00000164045	1.5227	2.73861	32.3892	1.26e-08	1.63e-07	48157146	48188417	CDC25A
ENSG00000054938	1.52156	5.71643	11.3329	0.000761476	0.00219636	74696429	74731426	CHRDL2
ENSG00000100079	1.52024	4.07862	13.7359	0.000210396	0.00072999	37570248	37582616	LGALS2
ENSG00000257354	1.52007	1.41488	43.8069	3.62e-11	1.01e-09	62602752	62622213	AC048341.1
ENSG00000160949	1.51892	4.74568	52.1456	5.15e-13	2.52e-11	144428775	144444440	TONSL
ENSG00000163013	1.51883	3.66304	51.3544	7.71e-13	3.57e-11	73254682	73284431	FBXO41
ENSG00000222041	1.51844	3.34794	43.4191	4.42e-11	1.2e-09	87454781	87636740	CYTOR
ENSG00000153898	1.51809	1.84082	23.3845	1.33e-06	9.28e-06	84925583	84997113	MCOLN2
ENSG00000157399	1.51781	3.81624	18.0846	2.11e-05	0.000101697	2934521	2968475	ARSE
ENSG00000101134	1.51662	1.22583	31.6397	1.86e-08	2.28e-07	54475593	54651169	DOK5
ENSG00000071246	1.51623	4.48658	60.3128	8.09e-15	6.79e-13	76761468	76783015	VASH1
ENSG00000017427	1.51542	2.6955	16.0243	6.25e-05	0.000258	102395874	102481744	IGF1
ENSG00000178999	1.51522	3.77547	23.6463	1.16e-06	8.24e-06	8204733	8210600	AURKB
ENSG00000247134	1.51204	0.0123608	22.7518	1.84e-06	1.23e-05	32927913	33045445	AC090204.1
ENSG00000151651	1.51195	4.68818	28.7437	8.26e-08	8.33e-07	133262420	133276868	ADAM8
ENSG00000173295	1.51065	1.73926	30.9811	2.61e-08	3.05e-07	8228595	8244865	FAM86B3P
ENSG00000176678	1.51056	2.2259	27.2169	1.82e-07	1.65e-06	86576368	86583478	FOXL1
ENSG00000119922	1.50926	3.95355	39.1224	3.98e-10	8.15e-09	89283694	89309271	IFIT2
ENSG00000182183	1.50861	1.58063	12.9485	0.000320183	0.00104875	52633168	52669683	SHISAL2A
ENSG00000147324	1.50724	6.0728	58.177	2.4e-14	1.74e-12	8783354	8893630	MFHAS1
ENSG00000019991	1.50638	3.32427	30.1496	4e-08	4.42e-07	81699010	81770438	HGF
ENSG00000205885	1.50603	2.36356	67.4649	2.14e-16	2.94e-14	7108052	7122501	C1RL-AS1
ENSG00000125885	1.50597	4.31632	83.321	6.98e-20	2.66e-17	5950652	5998977	MCM8
ENSG00000080573	1.50327	4.63681	38.6349	5.11e-10	1e-08	9959561	10010504	COL5A3
ENSG00000234354	1.50174	1.08478	17.6431	2.66e-05	0.000124175	100539901	100540248	RPS26P47
ENSG00000213793	1.50161	0.114083	42.9412	5.64e-11	1.48e-09	52904417	52923481	ZNF888
ENSG00000165168	1.50157	5.98322	32.6462	1.11e-08	1.46e-07	37780059	37813461	CYBB
ENSG00000132646	1.50143	6.69081	51.5286	7.06e-13	3.32e-11	5114953	5126626	PCNA
ENSG00000058804	1.5014	5.29612	63.5513	1.56e-15	1.66e-13	53765478	53838463	NDC1
ENSG00000164294	1.50071	4.26135	50.5004	1.19e-12	5.15e-11	55160167	55167297	GPX8
ENSG00000137965	1.50002	4.64128	37.5614	8.86e-10	1.62e-08	78649796	78664078	IFI44
ENSG00000164742	1.49877	2.7656	18.9113	1.37e-05	6.98e-05	45574140	45723116	ADCY1
ENSG00000198610	1.49794	0.520437	8.77022	0.00306189	0.00719325	5195462	5218949	AKR1C4
ENSG00000145416	1.49674	3.88238	39.4506	3.36e-10	7.04e-09	163524298	164384050	2020-03-01
ENSG00000179698	1.4967	0.360005	23.4434	1.29e-06	9.04e-06	144107726	144118328	WDR97
ENSG00000214455	1.49605	1.30407	56.3612	6.03e-14	3.86e-12	45390353	45391267	RCN1P2
ENSG00000240694	1.49516	2.9015	20.4	6.28e-06	3.57e-05	26504701	26514092	PNMA2
ENSG00000181847	1.49374	2.74462	20.0976	7.36e-06	4.09e-05	114276913	114310288	TIGIT
ENSG00000166923	1.49374	8.61337	16.5963	4.62e-05	0.000199021	32718004	32745106	GREM1
ENSG00000115956	1.49324	5.05871	21.4436	3.64e-06	2.23e-05	68365282	68397453	PLEK
ENSG00000188368	1.49244	0.054412	37.0718	1.14e-09	2.01e-08	42302098	42310821	PRR19
ENSG00000159167	1.49201	5.23857	29.178	6.6e-08	6.86e-07	23841929	23854806	STC1
ENSG00000182481	1.49197	6.35587	59.5331	1.2e-14	9.55e-13	68035708	68046854	KPNA2
ENSG00000231731	1.49182	0.137449	48.168	3.91e-12	1.47e-10	127455394	127514623	AC010976.1
ENSG00000170092	1.4918	0.472669	40.329	2.15e-10	4.77e-09	75493625	75504304	SPDYE5
ENSG00000132026	1.49114	0.481359	11.1722	0.000830336	0.00236665	12825478	12835428	RTBDN
ENSG00000104626	1.49029	4.37659	59.7814	1.06e-14	8.56e-13	9002147	9116746	ERI1
ENSG00000160336	1.4902	3.85591	71.9838	2.17e-17	3.92e-15	53445001	53458261	ZNF761
ENSG00000137261	1.48977	0.26265	14.6818	0.000127267	0.000473314	24544104	24646191	KIAA0319
ENSG00000141756	1.48914	5.82701	34.8765	3.51e-09	5.38e-08	41812680	41823213	FKBP10
ENSG00000174469	1.48911	3.04603	16.8689	4.01e-05	0.000175824	146116002	148420998	CNTNAP2
ENSG00000026036	1.4886	1.85225	61.399	4.66e-15	4.18e-13	63659300	63698684	RTEL1-TNFRSF6B
ENSG00000196081	1.48745	1.05309	38.2627	6.18e-10	1.18e-08	23221599	23250394	ZNF724
ENSG00000145386	1.48659	4.7601	27.4982	1.57e-07	1.45e-06	121816444	121823883	CCNA2
ENSG00000152253	1.48556	2.57369	29.4159	5.84e-08	6.16e-07	168834132	168913371	SPC25
ENSG00000175538	1.48506	6.23238	18.3706	1.82e-05	8.93e-05	74454841	74467729	KCNE3
ENSG00000178033	1.4834	2.9114	44.2249	2.93e-11	8.37e-10	116511639	116524788	CALHM5
ENSG00000161929	1.48333	3.43273	22.893	1.71e-06	1.16e-05	5208920	5234860	SCIMP
ENSG00000105852	1.4831	1.7754	10.8751	0.000974642	0.00271344	95359872	95396375	PON3
ENSG00000188404	1.48236	4.77534	17.2313	3.31e-05	0.000149476	169690665	169711702	SELL
ENSG00000211697	1.48186	0.00863299	22.4377	2.17e-06	1.42e-05	38349355	38350022	TRGV5
ENSG00000177409	1.48084	5.84073	37.5098	9.1e-10	1.66e-08	93130056	93148385	SAMD9L
ENSG00000120526	1.48058	4.11497	71.4294	2.87e-17	5.09e-15	109240919	109334118	NUDCD1
ENSG00000171208	1.48026	2.69344	27.9018	1.28e-07	1.21e-06	47077703	47143945	NETO2
ENSG00000216490	1.47922	0.866509	36.449	1.57e-09	2.66e-08	18173162	18178117	IFI30
ENSG00000229689	1.47799	1.75207	30.7479	2.94e-08	3.39e-07	95525345	95532405	AC009237.3
ENSG00000255874	1.4777	1.63273	34.3303	4.65e-09	6.84e-08	110863987	110870251	LINC00346
ENSG00000125510	1.47669	1.35472	17.1624	3.43e-05	0.00015406	64080082	64100643	OPRL1
ENSG00000104356	1.47612	2.92173	66.5424	3.42e-16	4.47e-14	98117293	98159835	POP1
ENSG00000160255	1.47525	6.32652	27.0452	1.99e-07	1.78e-06	44885953	44931989	ITGB2
ENSG00000054967	1.47506	3.09163	41.0134	1.51e-10	3.51e-09	73376399	73397474	RELT
ENSG00000109881	1.47474	4.00095	45.5297	1.5e-11	4.65e-10	27330827	27363234	CCDC34
ENSG00000156959	1.47394	0.378529	9.11957	0.0025289	0.00611105	9498361	9553822	LHFPL4
ENSG00000277363	1.47339	2.89725	20.7989	5.1e-06	2.99e-05	38530031	38605952	SRCIN1
ENSG00000260114	1.47292	1.25326	80.0305	3.69e-19	1.07e-16	NA	NA
ENSG00000159674	1.47217	5.9899	47.1815	6.47e-12	2.25e-10	1166932	1208962	SPON2
ENSG00000112242	1.47205	4.02455	113.329	1.83e-26	4.07e-23	20401879	20493714	E2F3
ENSG00000179051	1.47157	6.98323	66.4995	3.5e-16	4.54e-14	17406760	17439677	RCC2
ENSG00000179431	1.47113	2.66765	37.2786	1.02e-09	1.83e-08	35618460	35620865	FJX1
ENSG00000221944	1.46937	1.66962	73.4717	1.02e-17	2.01e-15	232543883	232550557	TIGD1
ENSG00000117586	1.46915	1.72073	35.9474	2.03e-09	3.33e-08	173183731	173207331	TNFSF4
ENSG00000233058	1.46877	0.694174	35.2056	2.97e-09	4.66e-08	194487140	194521156	LINC00884
ENSG00000171847	1.46712	0.276596	24.2454	8.48e-07	6.32e-06	8221260	8227618	FAM90A1
ENSG00000080839	1.46705	3.92001	78.4472	8.22e-19	2.2e-16	36996349	37095997	RBL1
ENSG00000228709	1.46617	0.278984	12.0598	0.000515208	0.00157538	44485577	44490288	LINC02575
ENSG00000135362	1.46573	3.25596	46.122	1.11e-11	3.59e-10	36296288	36465204	PRR5L
ENSG00000155926	1.46568	4.70621	23.3517	1.35e-06	9.42e-06	133036728	133102912	SLA
ENSG00000101224	1.46452	6.25998	54.0572	1.95e-13	1.07e-11	3786772	3806121	CDC25B
ENSG00000257298	1.46424	0.725444	31.9334	1.6e-08	2e-07	50185580	50191363	AC008147.2
ENSG00000272578	1.46422	0.977137	47.5882	5.26e-12	1.88e-10	23658094	23717356	AP000347.1
ENSG00000275718	1.46393	2.39265	8.80585	0.00300267	0.00706894	35996440	36001553	CCL15
ENSG00000147138	1.46173	0.377061	15.5813	7.9e-05	0.000315019	79144663	79175315	GPR174
ENSG00000119630	1.46156	3.10906	52.8356	3.63e-13	1.85e-11	74941834	74955626	PGF
ENSG00000169684	1.46144	1.68652	43.1497	5.07e-11	1.35e-09	78565520	78595269	CHRNA5
ENSG00000162639	1.46129	2.83895	49.4585	2.03e-12	8.13e-11	108648290	108661526	HENMT1
ENSG00000134690	1.46127	4.24824	26.5872	2.52e-07	2.19e-06	37692481	37709719	CDCA8
ENSG00000118946	1.46124	4.52338	46.6994	8.28e-12	2.79e-10	57631744	57729311	PCDH17
ENSG00000163584	1.46116	5.45477	28.3143	1.03e-07	1.01e-06	170864875	170870208	RPL22L1
ENSG00000152402	1.4603	2.83206	39.0914	4.04e-10	8.27e-09	106674019	107018476	GUCY1A2
ENSG00000166845	1.45948	2.0977	74.2344	6.94e-18	1.42e-15	54357906	54385218	C18orf54
ENSG00000145536	1.45939	1.7425	11.1662	0.000833026	0.00237312	5140330	5320304	ADAMTS16
ENSG00000176853	1.45905	6.09668	67.0535	2.64e-16	3.53e-14	123768439	123815452	FAM91A1
ENSG00000111581	1.45822	4.9148	74.7088	5.46e-18	1.18e-15	68686951	68745809	NUP107
ENSG00000182871	1.45815	7.53916	46.4553	9.37e-12	3.09e-10	45405165	45513720	COL18A1
ENSG00000273132	1.45608	1.09107	11.4752	0.000705294	0.00205683	149852462	149853192	AL355312.3
ENSG00000203710	1.45432	3.11601	15.1241	0.00010067	0.000387369	207496147	207641765	CR1
ENSG00000100479	1.45375	2.45524	50.7799	1.03e-12	4.55e-11	49643555	49688422	POLE2
ENSG00000100526	1.45338	3.35902	31.2316	2.29e-08	2.72e-07	54396849	54420218	CDKN3
ENSG00000128408	1.45332	0.488573	24.7817	6.42e-07	4.96e-06	45413693	45432509	RIBC2
ENSG00000108106	1.45282	5.17872	32.5787	1.14e-08	1.5e-07	55399745	55407788	UBE2S
ENSG00000199753	1.45156	0.00665958	27.9062	1.27e-07	1.2e-06	64146083	64146152	SNORD104
ENSG00000277161	1.4508	2.84333	71.0014	3.57e-17	6.06e-15	36534987	36539310	PIGW
ENSG00000151503	1.45024	5.14518	63.4088	1.68e-15	1.76e-13	134150113	134225454	NCAPD3
ENSG00000187801	1.45024	0.984484	56.9912	4.38e-14	2.94e-12	40450102	40463718	ZFP69B
ENSG00000160716	1.45008	0.674754	10.716	0.00106213	0.00292224	154567778	154580013	CHRNB2
ENSG00000139329	1.44999	8.90448	29.3384	6.08e-08	6.37e-07	91102629	91111494	LUM
ENSG00000111641	1.44954	5.24487	75.7115	3.28e-18	7.51e-16	6556863	6568691	NOP2
ENSG00000178295	1.44886	3.92469	45.9325	1.22e-11	3.91e-10	17753858	17788946	GEN1
ENSG00000165617	1.44667	4.09899	29.9181	4.51e-08	4.9e-07	58633967	58648321	DACT1
ENSG00000090339	1.44593	6.09013	31.1657	2.37e-08	2.81e-07	10271093	10286615	ICAM1
ENSG00000136040	1.4453	4.88418	38.5995	5.2e-10	1.02e-08	94148577	94307675	PLXNC1
ENSG00000117707	1.44485	3.26485	14.7567	0.00012231	0.000457808	213983181	214041510	PROX1
ENSG00000280106	1.44468	0.779976	82.1211	1.28e-19	4.36e-17	34949038	34951205	AC008555.8
ENSG00000260920	1.44388	1.41428	64.1262	1.17e-15	1.28e-13	40464319	40466767	AL031985.3
ENSG00000230732	1.4437	0.252516	38.6726	5.01e-10	9.88e-09	196912646	196914579	AC016949.1
ENSG00000129667	1.44291	5.56567	43.7541	3.72e-11	1.03e-09	76470891	76501790	RHBDF2
ENSG00000136378	1.44248	3.60683	39.4001	3.45e-10	7.2e-09	78759206	78811464	ADAMTS7
ENSG00000204956	1.44248	0.563231	22.0758	2.62e-06	1.68e-05	141330571	141512981	PCDHGA1
ENSG00000047634	1.44232	4.23812	44.4759	2.58e-11	7.48e-10	17737449	17754988	SCML1
ENSG00000270871	1.44157	0.174174	49.5582	1.93e-12	7.78e-11	35816717	35830293	AC015849.3
ENSG00000263013	1.4412	0.151589	41.8349	9.93e-11	2.42e-09	NA	NA
ENSG00000173821	1.44098	8.53028	50.4923	1.2e-12	5.17e-11	80260866	80398786	RNF213
ENSG00000196664	1.44082	2.71451	21.5441	3.46e-06	2.13e-05	12867072	12890361	TLR7
ENSG00000182324	1.44067	0.858767	45.7011	1.38e-11	4.32e-10	48455574	48466980	KCNJ14
ENSG00000167613	1.44019	4.87208	34.3434	4.62e-09	6.81e-08	54351384	54370558	LAIR1
ENSG00000168993	1.43984	2.59316	37.3302	9.97e-10	1.79e-08	784957	826129	CPLX1
ENSG00000085514	1.43973	2.89232	33.2279	8.2e-09	1.13e-07	100367530	100400096	PILRA
ENSG00000163462	1.43923	1.0929	43.2451	4.83e-11	1.3e-09	155173787	155184971	TRIM46
ENSG00000261437	1.43921	0.63658	22.5339	2.06e-06	1.36e-05	94637285	94639467	AC108860.2
ENSG00000203814	1.43888	0.659776	35.112	3.11e-09	4.86e-08	149782689	149812373	HIST2H2BF
ENSG00000234614	1.43883	0.520508	20.8038	5.09e-06	2.98e-05	151841877	151850385	AL450992.2
ENSG00000272455	1.43788	0.52353	60.1461	8.81e-15	7.27e-13	1409096	1410618	AL391244.3
ENSG00000242294	1.43727	1.78482	46.3263	1e-11	3.28e-10	100336079	100351900	STAG3L5P
ENSG00000115718	1.43701	1.22157	15.0911	0.000102446	0.0003931	127418427	127429242	PROC
ENSG00000153395	1.4368	5.74775	50.8491	9.97e-13	4.41e-11	1456480	1523962	LPCAT1
ENSG00000204616	1.43664	5.51286	13.3197	0.000262633	0.000882842	30102897	30113090	TRIM31
ENSG00000060656	1.43633	4.91993	25.9051	3.59e-07	2.99e-06	29236516	29326813	PTPRU
ENSG00000185477	1.43628	5.35296	27.4564	1.61e-07	1.48e-06	89236383	89307800	GPRIN3
ENSG00000130816	1.43614	6.22691	74.8177	5.16e-18	1.12e-15	10133345	10231286	DNMT1
ENSG00000069493	1.43597	3.61133	23.7215	1.11e-06	7.98e-06	9664969	9699553	CLEC2D
ENSG00000109684	1.43591	0.319786	24.1014	9.14e-07	6.72e-06	10486395	10684768	CLNK
ENSG00000198556	1.43552	3.27006	65.395	6.13e-16	7.21e-14	99472890	99503650	ZNF789
ENSG00000225361	1.43508	0.517228	49.4143	2.07e-12	8.3e-11	135462727	135480777	PPP1R26-AS1
ENSG00000273478	1.4344	0.40233	43.4128	4.43e-11	1.2e-09	NA	NA
ENSG00000213397	1.43396	0.832449	57.8042	2.9e-14	2.05e-12	153447666	153495516	HAUS7
ENSG00000267121	1.43395	1.64737	27.2519	1.79e-07	1.62e-06	45190931	45222222	AC008105.3
ENSG00000167984	1.43326	3.75707	25.9002	3.6e-07	2.99e-06	3539033	3577403	NLRC3
ENSG00000089820	1.43264	5.17134	30.4993	3.34e-08	3.79e-07	153907367	153934999	ARHGAP4
ENSG00000139734	1.43074	3.29105	32.1705	1.41e-08	1.8e-07	59665583	60163928	DIAPH3
ENSG00000231752	1.42988	0.55646	21.1671	4.21e-06	2.53e-05	121519112	121575702	EMBP1
ENSG00000091127	1.42943	3.92145	67.9803	1.65e-16	2.36e-14	105439661	105522271	PUS7
ENSG00000198785	1.42937	0.37222	32.9552	9.43e-09	1.27e-07	101569352	101738647	GRIN3A
ENSG00000111490	1.42882	3.34389	34.7804	3.69e-09	5.61e-08	64759484	64881033	TBC1D30
ENSG00000236383	1.42823	0.976536	42.6593	6.52e-11	1.67e-09	43216941	43305397	CCDC200
ENSG00000127586	1.42778	3.58099	50.3522	1.28e-12	5.48e-11	788046	800737	CHTF18
ENSG00000187608	1.42599	5.87713	23.2531	1.42e-06	9.83e-06	1001138	1014540	ISG15
ENSG00000163918	1.42541	3.7714	71.1602	3.29e-17	5.7e-15	186789880	186807058	RFC4
ENSG00000140379	1.42452	2.93314	19.1805	1.19e-05	6.18e-05	79960892	79971196	BCL2A1
ENSG00000243479	1.42423	0.442104	17.281	3.22e-05	0.000146157	157010805	157016426	MNX1-AS1
ENSG00000088836	1.42259	3.61909	14.3006	0.000155813	0.000562771	3227417	3239559	SLC4A11
ENSG00000105011	1.42231	4.41161	24.5069	7.4e-07	5.61e-06	14119512	14136613	ASF1B
ENSG00000279495	1.42159	0.902163	46.5978	8.72e-12	2.91e-10	105370418	105372918	AL928654.4
ENSG00000239672	1.42121	5.35254	37.4337	9.46e-10	1.71e-08	51153559	51162428	NME1
ENSG00000272141	1.42089	2.04074	18.3705	1.82e-05	8.93e-05	1169357	1170343	AL390719.2
ENSG00000132530	1.42035	4.03568	37.24	1.04e-09	1.86e-08	6755447	6775647	XAF1
ENSG00000276070	1.42002	2.56396	16.8586	4.03e-05	0.000176599	36210924	36212878	CCL4L2
ENSG00000131378	1.42002	5.54825	30.3115	3.68e-08	4.12e-07	16313574	16514026	RFTN1
ENSG00000101916	1.41889	2.23021	19.4038	1.06e-05	5.59e-05	12906620	12923169	TLR8
ENSG00000157827	1.41865	5.28693	82.388	1.12e-19	3.87e-17	152335174	152649826	FMNL2
ENSG00000171320	1.41848	3.56256	21.619	3.33e-06	2.06e-05	27771949	27812640	ESCO2
ENSG00000166278	1.41835	4.73235	31.1359	2.41e-08	2.84e-07	31897785	31945672	C2
ENSG00000135740	1.41803	0.470913	47.3342	5.99e-12	2.1e-10	67237683	67272191	SLC9A5
ENSG00000280109	1.41778	1.89872	14.2637	0.000158897	0.000572161	41175231	41186788	PLAC4
ENSG00000198298	1.4167	1.51776	64.6575	8.91e-16	1e-13	43606419	43617904	ZNF485
ENSG00000114013	1.41558	3.51381	34.4718	4.32e-09	6.42e-08	122055362	122121139	CD86
ENSG00000112877	1.41501	2.55589	59.6151	1.15e-14	9.23e-13	612340	667168	CEP72
ENSG00000172986	1.4148	3.31366	20.8905	4.86e-06	2.87e-05	72888046	72998138	GXYLT2
ENSG00000161405	1.41428	5.90012	13.8651	0.00019641	0.000687677	39757718	39864312	IKZF3
ENSG00000213185	1.414	0.134769	44.0507	3.2e-11	8.99e-10	122849078	122879641	FAM24B
ENSG00000165661	1.4139	4.38907	76.6106	2.08e-18	4.99e-16	136206333	136245812	QSOX2
ENSG00000162878	1.41294	5.83369	22.7637	1.83e-06	1.23e-05	42048021	42058517	PKDCC
ENSG00000259529	1.41122	0.248709	38.7458	4.83e-10	9.58e-09	24147548	24166452	AL136295.5
ENSG00000174939	1.41098	3.28011	15.7213	7.34e-05	0.000296216	29900375	29919864	ASPHD1
ENSG00000175054	1.40997	4.81988	71.4068	2.91e-17	5.12e-15	142449007	142578733	ATR
ENSG00000179715	1.40985	3.61208	24.7416	6.56e-07	5.06e-06	47079603	47236662	PCED1B
ENSG00000081237	1.40919	6.6763	18.1533	2.04e-05	9.85e-05	198638457	198757476	PTPRC
ENSG00000225556	1.40868	1.16214	26.4615	2.69e-07	2.32e-06	151837819	151840557	C2CD4D
ENSG00000077514	1.40865	4.96284	62.3042	2.94e-15	2.77e-13	74493851	74669117	POLD3
ENSG00000135679	1.40841	6.3881	48.7909	2.85e-12	1.1e-10	68808177	68850686	MDM2
ENSG00000158486	1.40808	0.813092	22.0481	2.66e-06	1.7e-05	20933111	21159441	DNAH3
ENSG00000089505	1.4077	0.569731	65.9321	4.67e-16	5.75e-14	66566393	66579137	CMTM1
ENSG00000099998	1.40743	5.47233	37.2807	1.02e-09	1.83e-08	24219654	24245142	GGT5
ENSG00000279801	1.40703	0.271068	34.213	4.94e-09	7.19e-08	77444704	77447167	AC111170.3
ENSG00000244300	1.40685	0.74342	28.1421	1.13e-07	1.09e-06	128489212	128502970	GATA2-AS1
ENSG00000170703	1.40608	2.16139	9.2742	0.00232404	0.00568439	48762235	48817214	TTLL6
ENSG00000196739	1.40573	5.05955	35.932	2.04e-09	3.35e-08	114155537	114312511	COL27A1
ENSG00000235568	1.40566	3.53883	29.8553	4.66e-08	5.03e-07	42380407	42432403	NFAM1
ENSG00000130600	1.40455	5.02015	10.1761	0.00142271	0.00374636	1995176	2001470	H19
ENSG00000105717	1.40385	1.19238	39.2466	3.74e-10	7.71e-09	19561707	19618693	PBX4
ENSG00000163823	1.40351	3.57257	32.5497	1.16e-08	1.52e-07	46201711	46208313	CCR1
ENSG00000125319	1.40309	2.11118	41.1258	1.43e-10	3.33e-09	44141906	44162476	C17orf53
ENSG00000143702	1.40257	4.65831	51.004	9.22e-13	4.13e-11	243124428	243255348	CEP170
ENSG00000161791	1.40257	5.86021	46.8614	7.62e-12	2.59e-10	49636499	49708165	FMNL3
ENSG00000138758	1.4024	6.79228	100.159	1.41e-23	1.39e-20	76949703	77040384	2020-09-11
ENSG00000179611	1.40195	1.95704	21.5423	3.46e-06	2.13e-05	43968424	43971199	DGKZP1
ENSG00000064763	1.40145	4.19185	45.8765	1.26e-11	4e-10	29149103	29340980	FAR2
ENSG00000151746	1.40135	3.96092	77.6492	1.23e-18	3.15e-16	32106835	32383633	BICD1
ENSG00000164934	1.40087	5.08302	72.3296	1.82e-17	3.33e-15	103414714	103443453	DCAF13
ENSG00000135144	1.40056	4.1037	18.8208	1.44e-05	7.28e-05	113056709	113098028	DTX1
ENSG00000183773	1.39836	0.333316	23.8627	1.03e-06	7.49e-06	20965108	20981360	AIFM3
ENSG00000233038	1.39818	1.26951	25.905	3.59e-07	2.99e-06	157854529	157863011	AC011899.2
ENSG00000117399	1.39757	5.07948	20.9379	4.74e-06	2.8e-05	43358981	43363203	CDC20
ENSG00000245149	1.39702	0.865279	43.1439	5.09e-11	1.36e-09	124462485	124474582	RNF139-AS1
ENSG00000050730	1.39701	0.440831	22.0987	2.59e-06	1.66e-05	121131408	121227466	TNIP3
ENSG00000099377	1.39513	4.4182	50.2459	1.36e-12	5.74e-11	30985207	30989147	HSD3B7
ENSG00000110492	1.39495	7.89321	16.7669	4.23e-05	0.000184159	46380756	46383837	MDK
ENSG00000139998	1.39449	4.58078	41.6167	1.11e-10	2.67e-09	64945814	64973226	RAB15
ENSG00000162511	1.39235	7.93951	23.7848	1.08e-06	7.75e-06	30732469	30757774	LAPTM5
ENSG00000143195	1.39222	1.70468	14.3585	0.000151097	0.000548566	166895711	166975540	ILDR2
ENSG00000103522	1.39093	2.70398	14.3397	0.000152609	0.00055308	27402174	27452042	IL21R
ENSG00000186854	1.39059	3.78385	14.8053	0.000119197	0.000447517	84821650	84907008	TRABD2A
ENSG00000114270	1.38967	4.78722	14.0445	0.000178531	0.000632855	48564073	48595267	COL7A1
ENSG00000188897	1.38899	0.611177	26.2487	3e-07	2.56e-06	11359845	11527245	AC099489.1
ENSG00000144381	1.38829	7.82645	59.5804	1.17e-14	9.35e-13	197486584	197516737	HSPD1
ENSG00000273142	1.38695	3.09581	46.1214	1.11e-11	3.59e-10	66902857	66906297	AC073335.2
ENSG00000279696	1.38651	0.207148	38.8757	4.52e-10	9.08e-09	93726654	93729805	AP001273.1
ENSG00000154319	1.38622	2.82142	13.6422	0.000221156	0.000762337	11421476	11475908	FAM167A
ENSG00000205238	1.38484	0.15122	20.8129	5.06e-06	2.97e-05	102551232	102562308	SPDYE2
ENSG00000262580	1.38475	1.39515	34.3934	4.5e-09	6.65e-08	80200673	80205949	AC087741.1
ENSG00000147010	1.38441	6.01612	65.0824	7.18e-16	8.32e-14	19533977	19887600	SH3KBP1
ENSG00000157657	1.38406	4.83012	50.663	1.1e-12	4.79e-11	113876282	114056591	ZNF618
ENSG00000133488	1.38305	0.112845	10.0198	0.00154863	0.00402623	30488902	30505711	SEC14L4
ENSG00000184060	1.38269	3.80464	55.4995	9.35e-14	5.63e-12	30906344	30959322	ADAP2
ENSG00000164611	1.38253	4.6678	21.8767	2.91e-06	1.84e-05	160421855	160428739	PTTG1
ENSG00000100298	1.3825	0.0373812	26.1913	3.09e-07	2.62e-06	39097224	39104067	APOBEC3H
ENSG00000136167	1.38205	7.44861	19.8464	8.39e-06	4.58e-05	46125920	46211871	LCP1
ENSG00000136824	1.3813	5.06613	63.0994	1.97e-15	2e-13	104094260	104141419	SMC2
ENSG00000109861	1.38086	7.44279	38.6006	5.2e-10	1.02e-08	88293592	88337761	CTSC
ENSG00000157613	1.38013	8.26247	13.3444	0.00025919	0.000872885	46277662	46321409	CREB3L1
ENSG00000270804	1.38005	1.75982	61.9365	3.55e-15	3.29e-13	57867885	57868834	AC010326.4
ENSG00000198223	1.37887	3.06984	34.9343	3.41e-09	5.24e-08	1268800	1310381	CSF2RA
ENSG00000112559	1.37746	4.03667	25.1235	5.38e-07	4.26e-06	41636882	41654246	MDFI
ENSG00000261488	1.37668	0.179008	20.1097	7.31e-06	4.07e-05	112133423	112135359	TBILA
ENSG00000151790	1.37666	1.72332	16.5402	4.76e-05	0.000203972	155854738	155920406	TDO2
ENSG00000236017	1.37647	0.713047	38.0732	6.81e-10	1.29e-08	1401769	1414028	ASMTL-AS1
ENSG00000198732	1.37585	3.11842	8.65261	0.00326593	0.00760165	69854131	70032366	SMOC1
ENSG00000175772	1.37531	0.864459	26.0132	3.39e-07	2.84e-06	110375138	110384442	LINC01106
ENSG00000105366	1.37509	1.49551	17.7068	2.58e-05	0.000120619	51450847	51458456	SIGLEC8
ENSG00000173083	1.37505	3.84602	21.1353	4.28e-06	2.57e-05	83292461	83335153	HPSE
ENSG00000177575	1.37334	5.04748	26.3088	2.91e-07	2.49e-06	7470813	7503893	CD163
ENSG00000187010	1.37283	0.162017	24.4286	7.71e-07	5.81e-06	25272393	25330445	RHD
ENSG00000198286	1.3727	4.736	16.4143	5.09e-05	0.000215797	2906141	3043945	CARD11
ENSG00000234883	1.37229	1.20161	20.2685	6.73e-06	3.79e-05	25561909	25575168	MIR155HG
ENSG00000120334	1.37179	2.78196	89.9903	2.39e-21	1.39e-18	173799550	173824720	CENPL
ENSG00000188452	1.37097	3.50456	32.4363	1.23e-08	1.6e-07	181536672	181680665	CERKL
ENSG00000170542	1.36943	5.24852	28.9064	7.6e-08	7.75e-07	2887270	2903309	SERPINB9
ENSG00000274925	1.3687	0.299214	51.8309	6.05e-13	2.88e-11	25257952	25261066	ZKSCAN2-DT
ENSG00000130270	1.36773	1.00633	28.2853	1.05e-07	1.02e-06	1782075	1812276	ATP8B3
ENSG00000178860	1.36762	3.42251	29.539	5.48e-08	5.81e-07	71841549	71844468	MSC
ENSG00000179528	1.36715	0.061464	30.6112	3.15e-08	3.6e-07	74497517	74503316	LBX2
ENSG00000172243	1.36704	3.06606	31.8351	1.68e-08	2.09e-07	10116777	10130258	CLEC7A
ENSG00000203668	1.36632	3.83097	56.027	7.15e-14	4.46e-12	241628853	241640254	CHML
ENSG00000008277	1.36613	2.68999	41.2266	1.36e-10	3.18e-09	87934143	88202889	ADAM22
ENSG00000221955	1.36601	3.98799	31.5186	1.98e-08	2.4e-07	125082636	125212864	SLC12A8
ENSG00000267751	1.36589	0.291466	22.4531	2.15e-06	1.41e-05	567210	572228	AC009005.1
ENSG00000065911	1.3654	5.53493	48.8434	2.77e-12	1.08e-10	74198610	74217565	MTHFD2
ENSG00000196247	1.36496	3.7445	58.6523	1.88e-14	1.4e-12	64666083	64711582	ZNF107
ENSG00000173110	1.36284	2.20068	13.9817	0.000184595	0.00065165	161524540	161526894	HSPA6
ENSG00000175305	1.36262	2.00595	39.2198	3.79e-10	7.8e-09	94879770	94896678	CCNE2
ENSG00000213222	1.36215	0.724095	65.7024	5.24e-16	6.3e-14	131723253	131724279	AC093724.1
ENSG00000013573	1.36206	4.31353	57.0795	4.19e-14	2.83e-12	31073860	31104799	DDX11
ENSG00000137563	1.36175	4.36103	27.1356	1.9e-07	1.71e-06	63015079	63038806	GGH
ENSG00000242193	1.36166	4.87825	32.6756	1.09e-08	1.44e-07	178006136	178037950	CRYZL2P
ENSG00000125895	1.36154	1.58505	19.1803	1.19e-05	6.18e-05	1180561	1185415	TMEM74B
ENSG00000166508	1.36152	6.441	51.4335	7.41e-13	3.46e-11	100092728	100101940	MCM7
ENSG00000147592	1.36098	4.99264	30.8176	2.83e-08	3.29e-07	70635318	70669185	LACTB2
ENSG00000135905	1.36073	4.46023	29.2232	6.45e-08	6.72e-07	224765090	225042445	DOCK10
ENSG00000175711	1.35939	2.09814	76.9724	1.73e-18	4.32e-16	82942155	83051810	B3GNTL1
ENSG00000162692	1.35919	4.9868	29.8466	4.68e-08	5.05e-07	100719742	100739045	VCAM1
ENSG00000197355	1.35879	3.84023	62.9413	2.13e-15	2.13e-13	137077517	137084539	UAP1L1
ENSG00000171365	1.35835	4.12287	38.2997	6.07e-10	1.16e-08	49922596	50099235	CLCN5
ENSG00000157227	1.35804	7.75588	51.439	7.39e-13	3.45e-11	22836560	22849027	MMP14
ENSG00000106066	1.35756	5.10304	26.6939	2.38e-07	2.09e-06	28995235	29195451	CPVL
ENSG00000122483	1.35722	2.30035	62.9968	2.07e-15	2.08e-13	93179919	93278730	CCDC18
ENSG00000203326	1.3569	2.90236	44.0862	3.14e-11	8.89e-10	53365693	53392217	ZNF525
ENSG00000117385	1.35668	4.85332	80.1475	3.47e-19	1.02e-16	42746335	42767084	P3H1
ENSG00000253930	1.35667	0.739253	40.8956	1.61e-10	3.69e-09	23189279	23190675	TNFRSF10A-AS1
ENSG00000130675	1.35556	2.45706	15.5714	7.94e-05	0.000316423	156994051	157010663	MNX1
ENSG00000181634	1.35498	4.00593	30.8113	2.84e-08	3.29e-07	114784652	114806039	TNFSF15
ENSG00000228109	1.35487	0.49774	43.4338	4.39e-11	1.19e-09	196999460	197004744	MELTF-AS1
ENSG00000251493	1.35408	1.79736	13.5344	0.000234233	0.000800137	73444827	73448777	FOXD1
ENSG00000167088	1.35389	5.61842	55.2173	1.08e-13	6.39e-12	21612314	21633524	SNRPD1
ENSG00000270127	1.35363	0.793453	23.2889	1.39e-06	9.68e-06	100547765	100550153	AC027020.2
ENSG00000084774	1.35269	6.03197	76.7604	1.93e-18	4.7e-16	27217369	27243943	CAD
ENSG00000166451	1.35256	3.64126	52.1811	5.06e-13	2.48e-11	81006498	81033114	CENPN
ENSG00000115221	1.35235	5.61283	11.4248	0.000724686	0.00210555	160099667	160200313	ITGB6
ENSG00000092969	1.3515	3.27979	18.0678	2.13e-05	0.000102426	218345336	218444619	TGFB2
ENSG00000154127	1.3513	3.5716	43.4028	4.46e-11	1.21e-09	122655722	122814473	UBASH3B
ENSG00000013810	1.35122	5.32771	33.1369	8.59e-09	1.17e-07	1712891	1745171	TACC3
ENSG00000146094	1.3511	4.53736	17.0663	3.61e-05	0.00016077	177501907	177511274	DOK3
ENSG00000172322	1.35088	0.686357	25.0488	5.59e-07	4.41e-06	9951316	9995694	CLEC12A
ENSG00000185947	1.3502	3.99687	77.8359	1.12e-18	2.93e-16	31873807	31917357	ZNF267
ENSG00000177614	1.34974	1.52038	24.1589	8.87e-07	6.55e-06	230314490	230426332	PGBD5
ENSG00000130508	1.34947	6.46047	31.2809	2.23e-08	2.67e-07	1631887	1744852	PXDN
ENSG00000123843	1.3493	2.80224	11.932	0.000551774	0.00166995	207088860	207099993	C4BPB
ENSG00000177839	1.34888	1.56914	20.1604	7.12e-06	3.98e-05	141187127	141191541	PCDHB9
ENSG00000106683	1.34842	5.44643	60.6461	6.83e-15	5.85e-13	74082933	74122525	LIMK1
ENSG00000151725	1.34791	3.4454	26.6804	2.4e-07	2.11e-06	184694085	184734130	CENPU
ENSG00000124203	1.34784	2.25464	14.8335	0.000117432	0.000441703	59123381	59259113	ZNF831
ENSG00000039560	1.34635	5.87097	56.5781	5.4e-14	3.5e-12	34656328	34832612	RAI14
ENSG00000153044	1.34635	2.61382	45.979	1.2e-11	3.82e-10	69189574	69210357	CENPH
ENSG00000182162	1.34622	4.59911	10.5975	0.0011324	0.00308497	1462581	1537185	P2RY8
ENSG00000116852	1.34568	4.48919	24.3378	8.08e-07	6.06e-06	200969390	201023700	KIF21B
ENSG00000134954	1.3452	6.82378	42.8476	5.92e-11	1.54e-09	128458761	128587558	ETS1
ENSG00000147799	1.34487	3.70344	42.9457	5.63e-11	1.47e-09	144529179	144605816	ARHGAP39
ENSG00000145423	1.34456	7.54922	10.4014	0.00125917	0.00337894	153780591	153789083	SFRP2
ENSG00000272405	1.34442	3.23487	14.848	0.000116534	0.000438945	156641666	156644887	AL365181.3
ENSG00000251364	1.34412	0.842983	17.8845	2.35e-05	0.000111305	7418826	7513644	AC107884.1
ENSG00000174123	1.34358	3.06932	8.15581	0.00429233	0.00958593	38772238	38782990	TLR10
ENSG00000117115	1.34345	3.93899	17.7911	2.47e-05	0.000116175	17066761	17119451	PADI2
ENSG00000227782	1.34342	0.188621	31.4036	2.1e-08	2.53e-07	16040472	16041273	AC002553.1
ENSG00000128641	1.34321	5.68578	59.4313	1.27e-14	9.98e-13	191245185	191425389	MYO1B
ENSG00000149346	1.34294	3.53504	71.0143	3.55e-17	6.05e-15	10435305	10636829	SLX4IP
ENSG00000163485	1.34283	0.959321	25.0129	5.69e-07	4.48e-06	203090654	203167405	ADORA1
ENSG00000188848	1.34274	1.12137	8.26142	0.00404965	0.00912491	42110853	42152878	BEND4
ENSG00000040275	1.3426	3.44577	61.8715	3.67e-15	3.38e-13	169583636	169604778	SPDL1
ENSG00000204282	1.34249	2.16812	42.2581	8e-11	2.01e-09	78107398	78111799	TNRC6C-AS1
ENSG00000169783	1.34227	2.3716	34.8243	3.61e-09	5.51e-08	77613027	77820900	LINGO1
ENSG00000104147	1.34136	1.62412	30.5333	3.28e-08	3.73e-07	41309273	41332591	OIP5
ENSG00000217094	1.34087	0.428691	33.5448	6.96e-09	9.75e-08	32188323	32188817	PPIAP31
ENSG00000233695	1.34064	2.28553	25.1732	5.24e-07	4.17e-06	113815630	113845744	GAS6-AS1
ENSG00000227671	1.34035	3.85601	53.8808	2.13e-13	1.15e-11	247189851	247210856	AL390728.4
ENSG00000168496	1.34032	4.71392	50.5993	1.13e-12	4.92e-11	61792911	61797238	FEN1
ENSG00000107742	1.34005	6.27626	18.7732	1.47e-05	7.44e-05	72059034	72089032	SPOCK2
ENSG00000104689	1.3392	3.96485	42.5044	7.05e-11	1.79e-09	23190452	23225102	TNFRSF10A
ENSG00000107815	1.33902	3.3947	59.642	1.14e-14	9.16e-13	100987367	100994403	TWNK
ENSG00000134028	1.33854	3.77171	10.4304	0.00123957	0.00333301	24384285	24406013	ADAMDEC1
ENSG00000165732	1.33806	6.8287	61.1119	5.39e-15	4.74e-13	68956170	68985068	DDX21
ENSG00000167850	1.33786	0.791356	22.0117	2.71e-06	1.73e-05	74541073	74546115	CD300C
ENSG00000091106	1.33757	0.925185	42.1818	8.32e-11	2.08e-09	32224453	32265732	NLRC4
ENSG00000118557	1.33731	0.0724453	24.0185	9.54e-07	6.98e-06	72112157	72176878	PMFBP1
ENSG00000162636	1.33687	5.60936	56.3327	6.12e-14	3.9e-12	108560089	108644900	FAM102B
ENSG00000141497	1.33638	2.32833	40.3663	2.11e-10	4.69e-09	4739833	4746119	ZMYND15
ENSG00000261618	1.33568	0.13215	14.6203	0.000131488	0.000486555	78835307	78840525	AC083837.1
ENSG00000217555	1.33567	3.15899	40.4799	1.99e-10	4.45e-09	66552563	66566251	CKLF
ENSG00000260196	1.3348	1.60028	24.7765	6.44e-07	4.98e-06	17380649	17383531	AC124798.1
ENSG00000261061	1.33475	2.24917	50.6373	1.11e-12	4.84e-11	81030770	81031485	AC092718.4
ENSG00000267002	1.33278	1.92088	35.5953	2.43e-09	3.91e-08	43148368	43171037	AC060780.1
ENSG00000049540	1.33277	6.56464	16.0673	6.11e-05	0.000252992	74027789	74069907	ELN
ENSG00000119917	1.33219	5.37245	25.8911	3.61e-07	3.01e-06	89327997	89340971	IFIT3
ENSG00000258168	1.332	0.911797	16.1171	5.95e-05	0.000247419	70468080	70543040	AC025569.1
ENSG00000123338	1.331	5.47226	23.1565	1.49e-06	1.02e-05	54497752	54548243	NCKAP1L
ENSG00000230615	1.33062	1.57599	12.899	0.000328765	0.00107314	44030437	44115913	AL139220.2
ENSG00000230445	1.33048	0.320304	20.8401	4.99e-06	2.94e-05	27246350	27259455	LRRC37A6P
ENSG00000133106	1.33011	5.14997	26.2048	3.07e-07	2.61e-06	42886388	42992271	EPSTI1
ENSG00000117228	1.32993	6.28406	28.7839	8.09e-08	8.19e-07	89052319	89065230	GBP1
ENSG00000265107	1.32831	3.13117	39.5889	3.13e-10	6.63e-09	147756199	147773362	GJA5
ENSG00000088827	1.32792	4.50476	21.1511	4.24e-06	2.55e-05	3686970	3707128	SIGLEC1
ENSG00000130826	1.32734	5.62837	79.3639	5.17e-19	1.45e-16	154762742	154777689	DKC1
ENSG00000185697	1.3273	2.74315	20.8161	5.06e-06	2.97e-05	66562175	66614247	MYBL1
ENSG00000120318	1.32689	4.32941	47.5111	5.47e-12	1.95e-10	141653401	141682230	ARAP3
ENSG00000170049	1.32618	0.367502	36.4903	1.53e-09	2.61e-08	7921859	7929803	KCNAB3
ENSG00000169750	1.32605	2.41024	15.7719	7.15e-05	0.000289665	82031678	82034204	RAC3
ENSG00000274627	1.32546	2.08744	36.7885	1.32e-09	2.28e-08	NA	NA
ENSG00000244879	1.32514	3.76414	23.811	1.06e-06	7.66e-06	50354959	50372202	GABPB1-AS1
ENSG00000082512	1.32432	4.78234	37.1751	1.08e-09	1.92e-08	211326615	211374946	TRAF5
ENSG00000062822	1.32428	4.58263	43.0172	5.43e-11	1.43e-09	50384204	50418018	POLD1
ENSG00000197385	1.32424	1.56229	25.5672	4.27e-07	3.47e-06	31981750	31991723	ZNF860
ENSG00000166801	1.32341	5.11211	86.8321	1.18e-20	5.88e-18	59142748	59155039	FAM111A
ENSG00000257167	1.32227	1.80034	36.319	1.68e-09	2.82e-08	98512973	98516422	TMPO-AS1
ENSG00000254363	1.32205	1.06729	20.4427	6.14e-06	3.5e-05	140157319	140173051	AC011379.2
ENSG00000185864	1.32199	2.03201	27.8553	1.31e-07	1.23e-06	21834569	21880827	NPIPB4
ENSG00000236682	1.32147	0.593252	32.386	1.26e-08	1.63e-07	127388184	127400580	AC068282.1
ENSG00000267523	1.32118	0.150491	46.3264	1e-11	3.28e-10	55661901	55674715	AC008735.2
ENSG00000260418	1.32067	0.0385923	18.1673	2.02e-05	9.79e-05	136335714	136336087	AL023284.4
ENSG00000175265	1.32017	4.09635	25.1754	5.23e-07	4.16e-06	34379068	34437466	GOLGA8A
ENSG00000095002	1.32007	4.50808	59.8217	1.04e-14	8.45e-13	47403067	47663146	MSH2
ENSG00000135678	1.32001	5.33368	22.6602	1.93e-06	1.29e-05	68842197	68971570	CPM
ENSG00000279425	1.3194	0.556905	19.4465	1.03e-05	5.49e-05	24078481	24080669	AC092279.2
ENSG00000137507	1.31903	5.8832	28.6404	8.71e-08	8.7e-07	76657524	76670747	LRRC32
ENSG00000174130	1.31847	2.54403	23.6447	1.16e-06	8.24e-06	38823715	38856817	TLR6
ENSG00000111252	1.31824	5.80836	60.3291	8.03e-15	6.75e-13	111405923	111451623	SH2B3
ENSG00000141837	1.31822	2.873	12.8832	0.000331539	0.00108064	13206442	13633025	CACNA1A
ENSG00000240429	1.31791	0.694135	32.8563	9.92e-09	1.33e-07	179259028	179261273	LRRFIP1P1
ENSG00000117632	1.31751	6.4715	54.0264	1.98e-13	1.08e-11	25884181	25906991	STMN1
ENSG00000160791	1.31688	3.16046	21.8502	2.95e-06	1.86e-05	46370854	46376206	CCR5
ENSG00000244682	1.31651	1.7172	20.7124	5.34e-06	3.11e-05	161581339	161605662	FCGR2C
ENSG00000277534	1.31582	1.31685	28.0279	1.2e-07	1.14e-06	26542971	26545791	AC007996.1
ENSG00000203499	1.31543	4.56954	13.5457	0.000232828	0.000796238	143734140	143790644	IQANK1
ENSG00000231747	1.31509	0.558524	28.2729	1.05e-07	1.03e-06	112621809	112622167	AC079922.1
ENSG00000106397	1.31487	6.47894	51.6751	6.55e-13	3.1e-11	101205977	101218420	PLOD3
ENSG00000137101	1.31466	2.68512	13.4799	0.000241136	0.000820376	35609979	35646810	CD72
ENSG00000176692	1.31459	1.18196	18.111	2.08e-05	0.000100436	86566829	86569728	FOXC2
ENSG00000130309	1.31445	6.41415	96.3928	9.42e-23	7.49e-20	17555649	17583162	COLGALT1
ENSG00000232368	1.3139	1.16763	29.4858	5.63e-08	5.96e-07	30630298	30630825	FTLP2
ENSG00000261236	1.3134	5.60085	56.5858	5.38e-14	3.49e-12	144262045	144291438	BOP1
ENSG00000187775	1.31291	1.26124	46.2518	1.04e-11	3.39e-10	78423697	78577396	DNAH17
ENSG00000138074	1.31279	5.12273	50.6406	1.11e-12	4.84e-11	27199587	27212958	SLC5A6
ENSG00000122966	1.31241	4.49972	53.3881	2.74e-13	1.43e-11	119685791	119877320	CIT
ENSG00000166226	1.31233	6.7072	51.1322	8.64e-13	3.92e-11	69585426	69601570	CCT2
ENSG00000188211	1.31158	3.12788	26.601	2.5e-07	2.18e-06	17351800	17377341	NCR3LG1
ENSG00000177807	1.3105	0.882623	11.3905	0.000738202	0.00213848	159998651	160070160	KCNJ10
ENSG00000054598	1.31048	4.50764	18.6683	1.56e-05	7.81e-05	1609915	1613897	FOXC1
ENSG00000116701	1.31041	3.65691	32.0548	1.5e-08	1.9e-07	183555562	183590876	NCF2
ENSG00000180198	1.31026	5.08942	33.8397	5.98e-09	8.51e-08	28505943	28539300	RCC1
ENSG00000109943	1.31001	0.654583	16.1735	5.78e-05	0.000240953	122838500	122872643	CRTAM
ENSG00000248124	1.30975	2.4205	36.018	1.96e-09	3.23e-08	21796106	21820410	RRN3P1
ENSG00000134627	1.30957	2.84635	36.1565	1.82e-09	3.03e-08	94543840	94621421	PIWIL4
ENSG00000213801	1.30885	1.30646	35.7038	2.3e-09	3.73e-08	52927135	52942601	ZNF321P
ENSG00000106443	1.30805	5.79649	73.5344	9.89e-18	1.96e-15	10973336	11169623	PHF14
ENSG00000184408	1.30782	0.292762	15.8944	6.7e-05	0.000273957	120273175	120750337	KCND2
ENSG00000205268	1.30696	4.72461	54.6451	1.44e-13	8.17e-12	65714334	65842322	PDE7A
ENSG00000105486	1.3063	4.74826	39.321	3.6e-10	7.45e-09	48115445	48170603	LIG1
ENSG00000163599	1.30566	1.6462	15.4099	8.65e-05	0.000340352	203867771	203873965	CTLA4
ENSG00000092470	1.30539	3.46797	48.7668	2.88e-12	1.11e-10	43826980	43868412	WDR76
ENSG00000188060	1.30431	1.60262	27.8532	1.31e-07	1.23e-06	28592200	28595443	RAB42
ENSG00000167895	1.30387	4.91515	18.8167	1.44e-05	7.29e-05	78130770	78142968	TMC8
ENSG00000272841	1.30377	1.30313	24.7334	6.58e-07	5.07e-06	160990318	160992342	AL139393.2
ENSG00000166927	1.30373	4.73837	29.383	5.94e-08	6.25e-07	60378485	60395951	MS4A7
ENSG00000279649	1.30363	0.0862228	34.1468	5.11e-09	7.41e-08	68290087	68292790	AC020978.9
ENSG00000259933	1.30352	2.06658	20.5811	5.72e-06	3.29e-05	2091436	2095433	AC009065.2
ENSG00000128917	1.30347	3.88115	46.4544	9.38e-12	3.09e-10	40929340	40939073	DLL4
ENSG00000238273	1.30345	0.887107	26.6975	2.38e-07	2.09e-06	105363038	105378839	AC108058.1
ENSG00000223722	1.3029	0.556515	21.9639	2.78e-06	1.76e-05	31754720	31755121	AC023157.1
ENSG00000135763	1.30247	3.82783	73.4182	1.05e-17	2.05e-15	229626247	229660200	URB2
ENSG00000071575	1.30193	5.37756	33.9741	5.58e-09	8e-08	12716889	12742734	TRIB2
ENSG00000254198	1.30134	1.26495	46.9126	7.42e-12	2.53e-10	43125995	43126397	AC113191.1
ENSG00000240759	1.30122	1.14283	21.1295	4.29e-06	2.57e-05	42678873	42679124	RPS27P21
ENSG00000175643	1.30025	3.43641	35.3805	2.71e-09	4.31e-08	11249619	11381662	RMI2
ENSG00000043462	1.30002	5.26207	31.6538	1.84e-08	2.26e-07	170246233	170297815	LCP2
ENSG00000163564	1.29979	2.15096	15.392	8.74e-05	0.000343052	158930796	158977059	PYHIN1
ENSG00000163840	1.29962	6.63134	74.2327	6.94e-18	1.42e-15	122564338	122575203	DTX3L
ENSG00000119699	1.29929	4.09562	27.7229	1.4e-07	1.31e-06	75958097	75983011	TGFB3
ENSG00000152455	1.29892	3.29444	65.935	4.66e-16	5.75e-14	14878820	14904315	SUV39H2
ENSG00000204267	1.29865	5.24105	47.7984	4.72e-12	1.73e-10	32821833	32838770	TAP2
ENSG00000091129	1.29735	2.52777	21.6918	3.2e-06	1.99e-05	108147623	108456717	NRCAM
ENSG00000145014	1.29676	3.46419	54.8227	1.32e-13	7.52e-12	194587673	194633689	TMEM44
ENSG00000047457	1.29667	3.72442	11.4715	0.000706721	0.00206019	149162410	149221829	CP
ENSG00000133657	1.29649	6.79947	85.3856	2.46e-20	1.12e-17	194402672	194498364	ATP13A3
ENSG00000164604	1.29634	0.338312	37.9503	7.26e-10	1.36e-08	113078331	113087778	GPR85
ENSG00000196912	1.29601	2.11552	39.9589	2.59e-10	5.6e-09	97492663	97589965	ANKRD36B
ENSG00000135838	1.29572	3.85323	45.5424	1.49e-11	4.62e-10	182789293	182830384	NPL
ENSG00000254560	1.29482	1.07488	9.57564	0.00197176	0.00494309	27047186	27220113	BBOX1-AS1
ENSG00000059588	1.29216	4.78718	67.87	1.75e-16	2.47e-14	234391313	234479179	TARBP1
ENSG00000164465	1.29209	4.23072	46.5396	8.98e-12	2.99e-10	117453817	117569858	DCBLD1
ENSG00000159259	1.29179	3.13118	51.1145	8.71e-13	3.94e-11	36385392	36419015	CHAF1B
ENSG00000174799	1.29092	3.33787	80.4403	3e-19	8.87e-17	55948871	56033361	CEP135
ENSG00000117877	1.2904	1.96209	71.1464	3.32e-17	5.71e-15	45406644	45410737	CD3EAP
ENSG00000196735	1.29011	7.39666	16.4386	5.03e-05	0.000213425	32628179	32647062	HLA-DQA1
ENSG00000225783	1.29004	2.90773	15.0044	0.000107259	0.000408491	26646411	26676475	MIAT
ENSG00000135069	1.28967	4.77261	20.7123	5.34e-06	3.11e-05	78297125	78330093	PSAT1
ENSG00000229036	1.28936	1.22219	57.3654	3.62e-14	2.48e-12	143490424	143506406	VDAC1P8
ENSG00000204514	1.28934	3.75809	58.8404	1.71e-14	1.28e-12	57848731	57889074	ZNF814
ENSG00000188015	1.28918	0.594349	20.493	5.98e-06	3.43e-05	153547329	153549258	S100A3
ENSG00000269825	1.28898	1.72203	21.6943	3.2e-06	1.99e-05	52650437	52653284	AC022150.4
ENSG00000138587	1.28872	1.99549	31.8168	1.69e-08	2.1e-07	56421544	56465137	MNS1
ENSG00000261460	1.28846	0.239156	71.9727	2.18e-17	3.92e-15	72278867	72351794	AC009690.2
ENSG00000269737	1.28734	0.412134	20.2409	6.83e-06	3.84e-05	1671990	1674397	AL691432.1
ENSG00000140451	1.28707	2.15994	50.8342	1.01e-12	4.44e-11	64815632	64825668	PIF1
ENSG00000254206	1.28686	0.69883	33.9688	5.6e-09	8.02e-08	29381354	29404029	NPIPB11
ENSG00000175455	1.28603	4.67692	60.8919	6.03e-15	5.2e-13	123897305	123961408	CCDC14
ENSG00000128050	1.28593	6.51716	57.0271	4.3e-14	2.9e-12	56435741	56464578	PAICS
ENSG00000247373	1.28577	1.3355	55.2344	1.07e-13	6.36e-12	123575891	123585115	AC055713.1
ENSG00000264456	1.28518	0.173236	55.7393	8.27e-14	5.07e-12	30971652	30973312	AC138207.4
ENSG00000243449	1.28504	3.02526	18.6641	1.56e-05	7.82e-05	2041993	2043970	C4orf48
ENSG00000279078	1.28432	0.697847	21.2615	4.01e-06	2.42e-05	127997597	128000077	SND1-IT1
ENSG00000169213	1.28407	3.57212	11.959	0.000543831	0.00164933	51907956	51990700	RAB3B
ENSG00000250067	1.28363	0.565525	30.1725	3.95e-08	4.38e-07	19528861	19537581	YJEFN3
ENSG00000101898	1.28337	0.138637	41.2221	1.36e-10	3.19e-09	31547412	31548081	MCTS2P
ENSG00000067955	1.28318	5.40562	64.3303	1.05e-15	1.16e-13	67028984	67101058	CBFB
ENSG00000156876	1.28258	2.97988	65.7595	5.09e-16	6.17e-14	100083563	100132955	SASS6
ENSG00000275342	1.2824	5.66055	28.2764	1.05e-07	1.02e-06	8317736	8386439	PRAG1
ENSG00000066468	1.28231	6.10959	15.1429	9.97e-05	0.000384003	121478332	121598458	FGFR2
ENSG00000269343	1.28223	3.21357	63.3922	1.69e-15	1.77e-13	57819721	57846238	ZNF587B
ENSG00000272821	1.28036	1.0038	48.2132	3.82e-12	1.44e-10	50523926	50524780	U62317.2
ENSG00000160072	1.27958	4.0282	51.1431	8.59e-13	3.91e-11	1471765	1497848	ATAD3B
ENSG00000100350	1.27898	5.41761	31.7687	1.74e-08	2.15e-07	36487190	36507101	FOXRED2
ENSG00000049449	1.2788	6.43536	57.0065	4.34e-14	2.92e-12	32091074	32105722	RCN1
ENSG00000196562	1.2781	7.1117	32.6105	1.13e-08	1.48e-07	47656348	47786616	SULF2
ENSG00000103855	1.27687	6.10453	65.8488	4.87e-16	5.95e-14	73683966	73714514	CD276
ENSG00000270225	1.27596	1.93001	15.6783	7.51e-05	0.000301877	100052859	100053539	MTCO2P22
ENSG00000112799	1.27588	3.09505	17.5163	2.85e-05	0.000131439	6588108	6654983	LY86
ENSG00000272752	1.27571	0.68696	39.344	3.55e-10	7.38e-09	100336104	100367831	STAG3L5P-PVRIG2P-PILRB
ENSG00000075618	1.27541	6.10536	28.8899	7.66e-08	7.81e-07	5592816	5606655	FSCN1
ENSG00000119681	1.27502	6.96473	23.1668	1.49e-06	1.02e-05	74498183	74612378	LTBP2
ENSG00000078401	1.2747	3.96284	21.4571	3.62e-06	2.22e-05	12290361	12297194	EDN1
ENSG00000244242	1.27426	2.28255	44.1745	3e-11	8.55e-10	1732406	1750595	IFITM10
ENSG00000108375	1.27404	5.21756	13.0114	0.000309602	0.00101837	58353676	58417595	RNF43
ENSG00000114554	1.27384	6.32871	55.273	1.05e-13	6.25e-12	126988594	127037392	PLXNA1
ENSG00000213889	1.27355	1.62852	34.0816	5.28e-09	7.62e-08	45488777	45502510	PPM1N
ENSG00000196411	1.27326	6.45115	45.0893	1.88e-11	5.66e-10	100802565	100827523	EPHB4
ENSG00000253729	1.27301	7.62374	66.0237	4.46e-16	5.57e-14	47773111	47960178	PRKDC
ENSG00000161888	1.27261	2.66917	36.7701	1.33e-09	2.3e-08	11131520	11155808	SPC24
ENSG00000113555	1.27247	3.64712	39.0287	4.18e-10	8.5e-09	141943581	141969741	PCDH12
ENSG00000176619	1.27197	6.27158	45.2093	1.77e-11	5.37e-10	2427638	2456959	LMNB2
ENSG00000163781	1.27078	5.37632	67.0337	2.67e-16	3.56e-14	133598175	133662380	TOPBP1
ENSG00000106144	1.27063	5.39047	74.1857	7.11e-18	1.44e-15	143288215	143307696	CASP2
ENSG00000263272	1.27022	0.692784	32.6193	1.12e-08	1.47e-07	5425139	5432876	AC004148.2
ENSG00000256525	1.27018	2.73543	91.5223	1.1e-21	7.14e-19	64477785	64497054	POLG2
ENSG00000231503	1.26998	2.3248	26.6937	2.38e-07	2.09e-06	9239986	9240331	PTMAP4
ENSG00000171049	1.26966	1.20083	9.98486	0.00157832	0.00409169	51752026	51770531	FPR2
ENSG00000146143	1.26916	3.4328	96.2492	1.01e-22	7.91e-20	57314805	57646850	PRIM2
ENSG00000257027	1.2679	1.02953	31.1423	2.4e-08	2.83e-07	9658567	9662085	AC010186.3
ENSG00000189223	1.26748	4.01627	17.468	2.92e-05	0.000134305	113211421	113276581	PAX8-AS1
ENSG00000198720	1.26738	3.3004	37.1546	1.09e-09	1.93e-08	29589769	29614761	ANKRD13B
ENSG00000271870	1.26737	0.336847	37.314	1.01e-09	1.81e-08	3152942	3153435	AC024060.1
ENSG00000010292	1.26704	6.59823	52.7232	3.84e-13	1.94e-11	6493356	6531955	NCAPD2
ENSG00000183742	1.26587	5.63943	17.4696	2.92e-05	0.000134209	20134655	20217404	MACC1
ENSG00000180385	1.26576	1.70669	50.9279	9.58e-13	4.26e-11	9986893	10006990	EMC3-AS1
ENSG00000172927	1.2655	5.0172	10.9401	0.000941058	0.00263467	69294151	69367726	MYEOV
ENSG00000103995	1.26487	2.7266	59.3325	1.33e-14	1.04e-12	48712928	48811146	CEP152
ENSG00000224081	1.26472	1.25423	23.8057	1.07e-06	7.68e-06	94613814	94855426	SLC44A3-AS1
ENSG00000132205	1.26468	4.37736	25.1657	5.26e-07	4.18e-06	2847006	2916003	EMILIN2
ENSG00000179750	1.26466	2.40971	16.1891	5.73e-05	0.000239244	38982347	38992804	APOBEC3B
ENSG00000115828	1.26443	3.11445	16.9454	3.85e-05	0.000169774	37342827	37373322	QPCT
ENSG00000167670	1.26315	4.30856	50.2085	1.38e-12	5.83e-11	4402640	4445018	CHAF1A
ENSG00000139880	1.2626	3.08414	54.8644	1.29e-13	7.42e-12	23047062	23057538	CDH24
ENSG00000281026	1.2622	1.28819	30.7889	2.88e-08	3.33e-07	32504506	32509395	N4BP2L2-IT2
ENSG00000203760	1.26214	2.94551	38.6301	5.12e-10	1e-08	126340115	126348875	CENPW
ENSG00000065600	1.26136	2.59609	69.7294	6.8e-17	1.06e-14	212363928	212414901	TMEM206
ENSG00000204291	1.26123	7.73895	24.4578	7.6e-07	5.74e-06	98943179	99070792	COL15A1
ENSG00000120539	1.26096	3.68733	65.2748	6.51e-16	7.59e-14	27154824	27187953	MASTL
ENSG00000144959	1.26026	5.51045	39.0167	4.2e-10	8.55e-09	172630249	172711218	NCEH1
ENSG00000175274	1.26024	7.21327	45.1185	1.85e-11	5.59e-10	44885903	44951306	TP53I11
ENSG00000253284	1.2595	0.290909	23.407	1.31e-06	9.19e-06	19147074	19154659	AC092828.1
ENSG00000228393	1.25894	0.281621	41.337	1.28e-10	3.03e-09	104950315	105013044	LINC01004
ENSG00000235703	1.25862	0.850473	34.66	3.93e-09	5.92e-08	149938613	150224580	LINC00894
ENSG00000260852	1.25835	1.59204	52.091	5.3e-13	2.57e-11	30919319	30923269	FBXL19-AS1
ENSG00000144229	1.25799	0.875674	8.95828	0.00276214	0.00659158	136765545	137677718	THSD7B
ENSG00000119946	1.25662	2.5512	13.0672	0.000300519	0.000992507	99329356	99394330	CNNM1
ENSG00000246582	1.25635	1.41183	26.0799	3.28e-07	2.76e-06	23224471	23230926	AC100861.1
ENSG00000107443	1.25581	3.1086	75.7131	3.28e-18	7.51e-16	96043394	96060870	CCNJ
ENSG00000183199	1.2558	1.92437	50.0236	1.52e-12	6.32e-11	87891843	87894015	HSP90AB3P
ENSG00000139211	1.25555	4.25045	16.0868	6.05e-05	0.000250855	47075707	47079951	AMIGO2
ENSG00000132436	1.25537	3.55828	54.1767	1.83e-13	1.01e-11	50444128	50542535	FIGNL1
ENSG00000160293	1.25474	5.70032	41.9606	9.31e-11	2.29e-09	133761894	133992604	VAV2
ENSG00000139354	1.254	3.15742	52.2991	4.77e-13	2.35e-11	100573683	100628288	GAS2L3
ENSG00000242814	1.25375	0.920459	23.0479	1.58e-06	1.08e-05	124808828	124809233	AC113398.1
ENSG00000260872	1.25259	0.748667	27.5697	1.52e-07	1.4e-06	NA	NA
ENSG00000004399	1.25247	6.89242	42.5017	7.06e-11	1.79e-09	129555214	129606676	PLXND1
ENSG00000205089	1.25232	2.39076	16.6914	4.4e-05	0.000190651	132747426	132754403	CCNI2
ENSG00000231806	1.2521	0.591819	13.0762	0.000299076	0.000988262	94555054	94603990	PCAT7
ENSG00000268218	1.2516	0.0254556	40.0936	2.42e-10	5.29e-09	89268104	89273044	AC137932.3
ENSG00000017483	1.25119	4.12278	11.6779	0.000632452	0.00187776	48458537	48470260	SLC38A5
ENSG00000157542	1.25062	0.221318	8.63849	0.00329134	0.00765038	37607373	38121345	KCNJ6
ENSG00000100290	1.25053	3.84731	13.9555	0.000187187	0.000659564	43110750	43129712	BIK
ENSG00000185900	1.24895	2.78108	37.4337	9.46e-10	1.71e-08	43093498	43131180	POMK
ENSG00000213865	1.24891	1.56262	49.6793	1.81e-12	7.38e-11	NA	NA	C8orf44
ENSG00000127124	1.24872	4.39805	24.6223	6.97e-07	5.34e-06	41506365	42035925	HIVEP3
ENSG00000161921	1.24847	7.10234	33.831	6.01e-09	8.54e-08	4733531	4739928	CXCL16
ENSG00000189007	1.2481	2.90652	48.3	3.66e-12	1.39e-10	143422832	143450695	ADAT2
ENSG00000111729	1.24739	1.3763	30.114	4.07e-08	4.49e-07	8123632	8138607	CLEC4A
ENSG00000122778	1.24661	3.73793	33.1674	8.46e-09	1.16e-07	138831381	138981389	KIAA1549
ENSG00000119285	1.24656	5.34395	63.9627	1.27e-15	1.36e-13	236549005	236604516	HEATR1
ENSG00000197415	1.24524	1.25312	11.1208	0.000853668	0.00242416	157259742	157533619	VEPH1
ENSG00000122884	1.24517	5.03149	55.0515	1.17e-13	6.83e-12	73007217	73096974	P4HA1
ENSG00000015475	1.24517	4.80452	43.8841	3.48e-11	9.69e-10	17734138	17774770	BID
ENSG00000183918	1.24496	1.99262	13.5073	0.000237641	0.000810069	124227868	124373197	SH2D1A
ENSG00000260942	1.2448	0.330927	42.4093	7.4e-11	1.87e-09	240582700	240586699	CAPN10-DT
ENSG00000112852	1.24414	1.4778	18.0807	2.12e-05	0.000101851	141094606	141098703	PCDHB2
ENSG00000080824	1.24349	9.66337	65.4436	5.98e-16	7.09e-14	102080742	102139699	HSP90AA1
ENSG00000161996	1.24265	4.71456	46.0336	1.16e-11	3.73e-10	649311	667833	WDR90
ENSG00000232629	1.24222	3.86974	10.6805	0.0010827	0.00297046	32756098	32763532	HLA-DQB2
ENSG00000154429	1.2422	3.68903	43.9887	3.3e-11	9.25e-10	229321011	229343294	CCSAP
ENSG00000225507	1.24208	0.286635	45.5729	1.47e-11	4.57e-10	47956793	47957318	AC069282.1
ENSG00000165752	1.2419	2.91195	33.8563	5.93e-09	8.44e-08	132207492	132331847	STK32C
ENSG00000156531	1.24189	4.65477	55.3444	1.01e-13	6.06e-12	134373312	134428791	PHF6
ENSG00000113532	1.2418	3.96579	26.7999	2.26e-07	2e-06	100806933	100903282	ST8SIA4
ENSG00000119535	1.24175	4.23733	16.1804	5.76e-05	0.000240165	36466043	36483278	CSF3R
ENSG00000005801	1.24155	4.16612	77.9866	1.04e-18	2.73e-16	3339261	3379222	ZNF195
ENSG00000177192	1.24128	4.04195	69.5261	7.54e-17	1.16e-14	131929200	131945896	PUS1
ENSG00000135723	1.24112	4.31076	62.7532	2.34e-15	2.31e-13	67229387	67247481	FHOD1
ENSG00000269867	1.24075	1.73272	46.2609	1.04e-11	3.38e-10	57867038	57868172	AC010326.3
ENSG00000100346	1.24047	0.0255691	12.7653	0.000353108	0.00114142	39570753	39689735	CACNA1I
ENSG00000150594	1.2404	5.4265	9.94362	0.00161408	0.00417063	111077029	111080907	ADRA2A
ENSG00000204604	1.24004	4.18115	38.0358	6.95e-10	1.31e-08	52838010	52857649	ZNF468
ENSG00000198466	1.23897	4.87105	66.257	3.96e-16	5.05e-14	57849859	57865117	ZNF587
ENSG00000123870	1.23877	0.963142	28.6055	8.87e-08	8.83e-07	52588505	52597345	ZNF137P
ENSG00000169896	1.23869	3.63509	26.6467	2.44e-07	2.14e-06	31259967	31332892	ITGAM
ENSG00000120802	1.23853	6.61973	50.4069	1.25e-12	5.35e-11	98515579	98550351	TMPO
ENSG00000127328	1.2384	4.55777	54.8548	1.3e-13	7.44e-12	69738860	69823204	RAB3IP
ENSG00000234062	1.23828	0.797841	60.5037	7.34e-15	6.23e-13	136909369	137022143	AL390879.1
ENSG00000048392	1.23799	5.18974	44.9007	2.07e-11	6.16e-10	102204502	102238961	RRM2B
ENSG00000110446	1.23783	5.32048	37.3231	1e-09	1.8e-08	60937084	60952530	SLC15A3
ENSG00000161381	1.23774	4.27268	36.3134	1.68e-09	2.82e-08	39063313	39154394	PLXDC1
ENSG00000214595	1.23762	1.5578	17.2342	3.3e-05	0.000149321	54723499	54972025	EML6
ENSG00000112182	1.23752	2.93376	13.2772	0.000268647	0.000900452	89926528	90296908	BACH2
ENSG00000074590	1.23722	3.96378	52.0425	5.43e-13	2.62e-11	106063340	106140033	NUAK1
ENSG00000162931	1.23721	0.579553	28.2917	1.04e-07	1.02e-06	228407935	228416861	TRIM17
ENSG00000245275	1.23713	0.300563	50.098	1.46e-12	6.13e-11	154325568	154445850	SAP30L-AS1
ENSG00000244482	1.23694	0.951365	22.2962	2.34e-06	1.52e-05	54236592	54242791	LILRA6
ENSG00000226312	1.23682	0.878141	32.452	1.22e-08	1.59e-07	201140278	201157823	CFLAR-AS1
ENSG00000119640	1.23662	2.67089	50.7721	1.04e-12	4.56e-11	75053237	75069483	ACYP1
ENSG00000116830	1.23651	4.48298	62.5656	2.58e-15	2.5e-13	117060326	117107453	TTF2
ENSG00000235174	1.23638	3.10865	25.7312	3.92e-07	3.22e-06	73373108	73373263	RPL39P3
ENSG00000164199	1.23617	0.600467	9.13436	0.00250853	0.00607045	90529344	91164437	ADGRV1
ENSG00000198208	1.23595	2.3426	40.7323	1.75e-10	3.98e-09	74903951	74923302	RPS6KL1
ENSG00000164171	1.23567	6.02667	22.5346	2.06e-06	1.36e-05	52989340	53094779	ITGA2
ENSG00000108511	1.23534	3.59605	14.491	0.000140829	0.000515708	48595751	48604992	HOXB6
ENSG00000156140	1.23465	0.523074	28.3479	1.01e-07	9.92e-07	72280969	72569221	ADAMTS3
ENSG00000228486	1.23434	0.60802	26.0413	3.34e-07	2.81e-06	97664217	97703064	C2orf92
ENSG00000136122	1.23419	2.58366	36.6573	1.41e-09	2.42e-08	72727749	72756198	BORA
ENSG00000152056	1.23415	3.83791	21.7914	3.04e-06	1.91e-05	223751686	223838027	AP1S3
ENSG00000120694	1.2341	6.6019	59.8088	1.05e-14	8.49e-13	31134973	31162388	HSPH1
ENSG00000183340	1.23404	3.31565	74.5633	5.87e-18	1.24e-15	96389989	96507574	JRKL
ENSG00000185090	1.23348	3.63936	22.4253	2.18e-06	1.43e-05	37793802	37801137	MANEAL
ENSG00000280383	1.2318	0.881523	31.1046	2.44e-08	2.88e-07	45657019	45680130	Z95331.1
ENSG00000164125	1.23179	6.04323	27.3577	1.69e-07	1.54e-06	158124474	158173318	FAM198B
ENSG00000183615	1.23162	2.05556	38.1911	6.41e-10	1.22e-08	32247222	32248856	FAM167B
ENSG00000179766	1.231	0.388601	22.1313	2.55e-06	1.64e-05	35406755	35483035	ATP8B5P
ENSG00000165029	1.23087	5.69417	40.8522	1.64e-10	3.77e-09	104781006	104928155	ABCA1
ENSG00000123610	1.22952	2.54181	17.4204	3e-05	0.000137111	151357592	151380046	TNFAIP6
ENSG00000110172	1.22927	4.48203	60.3018	8.14e-15	6.81e-13	90200429	90223077	CHORDC1
ENSG00000112655	1.22911	5.42228	24.7521	6.52e-07	5.03e-06	43076307	43161719	PTK7
ENSG00000077274	1.22886	5.22723	8.51529	0.00352176	0.00810427	111245099	111270483	CAPN6
ENSG00000141696	1.22886	4.48482	44.1055	3.11e-11	8.82e-10	41801947	41812604	P3H4
ENSG00000115541	1.22866	6.22017	43.1052	5.19e-11	1.38e-09	197500140	197503449	HSPE1
ENSG00000175130	1.22846	7.77607	22.3419	2.28e-06	1.49e-05	32333839	32336233	MARCKSL1
ENSG00000105948	1.22798	2.59364	47.6108	5.2e-12	1.87e-10	139133744	139191986	TTC26
ENSG00000204149	1.22758	2.8451	38.7903	4.72e-10	9.4e-09	49982190	50010499	AGAP6
ENSG00000089327	1.22698	7.15906	34.0655	5.33e-09	7.67e-08	35154730	35169881	FXYD5
ENSG00000166428	1.22634	3.23042	9.98006	0.00158244	0.00409953	104924713	104937761	PLD4
ENSG00000055044	1.22631	6.10204	63.4539	1.64e-15	1.73e-13	202265736	202303661	NOP58
ENSG00000175857	1.2262	2.71359	10.884	0.00097	0.00270284	58491435	58497090	GAPT
ENSG00000104218	1.22526	4.08808	74.2634	6.84e-18	1.41e-15	67062417	67196778	CSPP1
ENSG00000145604	1.22518	4.47359	42.3874	7.49e-11	1.89e-09	36151989	36184319	SKP2
ENSG00000180071	1.22504	0.783724	12.0958	0.000505356	0.00154902	38571358	38620596	ANKRD18A
ENSG00000259820	1.22452	2.2145	33.3385	7.74e-09	1.07e-07	134792020	134798272	AC083843.2
ENSG00000246859	1.22371	0.974191	27.4625	1.6e-07	1.47e-06	111510396	111739726	STARD4-AS1
ENSG00000134815	1.22348	4.79703	73.5998	9.57e-18	1.9e-15	47349315	47382704	DHX34
ENSG00000196358	1.22341	1.7307	27.4743	1.59e-07	1.46e-06	132161676	132244526	NTNG2
ENSG00000052749	1.22334	4.92478	53.7397	2.29e-13	1.23e-11	97356358	97426076	RRP12
ENSG00000139182	1.223	5.53107	42.9296	5.67e-11	1.48e-09	7129698	7158945	CLSTN3
ENSG00000186907	1.2228	1.59385	29.7741	4.85e-08	5.22e-07	57460528	57477534	RTN4RL2
ENSG00000090447	1.22223	3.95635	64.1216	1.17e-15	1.28e-13	4257186	4273075	TFAP4
ENSG00000164484	1.22193	3.47887	16.4392	5.02e-05	0.000213395	130366017	130443067	TMEM200A
ENSG00000136286	1.22184	4.35553	14.5065	0.000139675	0.00051227	44962662	44979088	MYO1G
ENSG00000110031	1.22182	4.83349	14.6262	0.00013108	0.000485224	58526871	58578220	LPXN
ENSG00000185379	1.2218	3.61079	131.181	2.26e-30	1.14e-26	35092208	35121522	RAD51D
ENSG00000117009	1.22138	1.10738	17.4387	2.97e-05	0.000136044	241532134	241595642	KMO
ENSG00000272674	1.22121	2.39758	17.2557	3.27e-05	0.000147852	141181399	141186399	PCDHB16
ENSG00000185753	1.221	4.52594	62.3535	2.87e-15	2.73e-13	40626921	40647561	CXorf38
ENSG00000213139	1.22083	0.387727	34.5164	4.23e-09	6.31e-08	186538441	186546702	CRYGS
ENSG00000279089	1.22079	0.94169	45.7428	1.35e-11	4.24e-10	51183191	51186403	AC005839.1
ENSG00000132967	1.22059	2.63811	38.3197	6.01e-10	1.15e-08	22381819	22382929	HMGB1P5
ENSG00000100336	1.22035	3.40596	25.9726	3.46e-07	2.9e-06	36189124	36204840	APOL4
ENSG00000143110	1.22035	4.27369	27.2097	1.83e-07	1.65e-06	111473792	111478512	C1orf162
ENSG00000158806	1.22034	0.164417	15.3178	9.09e-05	0.000354851	22024125	22036897	NPM2
ENSG00000115423	1.22011	1.00163	18.0275	2.18e-05	0.00010434	84516455	84819589	DNAH6
ENSG00000083857	1.22	8.05919	34.4983	4.27e-09	6.35e-08	186587794	186726722	FAT1
ENSG00000261505	1.21985	1.38362	44.3825	2.7e-11	7.79e-10	1317891	1322845	AL031714.1
ENSG00000105472	1.21962	3.58023	31.6136	1.88e-08	2.3e-07	50723364	50725718	CLEC11A
ENSG00000111788	1.21872	1.67951	40.0923	2.42e-10	5.29e-09	9277235	9313241	AC009533.1
ENSG00000139146	1.21698	5.51035	43.1142	5.16e-11	1.37e-09	31280584	31327058	SINHCAF
ENSG00000197961	1.21664	5.02712	59.0291	1.55e-14	1.19e-12	9560353	9584533	ZNF121
ENSG00000128944	1.21658	3.62338	45.481	1.54e-11	4.76e-10	40382721	40394246	KNSTRN
ENSG00000069424	1.21619	5.06329	30.4065	3.5e-08	3.95e-07	5990927	6101193	KCNAB2
ENSG00000197405	1.21607	4.707	18.013	2.19e-05	0.000105001	47290023	47322066	C5AR1
ENSG00000234602	1.21552	0.196682	10.4333	0.00123762	0.00332899	55219564	55227315	MCIDAS
ENSG00000114656	1.21518	0.949214	14.1962	0.000164699	0.000590567	128909866	129002690	KIAA1257
ENSG00000113460	1.21515	4.57481	63.9669	1.27e-15	1.36e-13	34915677	34925996	BRIX1
ENSG00000174871	1.21457	1.65149	9.52352	0.00202855	0.00506417	66278175	66285301	CNIH2
ENSG00000169031	1.21347	2.14453	11.4961	0.000697435	0.00203614	227164624	227314792	COL4A3
ENSG00000159147	1.21295	3.46794	60.3819	7.81e-15	6.58e-13	33559542	33588706	DONSON
ENSG00000070814	1.21225	6.14182	71.1652	3.29e-17	5.7e-15	150357629	150400308	TCOF1
ENSG00000222009	1.21196	2.30181	35.3685	2.73e-09	4.33e-08	44808482	44815585	BTBD19
ENSG00000260027	1.21193	3.97197	17.2857	3.22e-05	0.000145861	48607232	48633572	HOXB7
ENSG00000104043	1.21178	2.01299	36.8032	1.31e-09	2.27e-08	49858238	50182817	ATP8B4
ENSG00000279502	1.21175	0.366928	9.82831	0.00171846	0.00440084	72756398	72757016	AC016542.2
ENSG00000189366	1.21164	0.0894268	15.4867	8.31e-05	0.000328768	125929275	125937039	ALG1L
ENSG00000130589	1.21163	6.77162	34.4767	4.31e-09	6.41e-08	63558086	63574239	HELZ2
ENSG00000249437	1.21148	0.605942	20.0326	7.61e-06	4.21e-05	70968166	71025339	NAIP
ENSG00000143401	1.21105	5.64765	67.6469	1.96e-16	2.71e-14	150218417	150236156	ANP32E
ENSG00000196497	1.21041	1.75482	61.8871	3.64e-15	3.36e-13	24180219	24188869	IPO4
ENSG00000002746	1.2094	0.264097	21.976	2.76e-06	1.75e-05	43112629	43566001	HECW1
ENSG00000227039	1.20934	1.11116	10.599	0.00113146	0.00308317	44921051	44929678	ITGB2-AS1
ENSG00000196876	1.20915	1.71485	19.1008	1.24e-05	6.41e-05	51590266	51812864	SCN8A
ENSG00000158163	1.20856	2.60424	19.6398	9.35e-06	5.03e-05	138061990	138115818	DZIP1L
ENSG00000089195	1.20795	3.97172	71.7207	2.48e-17	4.42e-15	5937228	5950558	TRMT6
ENSG00000204301	1.20784	4.51713	45.1431	1.83e-11	5.53e-10	32194843	32224067	NOTCH4
ENSG00000183765	1.20691	2.90749	50.0634	1.49e-12	6.19e-11	28687743	28742422	CHEK2
ENSG00000185404	1.2069	4.38946	58.5348	2e-14	1.47e-12	230327184	230403732	SP140L
ENSG00000185070	1.20684	4.49115	14.3914	0.000148477	0.000540274	85530144	85654428	FLRT2
ENSG00000166881	1.20684	4.63611	49.5588	1.93e-12	7.78e-11	57055643	57088063	NEMP1
ENSG00000225217	1.2064	1.43185	15.7547	7.21e-05	0.000291812	161606291	161608217	HSPA7
ENSG00000100036	1.20621	2.86378	34.2163	4.93e-09	7.19e-08	30635781	30669016	SLC35E4
ENSG00000235961	1.20553	0.01878	9.18683	0.00243762	0.00592289	153072454	153075019	PNMA6A
ENSG00000104415	1.20551	3.28759	13.264	0.000270553	0.000906035	133191039	133231690	WISP1
ENSG00000197696	1.20544	2.53708	27.6019	1.49e-07	1.38e-06	84655129	84658563	NMB
ENSG00000136206	1.20511	0.339784	27.1592	1.87e-07	1.69e-06	43997897	44010122	SPDYE1
ENSG00000187372	1.20457	2.61562	19.741	8.87e-06	4.81e-05	141213919	141218979	PCDHB13
ENSG00000253910	1.20424	1.69202	19.3813	1.07e-05	5.65e-05	141360042	141512979	PCDHGB2
ENSG00000120800	1.20392	4.80381	65.1052	7.1e-16	8.25e-14	101280105	101386618	UTP20
ENSG00000105383	1.20364	2.03875	15.9634	6.46e-05	0.00026554	51225064	51243860	CD33
ENSG00000164733	1.2023	9.84954	47.9646	4.34e-12	1.61e-10	11842524	11869448	CTSB
ENSG00000137841	1.20222	4.0411	26.1687	3.13e-07	2.65e-06	40278176	40307935	PLCB2
ENSG00000147044	1.20206	6.30311	47.9635	4.34e-12	1.61e-10	41514934	41923517	CASK
ENSG00000168394	1.20176	7.37892	23.6457	1.16e-06	8.24e-06	32845209	32853978	TAP1
ENSG00000188820	1.20143	2.68079	15.4304	8.56e-05	0.000337428	116461370	116463771	CALHM6
ENSG00000166762	1.20093	1.69986	32.6197	1.12e-08	1.47e-07	43628503	43668118	CATSPER2
ENSG00000179406	1.20055	3.14208	35.385	2.71e-09	4.3e-08	66376044	66493566	LINC00174
ENSG00000176912	1.2002	0.765605	21.6593	3.26e-06	2.02e-05	630886	658340	TYMSOS
ENSG00000224699	1.20008	0.356592	50.9771	9.35e-13	4.17e-11	110347116	110443817	LAMTOR5-AS1
ENSG00000198106	1.19965	0.113503	10.1512	0.00144207	0.00378941	29291220	29372110	SNX29P2
ENSG00000130303	1.19961	6.67083	22.5347	2.06e-06	1.36e-05	17402939	17405630	BST2
ENSG00000196407	1.19951	0.610496	13.7374	0.000210228	0.000729575	151847101	151853712	THEM5
ENSG00000113356	1.19863	2.01906	20.5919	5.68e-06	3.28e-05	90471748	90514557	POLR3G
ENSG00000280734	1.19862	2.70348	31.725	1.78e-08	2.19e-07	99486962	99499306	LINC01232
ENSG00000142089	1.19793	9.10729	32.0049	1.54e-08	1.94e-07	319676	327537	IFITM3
ENSG00000198134	1.19727	0.889863	48.3451	3.57e-12	1.36e-10	12111163	12111489	AC007537.1
ENSG00000204899	1.19712	4.27485	47.6939	4.98e-12	1.8e-10	72708367	72727629	MZT1
ENSG00000182472	1.19684	1.9078	16.4736	4.93e-05	0.000210097	38730187	38769904	CAPN12
ENSG00000196436	1.19679	1.38952	10.3823	0.00127227	0.00340924	74377878	74392080	NPIPB15
ENSG00000103064	1.19566	3.52129	52.323	4.71e-13	2.32e-11	68264516	68301823	SLC7A6
ENSG00000147180	1.19559	3.04987	30.702	3.01e-08	3.45e-07	85243991	85273362	ZNF711
ENSG00000143851	1.19504	4.29596	12.7675	0.000352696	0.00114023	202147013	202161588	PTPN7
ENSG00000118308	1.19491	4.05644	8.48342	0.00358397	0.00822823	25004342	25108334	LRMP
ENSG00000128805	1.19454	1.73594	31.1951	2.33e-08	2.77e-07	48446036	48656265	ARHGAP22
ENSG00000246889	1.19412	0.0510758	47.917	4.45e-12	1.64e-10	70372246	70398488	AP000487.1
ENSG00000234072	1.19363	2.20592	62.3423	2.89e-15	2.73e-13	27356246	27367622	AC074117.1
ENSG00000184786	1.19326	0.400387	38.1913	6.41e-10	1.22e-08	169740109	169751587	TCTE3
ENSG00000215788	1.19285	3.04218	26.5001	2.64e-07	2.28e-06	6460786	6466175	TNFRSF25
ENSG00000149636	1.1928	3.92365	53.1403	3.11e-13	1.6e-11	36751791	36773818	DSN1
ENSG00000161091	1.19267	5.84723	53.8302	2.19e-13	1.18e-11	3538261	3574290	MFSD12
ENSG00000130429	1.19263	7.40546	29.9029	4.54e-08	4.93e-07	99374249	99394816	ARPC1B
ENSG00000269131	1.19249	2.35474	62.6021	2.53e-15	2.47e-13	NA	NA
ENSG00000166741	1.19244	5.61784	24.2578	8.43e-07	6.28e-06	114257787	114313536	NNMT
ENSG00000188807	1.19222	4.59755	54.5392	1.52e-13	8.53e-12	9588911	9614877	TMEM201
ENSG00000112029	1.19218	3.24649	50.0684	1.48e-12	6.18e-11	152970519	152983579	FBXO5
ENSG00000182600	1.19172	2.05733	14.2027	0.000164132	0.000588721	232857270	232878708	SNORC
ENSG00000169403	1.19141	4.8884	28.052	1.18e-07	1.13e-06	28147166	28193936	PTAFR
ENSG00000115687	1.19124	3.63719	32.038	1.51e-08	1.91e-07	241106099	241150264	PASK
ENSG00000132182	1.19106	6.0498	15.0821	0.000102937	0.000394784	13316235	13420322	NUP210
ENSG00000111913	1.19063	4.20414	12.1565	0.000489164	0.0015055	24804282	25042170	RIPOR2
ENSG00000204588	1.19062	0.637867	21.3204	3.89e-06	2.36e-05	109987063	109996140	LINC01123
ENSG00000177943	1.19035	2.84661	27.1447	1.89e-07	1.7e-06	136850943	136860799	MAMDC4
ENSG00000154153	1.19024	4.59514	18.0373	2.17e-05	0.000103845	16473038	16617058	RETREG1
ENSG00000157214	1.18986	5.57768	33.8922	5.83e-09	8.3e-08	90167590	90238137	STEAP2
ENSG00000096968	1.18982	5.4865	18.992	1.31e-05	6.74e-05	4984390	5129948	JAK2
ENSG00000254838	1.18938	3.69606	13.535	0.000234156	0.000799934	6713536	6746439	GVINP1
ENSG00000105821	1.18926	4.65222	71.2855	3.09e-17	5.41e-15	103312289	103344830	DNAJC2
ENSG00000276517	1.18906	0.615075	30.541	3.27e-08	3.72e-07	32526504	32529507	AL133243.3
ENSG00000134802	1.18889	4.79326	41.8	1.01e-10	2.46e-09	57406954	57427580	SLC43A3
ENSG00000112118	1.18888	6.37802	56.004	7.23e-14	4.5e-12	52264014	52284881	MCM3
ENSG00000110665	1.18887	0.763774	15.1185	0.00010097	0.000388392	2295628	2303049	C11orf21
ENSG00000070404	1.18838	5.00129	16.8276	4.09e-05	0.000179076	676392	683392	FSTL3
ENSG00000120149	1.18804	2.9192	16.7131	4.35e-05	0.000188732	174724582	174730896	MSX2
ENSG00000257497	1.1878	0.319333	24.2906	8.28e-07	6.19e-06	75483454	75489820	AC121761.1
ENSG00000099840	1.18765	1.34265	9.57004	0.00197778	0.00495517	2096429	2099593	IZUMO4
ENSG00000151576	1.18761	4.16956	83.2923	7.08e-20	2.67e-17	114005833	114088422	QTRT2
ENSG00000175489	1.18705	3.14266	23.0946	1.54e-06	1.05e-05	18391137	18397622	LRRC25
ENSG00000155893	1.187	3.67955	43.6008	4.03e-11	1.1e-09	141228726	141367753	PXYLP1
ENSG00000139133	1.18681	1.92731	57.2133	3.91e-14	2.66e-12	34022468	34029694	ALG10
ENSG00000188372	1.18545	1.56812	19.1044	1.24e-05	6.4e-05	76397518	76442071	ZP3
ENSG00000204577	1.18512	1.91624	27.0459	1.99e-07	1.78e-06	54216278	54223506	LILRB3
ENSG00000089048	1.18503	4.62456	46.3305	9.99e-12	3.27e-10	13714322	13784886	ESF1
ENSG00000070718	1.185	3.80328	58.9905	1.58e-14	1.21e-12	42152946	42171673	AP3M2
ENSG00000196187	1.18464	6.73576	37.1367	1.1e-09	1.95e-08	225845536	225882380	TMEM63A
ENSG00000139974	1.18383	2.74914	45.7196	1.36e-11	4.28e-10	60981114	61083733	SLC38A6
ENSG00000147874	1.18287	4.16821	53.7217	2.31e-13	1.24e-11	19053141	19102904	HAUS6
ENSG00000213782	1.1821	1.3588	49.2057	2.3e-12	9.11e-11	12813316	12829981	DDX47
ENSG00000225855	1.18188	1.67026	45.7546	1.34e-11	4.22e-10	155316863	155324176	RUSC1-AS1
ENSG00000112195	1.18166	0.712407	8.93301	0.00280062	0.00666481	41189749	41201149	TREML2
ENSG00000133110	1.18147	7.95426	18.394	1.8e-05	8.83e-05	37562583	37598844	POSTN
ENSG00000163006	1.18145	2.1412	47.9015	4.48e-12	1.65e-10	108786757	108885477	CCDC138
ENSG00000166012	1.18116	5.59623	50.4437	1.23e-12	5.28e-11	93729948	93784391	TAF1D
ENSG00000279233	1.18108	0.638144	25.3341	4.82e-07	3.86e-06	125138245	125141711	AC122688.3
ENSG00000205664	1.18051	2.73707	37.9202	7.37e-10	1.38e-08	NA	NA
ENSG00000163521	1.18035	2.65546	25.7233	3.94e-07	3.23e-06	219236598	219245478	GLB1L
ENSG00000262188	1.17996	0.522215	12.3924	0.000431084	0.00135397	79919357	79925999	LINC01978
ENSG00000117154	1.17913	0.961229	11.7607	0.000604933	0.00180778	18107798	18378483	IGSF21
ENSG00000109685	1.17855	6.1395	64.5551	9.39e-16	1.04e-13	1871393	1982207	NSD2
ENSG00000259583	1.17855	1.59791	28.894	7.64e-08	7.79e-07	100892343	100919391	AC015712.2
ENSG00000115919	1.17844	3.78234	16.528	4.79e-05	0.000205118	142877657	143055833	KYNU
ENSG00000249700	1.17835	0.18121	23.7364	1.1e-06	7.92e-06	55363971	55395847	SRD5A3-AS1
ENSG00000161638	1.17828	7.59377	16.5848	4.65e-05	0.000200029	54395261	54419266	ITGA5
ENSG00000166130	1.1778	3.55178	75.8112	3.12e-18	7.22e-16	98613405	98645113	IKBIP
ENSG00000224411	1.17722	1.63758	42.2827	7.9e-11	1.99e-09	27888838	27891033	HSP90AA2P
ENSG00000027869	1.17721	3.05703	26.584	2.52e-07	2.2e-06	156806243	156816848	SH2D2A
ENSG00000138623	1.17708	4.19413	14.4787	0.000141753	0.000518672	74409289	74433958	SEMA7A
ENSG00000224094	1.17672	0.183186	25.2764	4.97e-07	3.97e-06	45159774	45160175	RPS24P8
ENSG00000131389	1.17665	5.86442	41.3912	1.25e-10	2.96e-09	14402576	14489349	SLC6A6
ENSG00000175928	1.17593	2.09698	9.47136	0.00208705	0.00519104	3799431	3849834	LRRN1
ENSG00000101187	1.17588	4.87382	19.3916	1.06e-05	5.62e-05	62642503	62685785	SLCO4A1
ENSG00000198796	1.17561	1.65082	10.8883	0.000967736	0.00269803	58481247	58629091	ALPK2
ENSG00000130193	1.17555	5.78696	31.2607	2.26e-08	2.69e-07	142727223	142736927	THEM6
ENSG00000231409	1.17552	0.268468	27.6957	1.42e-07	1.33e-06	34943080	34943394	AC018868.1
ENSG00000183763	1.17516	1.77392	37.3109	1.01e-09	1.81e-08	49828601	49856574	TRAIP
ENSG00000171793	1.17446	4.50845	58.5623	1.97e-14	1.46e-12	40979688	41012565	CTPS1
ENSG00000134245	1.17446	4.16376	15.3449	8.96e-05	0.000350466	112466541	112530165	WNT2B
ENSG00000214182	1.17444	3.28475	34.5965	4.06e-09	6.08e-08	81689911	81691072	PTMAP5
ENSG00000125630	1.17435	4.68461	62.7545	2.34e-15	2.31e-13	112541915	112579818	POLR1B
ENSG00000103550	1.17364	4.24114	81.8432	1.47e-19	4.91e-17	19701937	19718235	KNOP1
ENSG00000280287	1.17346	0.618991	31.8842	1.64e-08	2.04e-07	132550729	132554947	AC131212.3
ENSG00000183813	1.1732	2.28729	9.80246	0.00174278	0.00445257	32951644	32956349	CCR4
ENSG00000226287	1.17299	0.852813	20.1188	7.28e-06	4.05e-05	20701114	20704606	TMEM191A
ENSG00000118655	1.17255	3.35282	74.214	7.01e-18	1.43e-15	113905213	113914086	DCLRE1B
ENSG00000247903	1.17252	3.22787	38.4023	5.76e-10	1.11e-08	26971586	26979582	AC024896.1
ENSG00000069122	1.17214	4.98164	38.2051	6.37e-10	1.21e-08	46852522	46954943	ADGRF5
ENSG00000131019	1.17179	0.419159	20.8959	4.85e-06	2.86e-05	150061053	150069121	ULBP3
ENSG00000117593	1.17174	4.94506	49.9408	1.58e-12	6.56e-11	173824653	173858808	DARS2
ENSG00000170442	1.17129	0.213587	11.9835	0.000536724	0.00163116	52249300	52309163	KRT86
ENSG00000124635	1.17086	0.972863	18.4484	1.75e-05	8.62e-05	27125897	27132795	HIST1H2BJ
ENSG00000177570	1.17077	4.47158	30.041	4.23e-08	4.63e-07	118189455	118622112	SAMD12
ENSG00000167900	1.1702	5.82136	21.9343	2.82e-06	1.79e-05	78174091	78187233	TK1
ENSG00000272645	1.17003	1.98694	30.2222	3.85e-08	4.28e-07	223951394	223992594	GTF2IP20
ENSG00000148843	1.16955	5.44374	58.2592	2.3e-14	1.67e-12	103396626	103446294	PDCD11
ENSG00000211448	1.16929	5.71247	11.0754	0.000874801	0.00247625	80197526	80387757	DIO2
ENSG00000134901	1.1692	2.34616	46.3855	9.71e-12	3.19e-10	102784281	102798976	KDELC1
ENSG00000167680	1.16896	4.18496	32.1792	1.41e-08	1.8e-07	4542593	4559684	SEMA6B
ENSG00000108773	1.16888	5.35932	56.3641	6.02e-14	3.86e-12	42113111	42121367	KAT2A
ENSG00000262714	1.16821	0.564938	11.1467	0.0008418	0.00239451	53386944	53389085	AC007342.5
ENSG00000132330	1.16804	1.98801	63.0654	2e-15	2.02e-13	238060924	238099413	SCLY
ENSG00000182010	1.16719	3.05124	13.4212	0.000248796	0.000843145	62183035	62268844	RTKN2
ENSG00000261295	1.16657	0.200818	19.3534	1.09e-05	5.72e-05	NA	NA
ENSG00000160201	1.16642	0.929578	22.3248	2.3e-06	1.5e-05	43092956	43107570	U2AF1
ENSG00000205560	1.16608	0.508741	26.9879	2.05e-07	1.83e-06	50568861	50578465	CPT1B
ENSG00000143924	1.16578	6.52736	53.0415	3.27e-13	1.68e-11	42169353	42332548	EML4
ENSG00000213626	1.1657	5.87203	29.6709	5.12e-08	5.47e-07	30231534	30323730	LBH
ENSG00000180938	1.16494	0.636588	28.1088	1.15e-07	1.1e-06	124973295	124979389	ZNF572
ENSG00000102962	1.16397	3.36078	10.9809	0.000920557	0.00258414	57358783	57366189	CCL22
ENSG00000281207	1.16384	0.117143	41.6093	1.11e-10	2.68e-09	41014590	41043890	SLFNL1-AS1
ENSG00000255561	1.16344	0.717856	58.1575	2.42e-14	1.75e-12	111874056	111881243	FDXACB1
ENSG00000206530	1.16343	2.9337	32.5417	1.17e-08	1.52e-07	113286930	113441610	CFAP44
ENSG00000150637	1.16286	2.23544	20.8831	4.88e-06	2.88e-05	69831158	69961803	CD226
ENSG00000113504	1.16252	6.76386	36.811	1.3e-09	2.26e-08	1050384	1112063	SLC12A7
ENSG00000237945	1.16195	3.39758	19.8274	8.48e-06	4.62e-05	33915534	33977691	LINC00649
ENSG00000253522	1.16189	0.935659	10.1482	0.00144442	0.00379405	160438594	160487426	MIR3142HG
ENSG00000280007	1.16169	0.65048	29.7464	4.92e-08	5.28e-07	18110759	18131154	AC008079.1
ENSG00000127191	1.16138	4.27881	58.4344	2.1e-14	1.54e-12	136881912	136926607	TRAF2
ENSG00000106077	1.16098	4.97515	30.778	2.89e-08	3.35e-07	73736094	73738867	ABHD11
ENSG00000174938	1.16094	5.83478	14.9046	0.000113089	0.000427604	29871159	29899547	SEZ6L2
ENSG00000198393	1.16078	3.57648	62.7191	2.38e-15	2.34e-13	132986365	133032952	ZNF26
ENSG00000105963	1.16049	4.79175	27.5708	1.51e-07	1.4e-06	897900	955407	ADAP1
ENSG00000180263	1.16032	5.24738	31.2675	2.25e-08	2.68e-07	95076749	95217482	FGD6
ENSG00000177464	1.16017	3.19467	37.9939	7.1e-10	1.33e-08	45589764	45602212	GPR4
ENSG00000238121	1.15994	1.45165	11.8834	0.000566372	0.00170729	30340267	30377145	LINC00426
ENSG00000269352	1.15975	0.990522	34.8631	3.54e-09	5.42e-08	49856970	49859289	PTOV1-AS2
ENSG00000198538	1.15916	3.90132	38.5945	5.22e-10	1.02e-08	52797408	52857600	ZNF28
ENSG00000273045	1.15911	1.10721	29.1416	6.73e-08	6.97e-07	99141485	99151487	C2orf15
ENSG00000140030	1.15897	2.48028	20.3121	6.58e-06	3.71e-05	88005135	88014811	GPR65
ENSG00000100311	1.15894	4.41079	40.2261	2.26e-10	4.99e-09	39223359	39244982	PDGFB
ENSG00000226499	1.15835	0.0460982	20.1978	6.98e-06	3.91e-05	44843921	44844082	AL136380.1
ENSG00000215126	1.15816	0.720518	37.0685	1.14e-09	2.01e-08	41131306	41199261	CBWD6
ENSG00000102468	1.1577	1.29729	11.5853	0.000664763	0.00195676	46831550	46897076	HTR2A
ENSG00000160606	1.15769	3.25339	16.5122	4.83e-05	0.000206522	28724348	28727935	TLCD1
ENSG00000271533	1.15744	2.12024	26.5062	2.63e-07	2.28e-06	74209976	74213660	Z83843.1
ENSG00000113810	1.15695	5.95502	27.9066	1.27e-07	1.2e-06	160399274	160434954	SMC4
ENSG00000131187	1.15625	2.7369	10.2437	0.00137155	0.00363061	177402141	177409564	F12
ENSG00000159784	1.15621	1.31134	16.0262	6.25e-05	0.000257811	143353400	143362770	FAM131B
ENSG00000147162	1.15617	6.94972	45.3648	1.64e-11	5.03e-10	71533104	71575892	OGT
ENSG00000279406	1.15534	0.110689	29.9756	4.38e-08	4.77e-07	71364243	71366374	AL359183.1
ENSG00000160999	1.15491	3.48494	14.2998	0.000155879	0.000562862	102285091	102321711	SH2B2
ENSG00000198429	1.15479	2.34382	25.7239	3.94e-07	3.23e-06	11887782	11914329	ZNF69
ENSG00000124207	1.15458	6.63334	53.2496	2.94e-13	1.52e-11	49046246	49096960	CSE1L
ENSG00000169826	1.15446	4.83552	47.3663	5.89e-12	2.08e-10	43138445	43185302	CSGALNACT2
ENSG00000139343	1.15406	5.56412	44.1239	3.08e-11	8.75e-10	95858928	95903828	SNRPF
ENSG00000171310	1.15376	5.09538	18.0504	2.15e-05	0.000103223	104455295	104762014	CHST11
ENSG00000226696	1.15358	1.47806	36.2124	1.77e-09	2.95e-08	54444807	54449045	LENG8-AS1
ENSG00000160818	1.15335	5.06928	69.471	7.75e-17	1.18e-14	156594301	156601496	GPATCH4
ENSG00000161800	1.15315	5.10726	38.4164	5.71e-10	1.11e-08	49976923	50033136	RACGAP1
ENSG00000229320	1.15288	1.62844	67.5028	2.1e-16	2.89e-14	160565447	160569248	KRT8P12
ENSG00000141968	1.15288	4.00747	15.3003	9.17e-05	0.000357561	6772708	6857366	VAV1
ENSG00000251595	1.15268	0.29689	23.0333	1.59e-06	1.09e-05	425435	474129	ABCA11P
ENSG00000262222	1.15266	0.273136	28.2559	1.06e-07	1.03e-06	NA	NA
ENSG00000167747	1.15261	5.25574	32.7003	1.08e-08	1.42e-07	50797704	50804929	C19orf48
ENSG00000113569	1.15257	5.40461	60.5709	7.1e-15	6.05e-13	37288137	37371106	NUP155
ENSG00000162493	1.15105	4.92249	29.8765	4.6e-08	4.98e-07	13583465	13617957	PDPN
ENSG00000164038	1.15103	3.99856	19.9425	7.98e-06	4.39e-05	103019868	103085829	SLC9B2
ENSG00000105982	1.151	1.11421	35.1198	3.1e-09	4.84e-08	156640281	156677130	RNF32
ENSG00000231345	1.15066	0.413544	13.0075	0.000310253	0.00102028	50655967	50660472	BEND3P1
ENSG00000107937	1.15043	5.25969	80.7694	2.54e-19	7.77e-17	988434	1019932	GTPBP4
ENSG00000138035	1.1502	4.64529	65.8377	4.9e-16	5.96e-14	55634061	55693863	PNPT1
ENSG00000133131	1.14957	4.56031	43.202	4.94e-11	1.32e-09	106813871	107000212	MORC4
ENSG00000120708	1.14804	7.73152	19.4363	1.04e-05	5.51e-05	136028988	136063818	TGFBI
ENSG00000141524	1.14761	5.80493	30.4577	3.41e-08	3.86e-07	78107397	78132407	TMC6
ENSG00000155849	1.14731	5.09398	20.7583	5.21e-06	3.04e-05	36854361	37449249	ELMO1
ENSG00000118322	1.14688	5.98306	8.10009	0.00442631	0.00984244	160563120	160852214	ATP10B
ENSG00000145632	1.146	5.13857	22.8173	1.78e-06	1.2e-05	58453982	58460139	PLK2
ENSG00000260005	1.1459	0.19843	34.7891	3.67e-09	5.6e-08	81228707	81233983	AC027601.1
ENSG00000131355	1.14558	0.0982773	10.0182	0.00155004	0.00402942	14619117	14690027	ADGRE3
ENSG00000198056	1.14546	2.85279	41.8148	1e-10	2.45e-09	56731296	56752374	PRIM1
ENSG00000161179	1.14535	4.66553	28.6131	8.84e-08	8.81e-07	21628089	21630064	YDJC
ENSG00000125810	1.14523	6.44675	30.8746	2.75e-08	3.2e-07	23079360	23086324	CD93
ENSG00000135372	1.14521	5.67975	59.8542	1.02e-14	8.33e-13	34105617	34147670	NAT10
ENSG00000051825	1.14518	4.08127	63.6158	1.51e-15	1.61e-13	123152320	123244014	MPHOSPH9
ENSG00000169604	1.14462	7.22914	21.6516	3.27e-06	2.03e-05	69013178	69249327	ANTXR1
ENSG00000214391	1.14405	1.77364	30.3155	3.67e-08	4.11e-07	90282560	90284172	TUBAP2
ENSG00000129173	1.14403	3.75711	14.1644	0.000167513	0.00059933	19224063	19241620	E2F8
ENSG00000114805	1.14376	3.4747	13.3834	0.000253865	0.000857695	155375580	155745071	PLCH1
ENSG00000164683	1.14349	2.4171	28.7583	8.2e-08	8.28e-07	79762371	79767857	HEY1
ENSG00000223612	1.14348	0.21661	22.4224	2.19e-06	1.43e-05	145233001	145233519	AC241585.1
ENSG00000228492	1.14301	0.481922	20.3029	6.61e-06	3.73e-05	74202834	74204595	RAB11FIP1P1
ENSG00000134242	1.1424	3.47754	19.2592	1.14e-05	5.97e-05	113813811	113871753	PTPN22
ENSG00000171316	1.14232	5.29469	52.7461	3.8e-13	1.92e-11	60678740	60868028	CHD7
ENSG00000159063	1.14183	4.88545	54.8251	1.32e-13	7.52e-12	78100936	78139653	ALG8
ENSG00000111364	1.14181	3.8796	74.9462	4.84e-18	1.06e-15	123602077	123620943	DDX55
ENSG00000182866	1.14169	4.49594	11.3565	0.000751849	0.00217246	32251239	32286165	LCK
ENSG00000164163	1.1415	5.92234	56.7541	4.94e-14	3.24e-12	145098288	145129524	ABCE1
ENSG00000078237	1.1414	3.80368	59.324	1.34e-14	1.04e-12	4307763	4360028	TIGAR
ENSG00000135899	1.14095	3.50331	43.2113	4.91e-11	1.32e-09	230165186	230225729	SP110
ENSG00000123609	1.14085	4.97315	52.7829	3.73e-13	1.88e-11	151270470	151289894	NMI
ENSG00000145506	1.1407	1.42101	13.3708	0.000255568	0.000862482	1008802	1038943	NKD2
ENSG00000197168	1.14046	1.31179	27.1918	1.84e-07	1.67e-06	52033611	52129092	NEK5
ENSG00000260285	1.14042	0.498656	34.313	4.69e-09	6.89e-08	103525010	103529072	AL133367.1
ENSG00000161692	1.13981	3.02517	55.5552	9.09e-14	5.5e-12	44708608	44752264	DBF4B
ENSG00000168411	1.13972	4.98994	49.373	2.12e-12	8.45e-11	74621399	74666877	RFWD3
ENSG00000236540	1.13956	1.46232	47.7502	4.84e-12	1.76e-10	20058030	20070569	AC006547.1
ENSG00000166823	1.13933	0.907557	11.0142	0.000904165	0.00254491	89748661	89751310	MESP1
ENSG00000117597	1.13929	4.74378	94.3395	2.66e-22	1.88e-19	209827972	209857565	UTP25
ENSG00000160345	1.13884	1.1049	29.9959	4.33e-08	4.73e-07	135495181	135501734	C9orf116
ENSG00000264112	1.13867	2.65751	23.7465	1.1e-06	7.89e-06	57989039	57994850	AC015813.1
ENSG00000232677	1.13806	3.82716	13.8884	0.00019399	0.000680678	36259540	36331770	LINC00665
ENSG00000111837	1.13806	0.535168	25.9419	3.52e-07	2.94e-06	10762723	10838553	MAK
ENSG00000074966	1.13754	0.730647	15.895	6.7e-05	0.000273898	48066393	48134250	TXK
ENSG00000056277	1.13693	2.63638	47.8467	4.61e-12	1.69e-10	130202707	130268899	ZNF280C
ENSG00000006118	1.13691	4.77579	20.7862	5.14e-06	3.01e-05	60924460	60937159	TMEM132A
ENSG00000162695	1.13686	5.82289	59.9265	9.85e-15	8.06e-13	100896076	100981757	SLC30A7
ENSG00000173588	1.13678	2.97574	52.2328	4.93e-13	2.42e-11	94306449	94459988	CEP83
ENSG00000129038	1.13673	5.41537	25.7173	3.95e-07	3.24e-06	73925989	73952137	LOXL1
ENSG00000172264	1.1366	2.96574	9.88967	0.00166209	0.00427486	13995369	16053197	MACROD2
ENSG00000074047	1.1365	3.94575	17.0265	3.69e-05	0.00016367	120735623	120992653	GLI2
ENSG00000196209	1.13606	1.48654	17.9261	2.3e-05	0.000109182	1470741	1491587	SIRPB2
ENSG00000188313	1.13568	6.35713	53.8812	2.13e-13	1.15e-11	146515180	146544856	PLSCR1
ENSG00000138964	1.13542	3.68423	17.154	3.45e-05	0.000154655	44172956	44219533	PARVG
ENSG00000075131	1.13474	2.49937	60.5103	7.32e-15	6.22e-13	66336191	66386746	TIPIN
ENSG00000120278	1.13462	5.00108	34.9451	3.39e-09	5.22e-08	150599883	150843665	PLEKHG1
ENSG00000138496	1.1342	6.2769	48.4187	3.44e-12	1.31e-10	122527924	122564577	PARP9
ENSG00000188206	1.13412	2.93841	25.7415	3.9e-07	3.21e-06	NA	NA
ENSG00000011347	1.13325	3.74463	8.29165	0.00398278	0.00899481	61513714	61581148	SYT7
ENSG00000142149	1.13251	2.48284	14.0744	0.00017572	0.000624583	31873020	32044633	HUNK
ENSG00000180998	1.1324	0.134969	33.0466	9e-09	1.22e-07	52552836	52637713	GPR137C
ENSG00000183853	1.13231	5.68162	25.9946	3.42e-07	2.87e-06	157993273	158100262	KIRREL1
ENSG00000118707	1.13217	4.43451	63.3018	1.77e-15	1.83e-13	36573488	36593950	TGIF2
ENSG00000182957	1.13152	5.36438	41.8512	9.85e-11	2.41e-09	23979805	24307074	SPATA13
ENSG00000189190	1.13118	3.48513	44.417	2.65e-11	7.67e-10	52749942	52786807	ZNF600
ENSG00000154864	1.13099	3.08119	21.0122	4.56e-06	2.71e-05	10666483	11149569	PIEZO2
ENSG00000099250	1.13076	6.28432	39.705	2.95e-10	6.28e-09	33177492	33336262	NRP1
ENSG00000261884	1.13067	1.27054	39.7947	2.82e-10	6.02e-09	67929614	67936017	AC040162.1
ENSG00000224769	1.13049	2.0081	8.22045	0.00414209	0.00930358	195614947	195620233	MUC20P1
ENSG00000270344	1.13049	1.09642	45.5417	1.49e-11	4.62e-10	89524594	89548005	POC1B-AS1
ENSG00000143119	1.13041	5.86493	14.907	0.000112941	0.000427116	110871188	110899922	CD53
ENSG00000117560	1.1303	0.54264	13.4691	0.000242519	0.000824464	172659103	172666876	FASLG
ENSG00000101361	1.12994	6.42064	65.4172	6.06e-16	7.15e-14	2652593	2658393	NOP56
ENSG00000006625	1.12905	4.57377	42.5681	6.83e-11	1.74e-09	30496621	30504841	GGCT
ENSG00000215158	1.12894	1.24509	36.78	1.32e-09	2.29e-08	34164698	34244796	AC138409.2
ENSG00000137845	1.12861	6.6868	56.2896	6.25e-14	3.97e-12	58588809	58749791	ADAM10
ENSG00000196074	1.12834	1.33632	14.9763	0.00010887	0.000413889	59863564	59933655	SYCP2
ENSG00000276570	1.12833	0.630361	40.9534	1.56e-10	3.6e-09	55227219	55230279	AC010327.5
ENSG00000106701	1.12738	2.8093	28.7965	8.04e-08	8.14e-07	105447796	105552433	FSD1L
ENSG00000152193	1.12712	2.94655	82.3663	1.13e-19	3.88e-17	78614289	78659155	RNF219
ENSG00000267244	1.12701	0.86341	28.2425	1.07e-07	1.04e-06	1822089	1824542	AC012615.6
ENSG00000101945	1.12599	3.46362	42.5852	6.77e-11	1.73e-09	48695554	48709016	SUV39H1
ENSG00000079462	1.1257	4.36512	27.959	1.24e-07	1.18e-06	42297033	42303546	PAFAH1B3
ENSG00000189376	1.12536	2.58208	40.265	2.22e-10	4.91e-09	123219967	123241377	C8orf76
ENSG00000155307	1.12453	3.85479	19.8428	8.41e-06	4.59e-05	14485228	14658821	SAMSN1
ENSG00000138821	1.1241	4.43944	20.2317	6.86e-06	3.85e-05	102251041	102431258	SLC39A8
ENSG00000125871	1.12383	4.18357	48.2795	3.7e-12	1.4e-10	17969018	17991122	MGME1
ENSG00000279225	1.1235	1.00916	16.838	4.07e-05	0.000178287	63397707	63397946	AC138305.3
ENSG00000184307	1.12298	3.48235	27.8431	1.32e-07	1.24e-06	113947901	113965401	ZDHHC23
ENSG00000163811	1.12165	5.33626	66.5603	3.39e-16	4.44e-14	28894667	28948219	WDR43
ENSG00000182109	1.12152	1.03539	37.5436	8.94e-10	1.63e-08	NA	NA
ENSG00000137491	1.12117	6.46953	25.6727	4.05e-07	3.3e-06	75100563	75206549	SLCO2B1
ENSG00000127589	1.12108	1.26555	40.1205	2.39e-10	5.23e-09	30351873	30353518	TUBBP1
ENSG00000106991	1.12059	7.18301	39.2223	3.78e-10	7.79e-09	127815013	127854658	ENG
ENSG00000040608	1.12021	2.76792	19.6472	9.31e-06	5.01e-05	20241415	20283246	RTN4R
ENSG00000196418	1.11973	2.3007	56.2227	6.47e-14	4.1e-12	247121975	247172016	ZNF124
ENSG00000158711	1.11965	5.93445	65.9388	4.65e-16	5.75e-14	205597556	205632011	ELK4
ENSG00000153310	1.11961	5.8069	50.7424	1.05e-12	4.62e-11	129839593	130017129	FAM49B
ENSG00000173145	1.11932	4.04184	49.6139	1.87e-12	7.59e-11	94333226	94362959	NOC3L
ENSG00000197779	1.11855	2.75718	57.4738	3.43e-14	2.39e-12	47836902	48002561	ZNF81
ENSG00000170802	1.11774	4.73467	53.8328	2.18e-13	1.18e-11	48314637	48379295	FOXN2
ENSG00000037897	1.11763	3.36472	52.2473	4.89e-13	2.41e-11	57768471	57772119	METTL1
ENSG00000259972	1.117	1.62475	25.6857	4.02e-07	3.28e-06	74305127	74335346	AC009120.2
ENSG00000119397	1.11684	4.57402	35.6157	2.4e-09	3.88e-08	121074863	121177610	CNTRL
ENSG00000141506	1.11656	3.66993	19.2018	1.18e-05	6.13e-05	8878911	8965712	PIK3R5
ENSG00000213073	1.11568	0.340217	24.9287	5.95e-07	4.65e-06	160093082	160096212	AL353625.1
ENSG00000067798	1.11509	2.10761	11.6233	0.000651291	0.00192461	77324641	78213010	NAV3
ENSG00000227507	1.11484	4.53228	8.71649	0.00315344	0.00737773	31580525	31582522	LTB
ENSG00000145220	1.1141	4.17557	50.5954	1.14e-12	4.93e-11	4267701	4290154	LYAR
ENSG00000267680	1.11324	2.83265	56.8363	4.74e-14	3.14e-12	44094339	44109886	ZNF224
ENSG00000187653	1.11267	3.25891	18.8572	1.41e-05	7.16e-05	90838903	90839037	TMSB4XP8
ENSG00000141682	1.11255	3.10118	14.6615	0.000128647	0.000477545	59899996	59904305	PMAIP1
ENSG00000269378	1.11186	1.20515	21.4862	3.56e-06	2.19e-05	14621634	14622242	AC022149.1
ENSG00000131944	1.11168	1.82603	47.9927	4.28e-12	1.59e-10	32972209	32978229	FAAP24
ENSG00000279080	1.11148	0.149752	17.566	2.78e-05	0.000128574	38130216	38150612	AL022322.2
ENSG00000128973	1.11066	5.47687	45.1846	1.79e-11	5.43e-10	68206992	68257211	CLN6
ENSG00000178199	1.11048	3.46728	11.388	0.000739211	0.00214113	149446795	149485014	ZC3H12D
ENSG00000067167	1.11037	7.93485	36.3629	1.64e-09	2.77e-08	70573218	70608416	TRAM1
ENSG00000267040	1.11	1.65389	29.1773	6.6e-08	6.86e-07	57630302	57669296	AC027097.1
ENSG00000197147	1.10975	4.66541	51.5963	6.82e-13	3.21e-11	89524829	89597864	LRRC8B
ENSG00000150990	1.10957	4.75033	53.6088	2.45e-13	1.3e-11	124946825	124989131	DHX37
ENSG00000186767	1.10942	3.59027	26.7967	2.26e-07	2e-06	63347228	63351332	SPIN4
ENSG00000196604	1.1092	0.440055	18.1174	2.08e-05	0.000100143	130073535	130129222	POTEF
ENSG00000230438	1.1091	1.33382	12.6267	0.000380272	0.00121501	2851230	2881407	SERPINB9P1
ENSG00000185338	1.10896	4.05674	15.2301	9.52e-05	0.000369142	11254408	11256204	SOCS1
ENSG00000180257	1.10846	2.90703	45.3063	1.69e-11	5.16e-10	52949379	52962911	ZNF816
ENSG00000183484	1.10839	2.87522	16.5936	4.63e-05	0.000199247	105049395	105065445	GPR132
ENSG00000154928	1.10834	2.31714	11.6469	0.000643082	0.0019047	134597801	135260467	EPHB1
ENSG00000005844	1.10827	5.32088	12.0583	0.000515609	0.0015764	30472719	30523185	ITGAL
ENSG00000178718	1.10812	4.6929	29.3987	5.89e-08	6.21e-07	74954418	74956772	RPP25
ENSG00000176697	1.1081	0.42925	15.6606	7.58e-05	0.000304179	27654893	27722058	BDNF
ENSG00000140931	1.10802	4.66151	33.5941	6.79e-09	9.53e-08	66603874	66613892	CMTM3
ENSG00000186416	1.10799	3.11362	62.5153	2.64e-15	2.54e-13	119588337	119606443	NKRF
ENSG00000214796	1.10789	1.17629	19.9557	7.93e-06	4.36e-05	202851828	202861620	AC098934.1
ENSG00000273604	1.10782	2.52739	18.1683	2.02e-05	9.78e-05	38671703	38674957	EPOP
ENSG00000105855	1.10767	5.46146	21.5539	3.44e-06	2.12e-05	20330702	20415754	ITGB8
ENSG00000159055	1.1076	3.25381	39.4272	3.41e-10	7.11e-09	32268228	32279049	MIS18A
ENSG00000237676	1.1074	0.123187	16.9785	3.78e-05	0.000167311	32635222	32635554	RPL30P4
ENSG00000005108	1.10726	2.72532	21.2281	4.08e-06	2.46e-05	11370365	11832198	THSD7A
ENSG00000173209	1.10721	4.49499	35.3728	2.72e-09	4.33e-08	61177418	61191203	AHSA2P
ENSG00000183814	1.10719	3.11608	45.6434	1.42e-11	4.43e-10	226231149	226309869	LIN9
ENSG00000151692	1.10677	4.18426	34.4636	4.34e-09	6.44e-08	6917412	7068286	RNF144A
ENSG00000272849	1.10616	0.633861	25.0205	5.67e-07	4.47e-06	121797511	121801972	AC084018.1
ENSG00000173535	1.10572	1.87802	14.8738	0.000114947	0.000433797	23102921	23117445	TNFRSF10C
ENSG00000188322	1.10519	2.1218	13.7886	0.000204574	0.000712355	28259246	28323849	SBK1
ENSG00000178921	1.1051	4.43336	54.3264	1.7e-13	9.44e-12	8247618	8270491	PFAS
ENSG00000223705	1.10482	3.06158	37.8133	7.79e-10	1.44e-08	75410322	75416787	NSUN5P1
ENSG00000175216	1.10474	6.69329	65.7641	5.08e-16	6.17e-14	46743048	46846308	CKAP5
ENSG00000235173	1.10468	4.91564	51.0709	8.91e-13	3.99e-11	144137774	144140851	HGH1
ENSG00000183160	1.10443	4.71282	16.2345	5.6e-05	0.000234114	108589851	108598320	TMEM119
ENSG00000131153	1.10432	3.30393	18.913	1.37e-05	6.98e-05	85676198	85690073	GINS2
ENSG00000215252	1.10397	3.33837	16.2889	5.44e-05	0.000228397	34525207	34588503	GOLGA8B
ENSG00000197989	1.10327	3.0675	38.7183	4.9e-10	9.69e-09	28578538	28583132	SNHG12
ENSG00000103042	1.10308	4.6756	75.3235	4e-18	8.95e-16	58665109	58684770	SLC38A7
ENSG00000160766	1.10303	0.924892	45.3413	1.66e-11	5.07e-10	155213821	155227422	GBAP1
ENSG00000280046	1.10287	0.610041	34.0488	5.37e-09	7.74e-08	7858943	7866083	AC104581.4
ENSG00000213613	1.10286	0.541252	30.8694	2.76e-08	3.21e-07	87945502	87946024	RPL11P3
ENSG00000197629	1.10248	6.17985	13.8581	0.000197141	0.000689969	59208510	59212927	MPEG1
ENSG00000168918	1.10217	5.88474	18.0214	2.18e-05	0.000104622	233059967	233207903	INPP5D
ENSG00000135048	1.10191	6.43182	31.2252	2.3e-08	2.73e-07	71683366	71816690	CEMIP2
ENSG00000177084	1.10086	5.58911	51.1337	8.63e-13	3.92e-11	132623753	132687376	POLE
ENSG00000255737	1.10081	2.78013	31.237	2.28e-08	2.72e-07	57726271	57728356	AGAP2-AS1
ENSG00000196417	1.1005	3.41335	61.7695	3.86e-15	3.54e-13	53389793	53430413	ZNF765
ENSG00000141293	1.10034	3.00453	17.1955	3.37e-05	0.000151826	48133442	48430275	SKAP1
ENSG00000160131	1.10017	5.36592	65.4362	6e-16	7.1e-14	151396515	151409364	VMA21
ENSG00000111300	1.09999	4.7918	55.2154	1.08e-13	6.39e-12	112026689	112108796	NAA25
ENSG00000120685	1.09989	5.97168	63.2199	1.85e-15	1.9e-13	39009865	39038089	PROSER1
ENSG00000235280	1.09948	0.838722	15.5919	7.86e-05	0.000313519	112967484	112968824	MCF2L-AS1
ENSG00000244486	1.09943	4.81135	17.2213	3.33e-05	0.000150145	20424584	20437826	SCARF2
ENSG00000265735	1.09919	0.731097	11.1823	0.000825833	0.00235559	9442060	9442380	RN7SL5P
ENSG00000101773	1.09915	4.87194	34.7777	3.7e-09	5.61e-08	22798261	23026488	RBBP8
ENSG00000125485	1.09868	3.58511	64.9551	7.66e-16	8.77e-14	132592997	132670401	DDX31
ENSG00000116679	1.09837	6.7698	42.0756	8.78e-11	2.18e-09	185296388	185317273	IVNS1ABP
ENSG00000125247	1.09834	4.32538	54.5495	1.52e-13	8.51e-12	100603927	100675093	TMTC4
ENSG00000197093	1.09797	3.60916	26.1941	3.09e-07	2.62e-06	100159244	100168617	GAL3ST4
ENSG00000278771	1.09763	1.13544	10.0966	0.00148542	0.0038862	49853616	49853914	RN7SL3
ENSG00000188766	1.09748	1.58789	23.2425	1.43e-06	9.87e-06	38388421	38399587	SPRED3
ENSG00000174600	1.09719	4.0228	20.0591	7.51e-06	4.16e-05	108288044	108339317	CMKLR1
ENSG00000101265	1.09712	5.62493	14.5449	0.000136862	0.000503582	4780023	4823608	RASSF2
ENSG00000280927	1.09626	0.773892	29.2988	6.2e-08	6.49e-07	1210120	1218591	CTBP1-AS
ENSG00000080345	1.09591	5.86645	68.4945	1.27e-16	1.86e-14	151409883	151508013	RIF1
ENSG00000197646	1.09586	1.94457	22.0651	2.64e-06	1.68e-05	5510531	5571282	PDCD1LG2
ENSG00000218226	1.09563	1.19574	25.3891	4.69e-07	3.77e-06	158609706	158621636	TATDN2P2
ENSG00000041802	1.09557	5.19984	73.0452	1.27e-17	2.41e-15	194640791	194672463	LSG1
ENSG00000254093	1.0955	2.92848	27.9363	1.25e-07	1.19e-06	10764961	10839884	PINX1
ENSG00000159322	1.095	5.23474	64.712	8.67e-16	9.8e-14	72751369	72785846	ADPGK
ENSG00000166197	1.09496	6.59935	45.2663	1.72e-11	5.24e-10	102152176	102163871	NOLC1
ENSG00000275302	1.09445	3.70864	15.1953	9.69e-05	0.000375001	36103827	36105621	CCL4
[truncated: 5,562 more rows]

## Sheet: IGC vs. SNT
Supplementary Table S3C. DEGs between IGC and SNT samples
	note: SNT represents solid normal tissue, they are normal control
	logFC	logCPM	LR	P Value	FDR	start_position	end_position	external_gene_name	description
ENSG00000065361	1.18373	8.39432	54.6695	1.43e-13	1.94e-12	56076799	56103505	ERBB3	Receptor of growth factors NRG2, EREG, TGFA, and BTC
ENSG00000204580	1.04245	8.3027	38.0047	7.06e-10	5.23e-09	30876421	30900156	DDR1	Receptor of growth factor TTR
ENSG00000158769	1.21515	6.65105	63.6594	1.48e-15	2.71e-14	160995211	161021343	F11R	Receptor of growth factor BDNF
ENSG00000113721	1.41446	7.19968	38.2715	6.16e-10	4.62e-09	150113839	150155872	PDGFRB	Receptor of growth factors PDGFA and PDGFC
ENSG00000147381	10.6688	4.36124	40.0125	2.52e-10	2.02e-09	151912509	151925170	MAGEA4
ENSG00000155495	9.94378	2.27178	27.8967	1.28e-07	6.36e-07	141903894	141909374	MAGEC1
ENSG00000213401	9.85605	3.05034	60.2196	8.48e-15	1.38e-13	152733757	152737669	MAGEA12
ENSG00000158874	9.6865	5.47529	49.7228	1.77e-12	2.03e-11	161222292	161223631	APOA2
ENSG00000197172	9.65682	3.55585	51.948	5.7e-13	7.11e-12	152766136	152769747	MAGEA6
ENSG00000123407	9.46071	3.13176	59.9035	9.96e-15	1.61e-13	53954903	53958956	HOXC12
ENSG00000221867	9.44788	4.01735	54.8064	1.33e-13	1.82e-12	152698767	152702347	MAGEA3
ENSG00000126890	9.42246	2.02133	26.6111	2.49e-07	1.17e-06	154651972	154653579	CTAG2
ENSG00000046774	8.66501	2.38584	22.2633	2.38e-06	9.3e-06	142202342	142205290	MAGEC2
ENSG00000198681	8.46624	1.85708	31.8109	1.7e-08	9.97e-08	153179284	153183880	MAGEA1
ENSG00000163631	8.42257	7.72062	37.9931	7.1e-10	5.26e-09	73397114	73421482	ALB
ENSG00000212901	8.23196	1.69604	26.3048	2.92e-07	1.36e-06	41008521	41019324	KRTAP3-1
ENSG00000112273	8.21292	0.0546285	14.9909	0.000108033	0.000296522	22569566	22571666	HDGFL1
ENSG00000124260	8.14243	1.71536	37.098	1.12e-09	8.07e-09	152133310	152138578	MAGEA10
ENSG00000081051	8.12944	5.66646	30.8182	2.83e-08	1.6e-07	73431138	73456174	AFP
ENSG00000249196	7.83028	1.55454	32.8383	1e-08	6.12e-08	129109629	129113294	TMEM132D-AS1
ENSG00000234068	7.73841	0.56762	19.4863	1.01e-05	3.49e-05	55089018	55092842	PAGE2
ENSG00000250920	7.7203	2.76647	32.534	1.17e-08	7.07e-08	103550586	103559277	AC105460.1
ENSG00000162344	7.70501	1.57801	62.7836	2.31e-15	4.1e-14	69698238	69704022	FGF19
ENSG00000171102	7.68657	1.07857	39.1941	3.84e-10	2.98e-09	133205277	133209250	OBP2B
ENSG00000170373	7.67975	5.94085	133.29	7.81e-31	1.29e-28	23747553	23751268	CST1
ENSG00000268916	7.64401	0.275395	51.8266	6.06e-13	7.53e-12	152753921	152760222	CSAG3
ENSG00000198930	7.63581	2.98006	60.7275	6.55e-15	1.09e-13	152727484	152733735	CSAG1
ENSG00000198054	7.4991	0.690445	31.8325	1.68e-08	9.87e-08	38121451	38156511	DSCR8
ENSG00000181433	7.4576	0.917197	39.6179	3.09e-10	2.44e-09	135889205	135913061	SAGE1
ENSG00000117148	7.44244	2.43649	56.1911	6.58e-14	9.39e-13	17755333	17827063	ACTL8
ENSG00000198842	7.39784	4.04798	44.9529	2.02e-11	1.96e-10	167094075	167129165	DUSP27
ENSG00000163283	7.39163	2.32177	86.2036	1.62e-20	5.98e-19	232378724	232382889	ALPP
ENSG00000237412	7.31082	0.912887	33.0224	9.11e-09	5.6e-08	232520388	232525716	PRSS56
ENSG00000268940	7.30519	0.476323	16.7742	4.21e-05	0.000126612	135713453	135723539	CT45A1
ENSG00000204542	7.27995	1.13127	37.6858	8.31e-10	6.1e-09	31111223	31112575	C6orf15
ENSG00000180818	7.18144	3.99328	106.683	5.22e-25	3.58e-23	53985065	53990279	HOXC10
ENSG00000251151	7.15517	0.038831	96.1217	1.08e-22	5.3e-21	53981509	53985519	HOXC-AS3
ENSG00000184697	7.13326	3.31045	52.6301	4.03e-13	5.12e-12	3014712	3020071	CLDN6
ENSG00000185559	7.07631	6.05695	25.241	5.06e-07	2.25e-06	100725705	100738224	DLK1
ENSG00000180178	7.07225	2.05169	74.7279	5.4e-18	1.4e-16	130012065	130040560	FAR2P1
ENSG00000266976	7.02359	0.766263	37.1751	1.08e-09	7.78e-09	28606688	28615229	AC079466.1
ENSG00000029559	7.02287	0.193692	99.1558	2.33e-23	1.26e-21	87799554	87812435	IBSP
ENSG00000198883	7.01388	2.69981	40.8903	1.61e-10	1.34e-09	152988824	152994116	PNMA5
ENSG00000249550	6.9999	2.00955	84.6012	3.65e-20	1.29e-18	113583886	113773726	LINC01234
ENSG00000123500	6.99539	4.86547	133.543	6.88e-31	1.15e-28	116118909	116158747	COL10A1
ENSG00000110680	6.98276	3.86111	21.0088	4.57e-06	1.69e-05	14966668	14972354	CALCA
ENSG00000185686	6.95306	3.73598	73.5426	9.85e-18	2.46e-16	22547701	22559361	PRAME
ENSG00000163286	6.94116	4.37016	62.5394	2.61e-15	4.59e-14	232406844	232410714	ALPG
ENSG00000172551	6.93482	1.03422	43.6523	3.92e-11	3.62e-10	54830518	54896008	MUCL1
ENSG00000159217	6.85648	4.0197	63.7804	1.39e-15	2.56e-14	48997385	49056145	IGF2BP1
ENSG00000166049	6.82315	0.38641	17.9136	2.31e-05	7.38e-05	151563675	151676739	PASD1
ENSG00000228437	6.8202	0.467451	53.0416	3.27e-13	4.21e-12	221966341	221984964	LINC02474
ENSG00000136881	6.79961	2.64235	84.2578	4.34e-20	1.51e-18	101354182	101385400	BAAT
ENSG00000125207	6.70946	2.50454	74.3835	6.43e-18	1.64e-16	130337887	130372637	PIWIL1
ENSG00000143006	6.64939	0.0570185	20.3849	6.33e-06	2.27e-05	53459399	53467488	DMRTB1
ENSG00000187690	6.62822	2.36609	23.8444	1.04e-06	4.39e-06	51406948	51408843	CXorf67
ENSG00000261780	6.5681	0.526131	32.4625	1.22e-08	7.32e-08	73324941	73349879	LINC02582
ENSG00000167580	6.5112	3.4833	42.7848	6.11e-11	5.45e-10	49950737	49958878	AQP2
ENSG00000186895	6.44474	0.497704	27.235	1.8e-07	8.73e-07	69809968	69819416	FGF3
ENSG00000228630	6.4034	1.8022	107.109	4.21e-25	2.94e-23	53962308	53974956	HOTAIR
ENSG00000234722	6.37623	0.953962	38.2154	6.34e-10	4.74e-09	153355365	153413985	LINC01287
ENSG00000185247	6.35777	0.522023	31.3948	2.11e-08	1.22e-07	149688228	149717268	MAGEA11
ENSG00000228295	6.34005	0.486503	21.068	4.43e-06	1.64e-05	73564244	73588070	LINC00392
ENSG00000187772	6.31948	0.609675	25.2351	5.08e-07	2.26e-06	104936616	105083332	LIN28B
ENSG00000007350	6.27755	2.87578	45.5575	1.48e-11	1.47e-10	154295795	154330350	TKTL1
ENSG00000126752	6.27197	0.678956	21.5348	3.47e-06	1.32e-05	48255317	48267444	SSX1
ENSG00000123364	6.23662	1.8034	58.0445	2.56e-14	3.91e-13	53938831	53946544	HOXC13
ENSG00000068985	6.22526	0.383844	31.7479	1.76e-08	1.03e-07	49687447	49695984	PAGE1
ENSG00000259485	6.19521	0.857021	42.4259	7.34e-11	6.46e-10	97215812	97432094	LINC02253
ENSG00000164651	6.17146	0.483032	59.7335	1.09e-14	1.75e-13	20782283	20786886	SP8
ENSG00000104760	6.09572	3.03983	34.8251	3.61e-09	2.38e-08	17864380	17910365	FGL1
ENSG00000179751	6.03754	2.59717	14.6285	0.000130917	0.000352919	39202825	39204263	SYCN
ENSG00000060718	6.0281	4.28021	100.77	1.03e-23	5.88e-22	102876467	103108872	COL11A1
ENSG00000204019	5.98187	1.988	54.362	1.67e-13	2.24e-12	116461686	116462976	CT83
ENSG00000131686	5.96074	1.07107	34.0646	5.33e-09	3.41e-08	8945867	8975092	CA6
ENSG00000145192	5.88081	1.93639	28.306	1.04e-07	5.24e-07	186613060	186621318	AHSG
ENSG00000101115	5.79684	3.17248	105.398	9.99e-25	6.54e-23	51782331	51802521	SALL4
ENSG00000146678	5.7915	1.35418	57.8468	2.83e-14	4.28e-13	45888360	45893660	IGFBP1
ENSG00000005981	5.77046	2.86233	41.0419	1.49e-10	1.25e-09	95478444	95540233	ASB4
ENSG00000100867	5.76661	4.65928	53.303	2.86e-13	3.71e-12	23630115	23645639	DHRS2
ENSG00000185269	5.73467	6.98655	41.5647	1.14e-10	9.73e-10	81952507	81961840	NOTUM
ENSG00000237978	5.71081	0.705928	95.9495	1.18e-22	5.75e-21	178526505	178937352	KCNMB2-AS1
ENSG00000128610	5.70448	1.64613	85.4185	2.41e-20	8.7e-19	122301303	122310691	FEZF1
ENSG00000243709	5.67113	3.4741	50.935	9.55e-13	1.15e-11	225886282	225911382	LEFTY1
ENSG00000168928	5.65334	3.693	19.5388	9.86e-06	3.41e-05	75204103	75207161	CTRB2
ENSG00000143954	5.63004	4.62028	16.9504	3.84e-05	0.000116472	79025686	79028505	REG3G
ENSG00000187258	5.62006	2.90367	49.7349	1.76e-12	2.02e-11	34658218	34878332	NPSR1
ENSG00000149968	5.5734	5.40234	82.803	9.07e-20	3e-18	102835801	102843609	MMP3
ENSG00000106038	5.56288	1.22592	54.5819	1.49e-13	2.02e-12	27242700	27250493	EVX1
ENSG00000167798	5.56094	1.06782	56.9229	4.53e-14	6.67e-13	10037803	10074135	C3P1
ENSG00000005073	5.53981	2.22695	90.3288	2.02e-21	8.33e-20	27181157	27185232	HOXA11
ENSG00000128714	5.53416	0.784599	21.1457	4.26e-06	1.58e-05	176092721	176095944	HOXD13
ENSG00000206557	5.48612	0.885819	45.7888	1.32e-11	1.32e-10	32817997	32897824	TRIM71
ENSG00000197587	5.47482	1.01967	93.6503	3.77e-22	1.75e-20	46489836	46516216	DMBX1
ENSG00000151655	5.45401	3.05194	47.96	4.35e-12	4.69e-11	7703316	7749520	ITIH2
ENSG00000124092	5.33692	1.70495	34.1826	5.02e-09	3.22e-08	57495966	57525652	CTCFL
ENSG00000244468	5.33131	0.98465	35.8415	2.14e-09	1.47e-08	149284782	149333653	AC093001.1
ENSG00000136352	5.31683	1.04892	17.6425	2.67e-05	8.38e-05	36516392	36521149	NKX2-1
ENSG00000259439	5.29926	1.94168	73.2219	1.16e-17	2.88e-16	44921077	44939199	LINC01833
ENSG00000250133	5.29516	0.0708985	161.322	5.82e-37	2.58e-34	53993810	53996785	HOXC-AS2
ENSG00000129988	5.28544	2.00528	48.1118	4.03e-12	4.36e-11	38346482	38377013	LBP
ENSG00000168925	5.28099	4.17725	13.8598	0.00019697	0.000508883	75218988	75226338	CTRB1
ENSG00000230316	5.2636	2.47734	89.8702	2.54e-21	1.03e-19	122303658	122310119	FEZF1-AS1
ENSG00000164283	5.26137	2.95349	202.806	5.1e-46	6.24e-43	54977867	55022671	ESM1
ENSG00000123388	5.24824	2.96332	111.026	5.84e-26	4.66e-24	53973126	53977643	HOXC11
ENSG00000164400	5.24458	0.0576455	73.3529	1.08e-17	2.7e-16	132073789	132076170	CSF2
ENSG00000277247	5.22859	0.856341	40.0192	2.51e-10	2.01e-09	70570969	70571440	AC083809.1
ENSG00000104327	5.16901	3.63429	38.9837	4.27e-10	3.29e-09	90058608	90095475	CALB1
ENSG00000137868	5.16544	4.13256	77.933	1.07e-18	3.06e-17	74179466	74212267	STRA6
ENSG00000123838	5.14464	2.59639	86.2563	1.58e-20	5.82e-19	207104233	207144972	C4BPA
ENSG00000180806	5.07573	1.89903	102.167	5.1e-24	3.01e-22	53994895	54003337	HOXC9
ENSG00000204832	5.05182	0.937146	32.3741	1.27e-08	7.64e-08	17386919	17445758	ST8SIA6-AS1
ENSG00000251095	5.04754	0.588665	47.0753	6.83e-12	7.14e-11	89410960	89726752	AC097478.1
ENSG00000229404	5.04021	0.198838	80.6534	2.69e-19	8.31e-18	84267747	84294659	LINC00858
ENSG00000113249	5.02152	1.35091	52.9791	3.37e-13	4.32e-12	157029413	157059119	HAVCR1
ENSG00000240280	5.02104	0.0781442	51.1209	8.68e-13	1.05e-11	63849292	63864379	TCAM1P
ENSG00000170835	5.01783	7.56921	27.8927	1.28e-07	6.37e-07	133061978	133071863	CEL
ENSG00000128683	4.99966	2.61662	90.4415	1.91e-21	7.94e-20	170813213	170861151	GAD1
ENSG00000171759	4.9907	1.87811	40.9219	1.58e-10	1.32e-09	102836889	102958410	PAH
ENSG00000168065	4.95369	0.354398	42.928	5.68e-11	5.1e-10	64555690	64572875	SLC22A11
ENSG00000084453	4.93038	0.0428092	58.7974	1.75e-14	2.73e-13	21264600	21419594	SLCO1A2
ENSG00000007952	4.92497	3.48722	69.5659	7.39e-17	1.64e-15	100843324	100874359	NOX1
ENSG00000111700	4.87479	1.17927	34.3888	4.51e-09	2.92e-08	20810702	20916911	SLCO1B3
ENSG00000231431	4.87311	0.66374	44.7691	2.22e-11	2.14e-10	131279290	131309068	FAR2P4
ENSG00000204710	4.86375	0.393451	65.8174	4.95e-16	9.77e-15	65170154	65173244	SPDYC
ENSG00000204889	4.85547	1.27847	24.418	7.75e-07	3.33e-06	40977716	40987135	KRT40
ENSG00000127928	4.83921	0.398467	41.7347	1.05e-10	8.97e-10	93591573	93911265	GNGT1
ENSG00000214039	4.80665	1.04092	33.3581	7.67e-09	4.78e-08	130032928	130045057	LINC02418
ENSG00000137392	4.8006	5.42202	13.946	0.000188134	0.000488617	35794982	35797344	CLPS
ENSG00000250337	4.76739	0.622762	43.8633	3.52e-11	3.28e-10	27217714	27496994	PURPL
ENSG00000170099	4.75501	2.36173	25.4738	4.48e-07	2.02e-06	94304248	94323389	SERPINA6
ENSG00000099399	4.75203	1.15775	17.6505	2.65e-05	8.35e-05	30215563	30220089	MAGEB2
ENSG00000100557	4.72963	1.35667	57.1068	4.13e-14	6.09e-13	57469300	57493867	CCDC198
ENSG00000047936	4.71874	1.47298	44.9806	1.99e-11	1.93e-10	117288300	117425855	ROS1
ENSG00000204936	4.70249	5.20473	37.44	9.43e-10	6.85e-09	43353686	43363172	CD177
ENSG00000253187	4.68011	0.0132881	69.9071	6.22e-17	1.39e-15	27168619	27171915	HOXA10-AS
ENSG00000162006	4.66256	0.0993389	48.9353	2.65e-12	2.96e-11	769428	783370	MSLNL
ENSG00000228742	4.65182	1.32753	74.4156	6.33e-18	1.62e-16	106774955	106838480	LINC02577
ENSG00000170890	4.64518	4.30968	19.3519	1.09e-05	3.72e-05	120322115	120327779	PLA2G1B
ENSG00000105664	4.64139	4.75535	46.2952	1.02e-11	1.03e-10	18782773	18791305	COMP
ENSG00000100373	4.64045	2.15968	41.3416	1.28e-10	1.08e-09	45284949	45295874	UPK3A
ENSG00000105989	4.63215	2.39632	115.294	6.79e-27	6.09e-25	117275451	117323152	WNT2
ENSG00000122133	4.61249	0.190092	49.0494	2.5e-12	2.81e-11	135561756	135566955	PAEP
ENSG00000183091	4.58183	4.60419	88.0812	6.28e-21	2.44e-19	151485336	151734487	NEB
ENSG00000237686	4.55249	1.87299	98.4692	3.3e-23	1.75e-21	43995723	44074652	AL109615.3
ENSG00000108244	4.54404	5.74281	37.4626	9.32e-10	6.78e-09	40922700	40937646	KRT23
ENSG00000142319	4.54234	0.563712	33.7018	6.42e-09	4.05e-08	1392794	1445440	SLC6A3
ENSG00000259129	4.52501	0.456426	21.337	3.85e-06	1.45e-05	47764954	47795302	LINC00648
ENSG00000181577	4.50902	3.98668	85.4498	2.38e-20	8.59e-19	44000580	44007612	C6orf223
ENSG00000263711	4.49933	1.65597	25.2319	5.08e-07	2.26e-06	73151241	73264480	AC079062.1
ENSG00000148795	4.47409	2.33208	35.5176	2.53e-09	1.71e-08	102830531	102837472	CYP17A1
ENSG00000139800	4.4667	1.84646	42.7595	6.19e-11	5.52e-10	99962964	99971909	ZIC5
ENSG00000037965	4.4611	1.49197	90.3693	1.98e-21	8.19e-20	54008985	54012769	HOXC8
ENSG00000123999	4.453	1.41507	36.0853	1.89e-09	1.31e-08	219569162	219575711	INHA
ENSG00000164778	4.44854	0.805594	40.5323	1.93e-10	1.58e-09	155458129	155464831	EN2
ENSG00000187021	4.42246	3.28625	19.2912	1.12e-05	3.83e-05	116590385	116609175	PNLIPRP1
ENSG00000130829	4.38709	1.1023	41.2202	1.36e-10	1.14e-09	153642492	153651326	DUSP9
ENSG00000149948	4.3729	4.03994	89.1996	3.57e-21	1.42e-19	65824460	65966291	HMGA2
ENSG00000099953	4.36341	6.14266	113.94	1.34e-26	1.15e-24	23768226	23784316	MMP11
ENSG00000171564	4.36339	3.6176	22.1952	2.46e-06	9.6e-06	154563011	154572807	FGB
ENSG00000240990	4.36169	1.84185	51.8103	6.11e-13	7.59e-12	27184507	27189298	HOXA11-AS
ENSG00000103355	4.35466	1.71071	44.1907	2.98e-11	2.81e-10	2783953	2787948	PRSS33
ENSG00000275216	4.33837	3.41829	33.2905	7.94e-09	4.93e-08	109269634	109278512	AL161431.1
ENSG00000121075	4.33586	0.381755	44.6452	2.36e-11	2.26e-10	61452404	61485110	TBX4
ENSG00000198033	4.33534	0.404392	19.1623	1.2e-05	4.08e-05	19173772	19181824	TUBA3C
ENSG00000109072	4.3321	5.5356	31.7528	1.75e-08	1.02e-07	28367284	28373091	VTN
ENSG00000078579	4.31497	0.125882	26.9959	2.04e-07	9.78e-07	16992181	17002345	FGF20
ENSG00000151224	4.3026	1.62298	43.1815	4.99e-11	4.53e-10	80271820	80289658	MAT1A
ENSG00000253293	4.29806	3.91357	92.8228	5.72e-22	2.59e-20	27170592	27180261	HOXA10
ENSG00000166670	4.28196	2.34745	78.3265	8.73e-19	2.53e-17	102770502	102780628	MMP10
ENSG00000235142	4.27982	2.94104	50.2528	1.35e-12	1.58e-11	106705334	106788148	LINC02532
ENSG00000105467	4.27809	0.902345	45.8287	1.29e-11	1.29e-10	48364367	48376377	SYNGR4
ENSG00000128710	4.27201	0.886596	30.2206	3.86e-08	2.12e-07	176108790	176119937	HOXD10
ENSG00000006377	4.26049	1.17945	44.017	3.26e-11	3.05e-10	97005553	97011040	DLX6
ENSG00000244306	4.21783	0.712866	100.691	1.07e-23	6.1e-22	19268853	19337730	DUXAP10
ENSG00000196335	4.21227	2.78523	97.0985	6.6e-23	3.36e-21	23710203	23832513	STK31
ENSG00000231196	4.20944	0.266937	43.3062	4.68e-11	4.27e-10	NA	NA
ENSG00000279508	4.1965	0.244744	79.9526	3.83e-19	1.17e-17	NA	NA
ENSG00000158816	4.1804	0.883933	35.8345	2.15e-09	1.47e-08	20290919	20354894	VWA5B1
ENSG00000073067	4.13313	5.20284	43.1464	5.08e-11	4.6e-10	983181	989640	CYP2W1
ENSG00000206195	4.11529	2.43742	103.148	3.11e-24	1.9e-22	15784959	15829984	DUXAP8
ENSG00000250420	4.11336	0.116195	36.8984	1.24e-09	8.87e-09	178764861	178818435	AACSP1
ENSG00000140093	4.08729	1.0552	32.0895	1.47e-08	8.75e-08	94280460	94293268	SERPINA10
ENSG00000154252	4.08542	1.5508	61.83	3.74e-15	6.45e-14	241776822	241804287	GAL3ST2
ENSG00000157766	4.07227	3.56701	138.64	5.28e-32	1.02e-29	88803436	88875354	ACAN
ENSG00000103888	4.06357	6.02805	88.7226	4.54e-21	1.79e-19	80779343	80951776	CEMIP
ENSG00000180210	4.05437	0.413643	39.6961	2.97e-10	2.35e-09	46719196	46739506	F2
ENSG00000138083	4.05221	0.302418	41.1914	1.38e-10	1.16e-09	44941702	44946071	SIX3
ENSG00000081479	4.05068	1.578	32.8126	1.01e-08	6.19e-08	169127109	169362534	LRP2
ENSG00000248538	4.03405	1.58638	43.3232	4.64e-11	4.24e-10	9151695	9425524	AC022784.1
ENSG00000196091	4.02232	4.14843	25.5339	4.35e-07	1.96e-06	101568353	101686028	MYBPC1
ENSG00000133063	4.02085	2.96429	40.0653	2.46e-10	1.97e-09	203212827	203273641	CHIT1
ENSG00000137745	4.01169	0.396558	63.9932	1.25e-15	2.31e-14	102942995	102955732	MMP13
ENSG00000133636	4.00957	4.51726	20.2012	6.97e-06	2.48e-05	85874295	85882992	NTS
ENSG00000263914	4.00181	3.47803	17.7615	2.5e-05	7.92e-05	22525899	22526937	MTND2P13
ENSG00000164761	3.99956	4.22444	66.0842	4.32e-16	8.59e-15	118923557	118951885	TNFRSF11B
ENSG00000043355	3.98928	2.80835	38.2735	6.15e-10	4.61e-09	99981784	99986765	ZIC2
ENSG00000123201	3.97373	0.350059	86.4568	1.43e-20	5.29e-19	50994511	51080862	GUCY1B2
ENSG00000166897	3.96732	2.17324	63.4437	1.65e-15	3.01e-14	37367960	37427479	ELFN2
ENSG00000007038	3.9627	3.50228	41.1141	1.44e-10	1.2e-09	2817180	2826304	PRSS21
ENSG00000166415	3.96138	4.75364	66.4103	3.66e-16	7.34e-15	53513741	53762878	WDR72
ENSG00000111981	3.95829	0.330668	74.2045	7.04e-18	1.79e-16	149963943	149973715	ULBP1
ENSG00000078399	3.95647	2.32899	48.0151	4.23e-12	4.57e-11	27162438	27175180	HOXA9
ENSG00000258867	3.95485	0.0365483	56.3258	6.14e-14	8.81e-13	88024519	88098025	LINC01146
ENSG00000118785	3.94216	6.91329	74.4519	6.21e-18	1.59e-16	87975650	87983426	SPP1
ENSG00000129991	3.94091	0.502453	57.2718	3.8e-14	5.65e-13	55151767	55157773	TNNI3
ENSG00000253649	3.93496	0.433921	64.3886	1.02e-15	1.91e-14	10482878	10547585	PRSS51
ENSG00000103375	3.91485	0.0318816	19.8309	8.46e-06	2.96e-05	25215731	25228932	AQP8
ENSG00000115844	3.90758	0.892612	26.677	2.4e-07	1.14e-06	172099438	172102900	DLX2
ENSG00000126583	3.90476	2.38331	62.7212	2.38e-15	4.21e-14	53879190	53907652	PRKCG
ENSG00000091583	3.90253	2.16013	28.0094	1.21e-07	6.03e-07	66212033	66256525	APOH
ENSG00000106031	3.87809	4.5642	50.5569	1.16e-12	1.37e-11	27193503	27200091	HOXA13
ENSG00000148848	3.87389	4.09482	107.006	4.44e-25	3.07e-23	126012381	126388455	ADAM12
ENSG00000130720	3.87066	2.97402	40.7081	1.77e-10	1.46e-09	130902438	130939286	FIBCD1
ENSG00000231764	3.87064	1.21698	40.5478	1.92e-10	1.57e-09	96955141	97014088	DLX6-AS1
ENSG00000102243	3.86693	1.91489	28.8788	7.71e-08	4e-07	136532215	136556807	VGLL1
ENSG00000160161	3.85804	2.05958	72.3153	1.83e-17	4.43e-16	19538248	19546659	CILP2
ENSG00000095752	3.85671	2.80732	57.3043	3.73e-14	5.56e-13	55364382	55370463	IL11
ENSG00000160973	3.85237	0.40008	69.6796	6.98e-17	1.55e-15	144473412	144475849	FOXH1
ENSG00000274979	3.82673	2.99018	62.5359	2.62e-15	4.6e-14	69326574	69331882	AC020656.2
ENSG00000138152	3.80473	1.38746	71.2627	3.13e-17	7.27e-16	122271296	122338159	BTBD16
ENSG00000170369	3.80334	1.80156	53.0416	3.27e-13	4.21e-12	23823769	23826729	CST2
ENSG00000230061	3.80025	2.04402	78.7558	7.03e-19	2.06e-17	44414588	44425272	TRPM2-AS
ENSG00000094804	3.78698	6.03034	78.7767	6.95e-19	2.04e-17	40287879	40304657	CDC6
ENSG00000214049	3.78618	4.4568	41.3497	1.27e-10	1.08e-09	15828206	15836328	UCA1
ENSG00000105173	3.77528	4.92906	69.9831	5.98e-17	1.34e-15	29811991	29824312	CCNE1
ENSG00000235884	3.77072	1.40435	63.1979	1.87e-15	3.38e-14	30755167	30802602	LINC00941
ENSG00000095739	3.76583	5.13029	65.6367	5.42e-16	1.06e-14	28677510	28682932	BAMBI
ENSG00000164362	3.76308	1.68287	56.0801	6.96e-14	9.9e-13	1253147	1295068	TERT
ENSG00000169429	3.75762	6.66169	71.4577	2.83e-17	6.63e-16	73740541	73743716	CXCL8
ENSG00000102854	3.75554	6.98363	55.0547	1.17e-13	1.61e-12	760734	768865	MSLN
ENSG00000196421	3.74911	2.12074	57.1324	4.07e-14	6.02e-13	64034344	64039962	C20orf204
ENSG00000254656	3.74471	0.519862	17.6695	2.63e-05	8.28e-05	100879753	100903722	RTL1
ENSG00000171557	3.74445	3.51264	12.3554	0.000439714	0.00104917	154604134	154612967	FGG
ENSG00000136231	3.73893	3.70033	65.4241	6.04e-16	1.18e-14	23310209	23470491	IGF2BP3
ENSG00000243766	3.68245	2.66325	42.3896	7.48e-11	6.57e-10	27198575	27207259	HOTTIP
ENSG00000281406	3.67289	2.33942	99.0197	2.5e-23	1.35e-21	205434885	205457091	BLACAT1
ENSG00000167244	3.6686	9.3508	29.7583	4.89e-08	2.64e-07	2129112	2141238	IGF2
ENSG00000011677	3.66773	2.21146	22.1084	2.58e-06	1e-05	152166234	152451315	GABRA3
ENSG00000257017	3.66342	1.6448	28.7911	8.06e-08	4.16e-07	72054505	72061055	HP
ENSG00000204866	3.63309	0.885172	40.7624	1.72e-10	1.42e-09	46143106	46161299	IGFL2
ENSG00000104899	3.63263	2.12493	63.6481	1.49e-15	2.73e-14	2249309	2252073	AMH
ENSG00000243587	3.63166	1.79757	81.1978	2.04e-19	6.42e-18	NA	NA
ENSG00000187730	3.62504	1.39664	145.317	1.83e-33	4.66e-31	2019329	2030758	GABRD
ENSG00000129654	3.62021	3.54751	42.1437	8.48e-11	7.38e-10	76136333	76141245	FOXJ1
ENSG00000184330	3.61374	0.0828971	10.3184	0.00131712	0.00280636	153416520	153423222	S100A7A
ENSG00000106536	3.61322	1.66225	31.7157	1.78e-08	1.04e-07	38977909	39493095	POU6F2
ENSG00000214076	3.60348	1.29852	55.7688	8.15e-14	1.15e-12	32269381	32273110	CPSF1P1
ENSG00000122641	3.60209	5.62944	108.865	1.74e-25	1.28e-23	41667168	41705834	INHBA
ENSG00000242950	3.59913	0.77091	40.1942	2.3e-10	1.85e-09	92468380	92477986	ERVW-1
ENSG00000197472	3.59353	1.21233	150.101	1.65e-34	4.98e-32	246945547	247008093	ZNF695
ENSG00000254290	3.59161	2.53653	47.0865	6.79e-12	7.11e-11	37597480	37599858	AC124067.4
ENSG00000165376	3.58537	6.53187	45.0547	1.92e-11	1.87e-10	106900164	106930861	CLDN2
ENSG00000137673	3.57849	6.51103	39.8403	2.76e-10	2.19e-09	102520508	102530750	MMP7
ENSG00000276476	3.57273	0.754881	36.9648	1.2e-09	8.6e-09	22040972	22276526	LINC00540
ENSG00000164932	3.57262	4.86599	114.816	8.64e-27	7.6e-25	103371538	103382989	CTHRC1
ENSG00000186007	3.54992	1.28562	77.3563	1.43e-18	4.01e-17	205381378	205455954	LEMD1
ENSG00000101282	3.54498	1.5727	27.5035	1.57e-07	7.68e-07	958452	1002311	RSPO4
ENSG00000227066	3.54303	0.190357	51.3638	7.67e-13	9.36e-12	20154171	20160568	Z98257.1
ENSG00000181085	3.53989	2.60493	107.706	3.12e-25	2.22e-23	143716340	143722458	MAPK15
ENSG00000260903	3.52385	1.17362	23.9337	9.97e-07	4.21e-06	31968151	32003387	XKR7
ENSG00000173809	3.50466	1.38952	28.4751	9.49e-08	4.84e-07	32719753	32829580	TDRD12
ENSG00000206549	3.49535	0.243987	19.7789	8.69e-06	3.04e-05	46712115	46812574	PRSS50
ENSG00000249395	3.48908	2.31885	51.5442	7e-13	8.61e-12	75120409	75352327	CASC9
ENSG00000171388	3.47753	3.51163	84.7674	3.36e-20	1.19e-18	129645259	129654956	APLN
ENSG00000214617	3.47047	0.00431085	21.4277	3.67e-06	1.39e-05	32877469	32885501	SLC6A10P
ENSG00000175874	3.46712	1.92447	57.9459	2.69e-14	4.1e-13	101345550	101387503	CREG2
ENSG00000124391	3.46613	0.694711	39.3506	3.54e-10	2.77e-09	88638572	88640468	IL17C
ENSG00000180767	3.4457	2.80241	42.845	5.93e-11	5.3e-10	126524155	126543291	CHST13
ENSG00000147206	3.44308	1.86211	35.7292	2.27e-09	1.55e-08	103075810	103093143	NXF3
ENSG00000168875	3.44051	0.958215	20.9605	4.69e-06	1.73e-05	137764315	137766334	SOX14
ENSG00000177238	3.4315	1.38809	36.0174	1.96e-09	1.35e-08	31214091	31231537	TRIM72
ENSG00000162782	3.42724	1.8273	56.7647	4.91e-14	7.19e-13	179591613	179691272	TDRD5
ENSG00000144407	3.41995	0.313196	26.5491	2.57e-07	1.21e-06	208359714	208854503	PTH2R
ENSG00000236081	3.41737	2.22258	54.6962	1.41e-13	1.92e-12	1738630	1742291	ELFN1-AS1
ENSG00000179603	3.41036	0.249172	79.1189	5.85e-19	1.73e-17	126438598	127253093	GRM8
ENSG00000198216	3.404	2.44837	36.4451	1.57e-09	1.1e-08	181317690	181808084	CACNA1E
ENSG00000124233	3.40154	1.09233	24.9846	5.78e-07	2.54e-06	45207033	45209768	SEMG1
ENSG00000175832	3.39918	5.65542	117.752	1.96e-27	1.92e-25	43527844	43579620	ETV4
ENSG00000142661	3.39473	3.45254	50.5909	1.14e-12	1.35e-11	24056035	24112135	MYOM3
ENSG00000164694	3.39024	5.76066	54.3427	1.68e-13	2.26e-12	159169400	159272108	FNDC1
ENSG00000182379	3.38239	3.01427	41.2778	1.32e-10	1.11e-09	57216794	57226449	NXPH4
ENSG00000227619	3.37877	1.76132	50.4402	1.23e-12	1.45e-11	129575117	129584556	AL391056.1
ENSG00000170689	3.36943	4.13331	50.9049	9.7e-13	1.16e-11	48621156	48626358	HOXB9
ENSG00000152977	3.36502	0.392172	14.9016	0.000113268	0.000309673	147393422	147510293	ZIC1
ENSG00000139292	3.36464	4.8532	48.2077	3.83e-12	4.17e-11	71439798	71586310	LGR5
ENSG00000124875	3.36382	3.14629	41.8339	9.94e-11	8.56e-10	73836640	73849064	CXCL6
ENSG00000163736	3.36105	0.701544	29.3579	6.02e-08	3.18e-07	73986439	73988190	PPBP
ENSG00000140873	3.35846	0.354649	52.1288	5.2e-13	6.52e-12	77247813	77435034	ADAMTS18
ENSG00000163975	3.3481	5.27568	102.247	4.9e-24	2.91e-22	196988621	197029817	MELTF
ENSG00000203799	3.34477	1.30533	80.6043	2.76e-19	8.51e-18	109165831	109355063	CCDC162P
ENSG00000141485	3.33332	1.6292	29.4133	5.85e-08	3.1e-07	6684719	6713377	SLC13A5
ENSG00000131203	3.32595	5.1397	41.2862	1.31e-10	1.11e-09	39902275	39928790	IDO1
ENSG00000160471	3.32184	0.810978	60.8246	6.24e-15	1.04e-13	55349306	55354719	COX6B2
ENSG00000151388	3.31713	4.60253	109.61	1.19e-25	8.92e-24	33523535	33892019	ADAMTS12
ENSG00000145506	3.31024	3.64133	55.9381	7.48e-14	1.06e-12	1008802	1038943	NKD2
ENSG00000165309	3.30937	0.116271	47.5814	5.28e-12	5.61e-11	22928024	23038523	ARMC3
ENSG00000244675	3.30838	0.0945934	54.4259	1.61e-13	2.18e-12	194496317	194501503	AC108676.1
ENSG00000147889	3.29922	4.90812	47.1767	6.49e-12	6.81e-11	21967753	21995301	CDKN2A
ENSG00000183914	3.29633	2.55535	60.5346	7.23e-15	1.19e-13	7717354	7833744	DNAH2
ENSG00000138755	3.2952	6.37771	55.0684	1.16e-13	1.6e-12	76001275	76007509	CXCL9
ENSG00000123496	3.29486	0.605307	57.2931	3.75e-14	5.59e-13	115003975	115019977	IL13RA2
ENSG00000197301	3.29447	0.595679	73.3637	1.08e-17	2.69e-16	65851340	65882167	AC090673.1
ENSG00000183734	3.29348	5.32796	49.9997	1.54e-12	1.78e-11	2268495	2270952	ASCL2
ENSG00000232803	3.29071	2.79646	50.2855	1.33e-12	1.56e-11	62663019	62666724	SLCO4A1-AS1
ENSG00000205277	3.2805	4.84588	34.0316	5.42e-09	3.46e-08	100969623	101018949	MUC12
ENSG00000244649	3.27597	2.73219	48.7507	2.91e-12	3.23e-11	48646923	48707346	LINC02086
ENSG00000169248	3.27521	3.78966	51.7311	6.36e-13	7.88e-12	76033682	76041415	CXCL11
ENSG00000131747	3.25328	7.84882	126.707	2.15e-29	2.82e-27	40388525	40417896	TOP2A
ENSG00000138435	3.24231	0.00596563	84.4364	3.97e-20	1.39e-18	174747592	174787935	CHRNA1
ENSG00000164076	3.2415	0.0822889	28.5125	9.31e-08	4.76e-07	49857988	49869935	CAMKV
ENSG00000180537	3.24062	1.14447	25.9653	3.48e-07	1.6e-06	13924446	13980310	RNF182
ENSG00000124232	3.23725	1.3395	18.4846	1.71e-05	5.62e-05	45306840	45317824	RBPJL
ENSG00000242207	3.23539	0.303394	44.1478	3.04e-11	2.87e-10	48628675	48634932	HOXB-AS4
ENSG00000105464	3.22794	5.666	93.5113	4.04e-22	1.88e-20	48394875	48444931	GRIN2D
ENSG00000101104	3.22498	4.63822	113.076	2.08e-26	1.74e-24	44910060	44959035	PABPC1L
ENSG00000151490	3.22368	3.38174	43.4262	4.4e-11	4.04e-10	15322257	15602175	PTPRO
ENSG00000177335	3.22344	2.17984	63.8895	1.32e-15	2.43e-14	143039209	143060684	C8orf31
ENSG00000128578	3.21715	3.32564	116.178	4.35e-27	4.03e-25	129434432	129488399	STRIP2
ENSG00000135374	3.21683	1.37173	21.9876	2.74e-06	1.06e-05	34478791	34525193	ELF5
ENSG00000130513	3.21227	6.36138	87.5739	8.12e-21	3.11e-19	18374731	18389176	GDF15
ENSG00000115363	3.21129	2.16428	68.5933	1.21e-16	2.6e-15	75469302	75569722	EVA1A
ENSG00000141738	3.21125	7.28674	47.6081	5.21e-12	5.54e-11	39737927	39747291	GRB7
ENSG00000233922	3.20436	1.25658	37.5161	9.07e-10	6.61e-09	45593654	45603088	LINC01694
ENSG00000163735	3.20053	7.72647	27.3591	1.69e-07	8.23e-07	73995642	73998677	CXCL5
ENSG00000108821	3.19584	11.6328	96.489	8.97e-23	4.46e-21	50184101	50201632	COL1A1
ENSG00000099937	3.18591	2.13504	25.6563	4.08e-07	1.85e-06	20774113	20787720	SERPIND1
ENSG00000118193	3.17347	3.95923	183.456	8.53e-42	6.14e-39	200551497	200620751	KIF14
ENSG00000168334	3.17225	0.412836	40.7086	1.77e-10	1.46e-09	39183210	39192596	XIRP1
ENSG00000204983	3.16585	6.10971	14.9648	0.000109536	0.000300231	142749468	142753076	PRSS1
ENSG00000134339	3.15239	3.24809	29.4424	5.76e-08	3.06e-07	18239223	18248668	SAA2
ENSG00000146276	3.14888	0.0977519	24.4339	7.69e-07	3.31e-06	89177504	89231278	GABRR1
ENSG00000163009	3.1465	0.200377	72.5068	1.66e-17	4.04e-16	NA	NA	C2orf48
ENSG00000225431	3.13754	0.473437	19.1032	1.24e-05	4.19e-05	42599280	42615058	LINC01671
ENSG00000158014	3.13565	1.11159	31.746	1.76e-08	1.03e-07	26037252	26046118	SLC30A2
ENSG00000226812	3.13285	1.44177	55.634	8.73e-14	1.23e-12	44347552	44355185	AL117382.1
ENSG00000108813	3.1294	1.08514	50.3027	1.32e-12	1.55e-11	49968970	49974959	DLX4
ENSG00000226476	3.12235	0.163026	46.6813	8.35e-12	8.58e-11	60515716	60640507	LINC01748
ENSG00000139055	3.11557	3.73062	25.0522	5.58e-07	2.46e-06	14914039	14938537	ERP27
ENSG00000146038	3.111	2.76581	37.771	7.96e-10	5.85e-09	24171755	24358059	DCDC2
ENSG00000254726	3.11059	3.50233	89.3205	3.36e-21	1.34e-19	156072013	156082465	MEX3A
ENSG00000173391	3.10878	2.63945	82.0457	1.33e-19	4.3e-18	10158301	10172138	OLR1
ENSG00000008300	3.10859	4.60827	110.465	7.75e-26	6.06e-24	48636463	48662886	CELSR3
ENSG00000105219	3.10526	1.20087	58.0532	2.55e-14	3.9e-13	40222208	40226697	CNTD2
ENSG00000143194	3.10455	1.01089	19.9605	7.91e-06	2.78e-05	166975582	167022214	MAEL
ENSG00000270977	3.10111	0.0741425	93.4109	4.25e-22	1.97e-20	35893707	35911651	AC015849.5
ENSG00000162849	3.09552	4.972	102.692	3.92e-24	2.35e-22	245154985	245709432	KIF26B
ENSG00000231826	3.08968	2.70408	22.4243	2.19e-06	8.61e-06	43027823	43040662	LINC01819
ENSG00000107807	3.08936	2.2399	33.6265	6.68e-09	4.2e-08	101131300	101137789	TLX1
ENSG00000173894	3.08826	3.81345	81.746	1.55e-19	4.94e-18	79778148	79787983	CBX2
ENSG00000163739	3.08285	6.13643	64.4795	9.75e-16	1.83e-14	73869393	73871308	CXCL1
ENSG00000169436	3.0785	2.66733	53.0134	3.31e-13	4.26e-12	138588235	138914041	COL22A1
ENSG00000138316	3.07117	3.65743	103.35	2.81e-24	1.73e-22	70672506	70762441	ADAMTS14
ENSG00000114854	3.0609	1.79826	54.1418	1.87e-13	2.49e-12	52451100	52454041	TNNC1
ENSG00000169245	3.06071	5.04441	51.232	8.21e-13	9.97e-12	76021118	76023497	CXCL10
ENSG00000213886	3.05773	4.80513	51.7554	6.29e-13	7.79e-12	29555515	29559732	UBD
ENSG00000092758	3.05252	4.67409	31.2987	2.21e-08	1.27e-07	62816244	62841159	COL9A3
ENSG00000259803	3.05151	1.53639	24.9757	5.81e-07	2.55e-06	89195761	89201651	SLC22A31
ENSG00000130600	3.05068	6.77979	27.9412	1.25e-07	6.23e-07	1995176	2001470	H19
ENSG00000270547	3.04544	0.762781	64.5564	9.38e-16	1.77e-14	13406380	13488125	LINC01235
ENSG00000114346	3.04441	6.72574	195.294	2.22e-44	2.4e-41	172750682	172821474	ECT2
ENSG00000237424	3.03833	2.804	136.618	1.46e-31	2.63e-29	47432133	47434641	FOXD2-AS1
ENSG00000168878	3.03814	1.05488	21.7849	3.05e-06	1.17e-05	85657314	85668741	SFTPB
ENSG00000107984	3.03664	4.89341	20.3884	6.32e-06	2.27e-05	52314281	52318042	DKK1
ENSG00000257671	3.03039	0.623019	49.0261	2.53e-12	2.84e-11	52245048	52247448	KRT7-AS
ENSG00000255624	3.02807	0.0594035	73.4815	1.02e-17	2.54e-16	122879681	122898615	AC073585.1
ENSG00000198535	3.02204	4.01699	54.1495	1.86e-13	2.48e-12	62066977	62070917	C2CD4A
ENSG00000088305	3.01815	3.43977	102.188	5.05e-24	2.99e-22	32762385	32809356	DNMT3B
ENSG00000105976	3.01538	7.7018	65.1766	6.85e-16	1.32e-14	116672196	116798386	MET
ENSG00000166682	3.00935	1.26547	44.7086	2.29e-11	2.2e-10	113687547	113706373	TMPRSS5
ENSG00000253641	3.00748	0.001516	55.8746	7.72e-14	1.09e-12	10474565	10482388	LINCR-0001
ENSG00000233098	2.99362	2.13834	38.1419	6.58e-10	4.91e-09	20868433	21002276	CCDC144NL-AS1
ENSG00000136944	2.99287	1.57934	30.0382	4.24e-08	2.31e-07	126613928	126701032	LMX1B
ENSG00000154162	2.9911	0.655332	13.3536	0.000257928	0.00065016	21750673	22853344	CDH12
ENSG00000144355	2.97511	0.87696	15.9916	6.36e-05	0.000183902	172084740	172089677	DLX1
ENSG00000144395	2.96972	1.59381	127.784	1.25e-29	1.7e-27	196639554	196763490	CCDC150
ENSG00000254166	2.96945	0.19715	49.1964	2.32e-12	2.62e-11	127072694	127227541	CASC19
ENSG00000149927	2.96888	0.838357	46.52	9.07e-12	9.27e-11	30005514	30023270	DOC2A
ENSG00000204248	2.96027	3.65546	23.1082	1.53e-06	6.22e-06	33162681	33192499	COL11A2
ENSG00000106483	2.94495	5.81645	34.9261	3.42e-09	2.27e-08	37905932	38025695	SFRP4
ENSG00000130876	2.93897	0.623146	15.3111	9.12e-05	0.00025408	33208664	33225850	SLC7A10
ENSG00000117724	2.9365	6.54483	146.892	8.29e-34	2.25e-31	214603195	214664571	CENPF
ENSG00000267892	2.9229	0.557225	88.2347	5.81e-21	2.27e-19	38738284	38739863	AC022144.1
ENSG00000092853	2.92144	3.94121	196.193	1.41e-44	1.56e-41	35720218	35769978	CLSPN
ENSG00000262585	2.91786	1.33074	97.8997	4.4e-23	2.28e-21	79915252	79926725	LINC01979
ENSG00000198734	2.91542	6.01356	40.9242	1.58e-10	1.32e-09	169511951	169586588	F5
ENSG00000120659	2.91279	1.31361	81.8761	1.45e-19	4.66e-18	42562736	42608013	TNFSF11
ENSG00000132031	2.91194	2.38614	58.8338	1.72e-14	2.68e-13	19992052	20012668	MATN3
ENSG00000090534	2.91042	0.553153	26.2474	3e-07	1.4e-06	184371935	184381968	THPO
ENSG00000186185	2.90993	4.81065	138.659	5.23e-32	1.02e-29	44924709	44947773	KIF18B
ENSG00000157193	2.90699	4.44541	102.779	3.75e-24	2.26e-22	53242364	53328469	LRP8
ENSG00000133962	2.90457	2.43232	67.5652	2.04e-16	4.25e-15	91580696	91780707	CATSPERB
ENSG00000142408	2.90174	0.877008	50.6601	1.1e-12	1.31e-11	53963040	53990215	CACNG8
ENSG00000161944	2.89752	0.932499	29.2945	6.22e-08	3.28e-07	7101322	7115700	ASGR2
ENSG00000259823	2.89658	1.43506	17.4286	2.98e-05	9.27e-05	248739415	248755759	LYPD8
ENSG00000182747	2.89531	0.621232	24.5158	7.37e-07	3.18e-06	136922301	136925660	SLC35D3
ENSG00000213937	2.89006	0.726677	46.0567	1.15e-11	1.16e-10	3012923	3014505	CLDN9
ENSG00000124134	2.88835	0.331458	36.1955	1.78e-09	1.24e-08	45091214	45101127	KCNS1
ENSG00000078098	2.88547	3.37731	77.6991	1.2e-18	3.42e-17	162170684	162245151	FAP
ENSG00000204644	2.88299	1.20024	16.3579	5.24e-05	0.000154411	29672483	29681155	ZFP57
ENSG00000184925	2.8823	1.33644	55.3497	1.01e-13	1.4e-12	136949551	136955497	LCN12
ENSG00000178752	2.88148	1.33791	83.3787	6.77e-20	2.28e-18	238158970	238168900	ERFE
ENSG00000087116	2.87128	5.81497	90.0342	2.34e-21	9.56e-20	179110853	179345461	ADAMTS2
ENSG00000236279	2.8704	0.539239	24.4384	7.67e-07	3.3e-06	139523685	139544985	CLEC2L
ENSG00000174498	2.86988	0.421433	21.6059	3.35e-06	1.28e-05	65327127	65378002	IGDCC3
ENSG00000175985	2.86742	0.0785952	46.1937	1.07e-11	1.08e-10	69484692	69531551	PLEKHD1
ENSG00000095970	2.86409	2.72826	76.1198	2.67e-18	7.24e-17	41158506	41163186	TREM2
ENSG00000196155	2.85184	4.6948	99.7411	1.74e-23	9.56e-22	67277510	67289499	PLEKHG4
ENSG00000065328	2.85149	3.59872	142.017	9.64e-33	2.15e-30	13161554	13211104	MCM10
ENSG00000088325	2.8511	6.75453	140.716	1.86e-32	3.91e-30	31739271	31801805	TPX2
ENSG00000258227	2.85073	1.54144	72.1721	1.97e-17	4.72e-16	141927357	141947007	CLEC5A
ENSG00000174469	2.84814	4.53443	43.547	4.14e-11	3.81e-10	146116002	148420998	CNTNAP2
ENSG00000185860	2.84478	1.97319	16.8614	4.02e-05	0.000121414	162824458	162868815	CCDC190
ENSG00000237988	2.84006	4.0663	46.5388	8.98e-12	9.19e-11	29550407	29557721	OR2I1P
ENSG00000135480	2.83884	7.0525	37.7793	7.92e-10	5.83e-09	52232520	52252186	KRT7
ENSG00000115507	2.83628	2.99425	108.887	1.72e-25	1.27e-23	63050057	63057836	OTX1
ENSG00000146166	2.82952	1.78674	15.3026	9.16e-05	0.000255083	63275951	63319983	LGSN
ENSG00000050344	2.82665	6.08662	193.777	4.76e-44	4.8e-41	26152198	26187137	NFE2L3
ENSG00000071539	2.82527	4.48711	146.779	8.77e-34	2.35e-31	892884	919357	TRIP13
ENSG00000141096	2.82237	0.570244	16.5276	4.79e-05	0.000142343	67975663	67980549	DPEP3
ENSG00000215784	2.81389	0.286759	118.062	1.68e-27	1.66e-25	145095974	145112696	FAM72D
ENSG00000169174	2.81208	4.97643	58.3113	2.24e-14	3.45e-13	55039447	55064852	PCSK9
ENSG00000160957	2.81037	5.23633	158.725	2.15e-36	8.94e-34	144511288	144517845	RECQL4
ENSG00000188095	2.80676	0.0945313	47.9147	4.45e-12	4.79e-11	89760591	89778754	MESP2
ENSG00000262406	2.80229	5.77548	39.5185	3.25e-10	2.55e-09	102862736	102874982	MMP12
ENSG00000158786	2.79661	1.6526	25.2811	4.96e-07	2.21e-06	20139323	20150381	PLA2G2F
ENSG00000133048	2.7956	5.29501	54.2751	1.74e-13	2.34e-12	203178931	203186704	CHI3L1
ENSG00000131771	2.7923	8.07631	29.4581	5.71e-08	3.04e-07	39626740	39636626	PPP1R1B
ENSG00000128342	2.7907	4.67869	111.459	4.69e-26	3.81e-24	30240453	30246759	LIF
ENSG00000085741	2.78571	3.37659	25.8312	3.73e-07	1.7e-06	76186325	76210736	WNT11
ENSG00000196584	2.78374	3.15977	178.82	8.77e-41	5.52e-38	152644776	152676141	XRCC2
ENSG00000274080	2.78284	0.448023	45.0121	1.96e-11	1.9e-10	73609262	73611502	AC005089.1
ENSG00000123473	2.78257	4.87487	173.951	1.01e-39	5.61e-37	47250139	47314147	STIL
ENSG00000179772	2.7742	2.01535	85.1616	2.75e-20	9.82e-19	31844303	31845604	FOXS1
ENSG00000174371	2.76501	3.64917	151.061	1.02e-34	3.26e-32	241847967	241895148	EXO1
ENSG00000058085	2.76177	7.47209	104.21	1.82e-24	1.16e-22	183186238	183245127	LAMC2
ENSG00000138207	2.76153	4.86566	25.0112	5.7e-07	2.51e-06	93591687	93601744	RBP4
ENSG00000137807	2.75864	4.91788	152.412	5.15e-35	1.75e-32	69414246	69448427	KIF23
ENSG00000225614	2.75708	4.14891	81.2017	2.04e-19	6.41e-18	88382959	88440757	ZNF469
ENSG00000184845	2.75324	1.26621	27.4546	1.61e-07	7.86e-07	175440036	175444182	DRD1
ENSG00000183856	2.75047	6.13054	129.023	6.7e-30	9.43e-28	156525405	156572604	IQGAP3
ENSG00000148123	2.74946	0.0184516	26.946	2.09e-07	1e-06	101028727	101325135	PLPPR1
ENSG00000117707	2.74525	4.69127	37.9716	7.18e-10	5.32e-09	213983181	214041510	PROX1
ENSG00000262001	2.74424	2.54287	89.2756	3.43e-21	1.37e-19	3603000	3608336	DLGAP1-AS2
ENSG00000154920	2.74296	2.12322	157.265	4.48e-36	1.75e-33	50373220	50381483	EME1
ENSG00000187416	2.74118	0.57757	28.5849	8.97e-08	4.59e-07	104328700	104907232	LHFPL3
ENSG00000212993	2.74024	0.426891	45.6609	1.41e-11	1.4e-10	127322183	127420066	POU5F1B
ENSG00000101057	2.73726	6.69648	99.4337	2.03e-23	1.11e-21	43667019	43716495	MYBL2
ENSG00000151025	2.73717	2.20162	42.1532	8.44e-11	7.35e-10	25174802	25602229	GPR158
ENSG00000175894	2.73519	0.740665	43.6261	3.98e-11	3.67e-10	44497893	44711572	TSPEAR
ENSG00000135094	2.73136	3.3381	79.4536	4.94e-19	1.47e-17	113392445	113426301	SDS
ENSG00000091129	2.72531	4.05609	47.2314	6.31e-12	6.63e-11	108147623	108456717	NRCAM
ENSG00000125872	2.72491	0.613001	47.0064	7.08e-12	7.38e-11	6040546	6054060	LRRN4
ENSG00000231226	2.72381	0.217314	90.9012	1.51e-21	6.39e-20	30105240	30114724	TRIM31-AS1
ENSG00000141756	2.72031	7.19403	48.0722	4.11e-12	4.44e-11	41812680	41823213	FKBP10
ENSG00000135119	2.71843	3.27157	132.008	1.49e-30	2.34e-28	116738178	116853631	RNFT2
ENSG00000141736	2.71332	9.84462	37.1015	1.12e-09	8.06e-09	39687914	39730426	ERBB2
ENSG00000238133	2.71227	3.11301	29.5631	5.41e-08	2.89e-07	173166446	173282036	MAP3K20-AS1
ENSG00000006606	2.71076	1.32909	27.218	1.82e-07	8.8e-07	75769533	75789896	CCL26
ENSG00000268104	2.70661	5.6038	36.2013	1.78e-09	1.24e-08	116436606	116461458	SLC6A14
ENSG00000164488	2.70622	2.60652	20.8819	4.88e-06	1.8e-05	168292830	168319777	DACT2
ENSG00000163121	2.70585	2.26189	36.7615	1.33e-09	9.47e-09	96497646	96508109	NEURL3
ENSG00000130208	2.70353	5.04384	49.7212	1.77e-12	2.03e-11	44914247	44919349	APOC1
ENSG00000117650	2.70335	4.46292	123.806	9.29e-29	1.1e-26	211658657	211675630	NEK2
ENSG00000175063	2.70239	6.18567	98.7406	2.88e-23	1.54e-21	45812576	45816957	UBE2C
ENSG00000240204	2.70091	0.471998	74.8006	5.21e-18	1.35e-16	129502531	129512918	SMKR1
ENSG00000178773	2.70028	3.0977	55.3427	1.01e-13	1.41e-12	89575758	89597246	CPNE7
ENSG00000275437	2.69926	0.892775	99.4072	2.06e-23	1.12e-21	62402236	62405935	AL121832.3
ENSG00000133216	2.69734	6.66722	64.6965	8.74e-16	1.66e-14	22710839	22921500	EPHB2
ENSG00000182912	2.6954	1.6993	50.1077	1.46e-12	1.7e-11	44517216	44525952	TSPEAR-AS2
ENSG00000135638	2.69055	1.88264	27.4236	1.63e-07	7.98e-07	72916260	72936071	EMX1
ENSG00000106484	2.6833	5.74611	128.942	6.98e-30	9.8e-28	130486171	130506465	MEST
ENSG00000183145	2.68296	0.598569	29.9248	4.49e-08	2.44e-07	37006150	37019662	RIPPLY3
ENSG00000236039	2.67851	0.0870759	33.7346	6.32e-09	3.99e-08	17405479	17558909	AC019117.1
ENSG00000226674	2.67327	0.482732	31.6565	1.84e-08	1.07e-07	144666312	145262988	TEX41
ENSG00000183248	2.67135	3.33848	35.8915	2.09e-09	1.43e-08	7868719	7874390	PRR36
ENSG00000272620	2.67095	5.48431	21.6497	3.27e-06	1.25e-05	7754077	7778928	AFAP1-AS1
ENSG00000169385	2.66847	1.01785	31.0098	2.57e-08	1.46e-07	20955487	20956436	RNASE2
ENSG00000188368	2.66271	1.33848	68.6008	1.21e-16	2.6e-15	42302098	42310821	PRR19
ENSG00000148734	2.66105	1.30783	53.2281	2.97e-13	3.85e-12	70247329	70284004	NPFFR1
ENSG00000101255	2.66105	4.98167	77.9379	1.06e-18	3.06e-17	362835	397559	TRIB3
ENSG00000196550	2.66068	0.548763	159.391	1.54e-36	6.51e-34	206186179	206204414	FAM72A
ENSG00000139209	2.65809	2.04529	21.0665	4.44e-06	1.65e-05	46764761	46832408	SLC38A4
ENSG00000135451	2.65415	4.66329	124.07	8.13e-29	9.7e-27	49323236	49331731	TROAP
ENSG00000168779	2.65333	0.479797	39.5662	3.17e-10	2.5e-09	158095954	158106503	SHOX2
ENSG00000272068	2.65202	2.34469	45.044	1.93e-11	1.88e-10	156637783	156641004	AL365181.2
ENSG00000110169	2.65147	0.266145	34.888	3.49e-09	2.31e-08	6431049	6442617	HPX
ENSG00000143228	2.64906	3.9334	133.611	6.65e-31	1.12e-28	163266576	163355764	NUF2
ENSG00000095627	2.64662	0.519495	21.073	4.42e-06	1.64e-05	114179270	114232304	TDRD1
ENSG00000066279	2.6459	5.39317	119.471	8.26e-28	8.58e-26	197084127	197146694	ASPM
ENSG00000165480	2.63929	4.42579	121.08	3.67e-28	3.96e-26	21153595	21176552	SKA3
ENSG00000011426	2.63841	6.05805	150.101	1.65e-34	4.98e-32	36389821	36453791	ANLN
ENSG00000186564	2.63676	3.23211	94.0427	3.09e-22	1.45e-20	47438044	47440691	FOXD2
ENSG00000140835	2.63322	1.7079	24.9532	5.87e-07	2.58e-06	71525233	71538748	CHST4
ENSG00000182492	2.63283	8.53986	88.8853	4.18e-21	1.66e-19	153494980	153509546	BGN
ENSG00000126778	2.63134	1.72607	45.1235	1.85e-11	1.81e-10	60643421	60658259	SIX1
ENSG00000057593	2.62984	1.19845	22.0955	2.59e-06	1.01e-05	113105788	113120685	F7
ENSG00000068650	2.62696	7.51472	149.038	2.81e-34	8.12e-32	112690329	112887168	ATP11A
ENSG00000077935	2.62664	0.379005	40.1874	2.31e-10	1.86e-09	45344063	45413619	SMC1B
ENSG00000279286	2.62663	0.273811	48.6254	3.1e-12	3.43e-11	91572444	91575271	AL133373.2
ENSG00000251003	2.62168	0.338715	35.5071	2.54e-09	1.72e-08	105546089	106060524	ZFPM2-AS1
ENSG00000169679	2.61734	5.28374	139.679	3.13e-32	6.33e-30	110637528	110678063	BUB1
ENSG00000160867	2.61536	6.36056	92.6511	6.24e-22	2.79e-20	177086905	177098144	FGFR4
ENSG00000184661	2.61204	3.85339	109.811	1.08e-25	8.14e-24	25459199	25507911	CDCA2
ENSG00000167646	2.6114	0.670223	64.8389	8.13e-16	1.55e-14	55158661	55166722	DNAAF3
ENSG00000176244	2.6109	0.285536	77.8152	1.13e-18	3.24e-17	15075475	15088776	ACBD7
ENSG00000121621	2.61029	3.60953	143.545	4.47e-33	1.05e-30	28020619	28108156	KIF18A
ENSG00000172460	2.60612	0.0122127	50.1202	1.45e-12	1.69e-11	2839568	2842744	PRSS30P
ENSG00000120498	2.60544	0.78912	25.4255	4.6e-07	2.07e-06	70528940	70908731	TEX11
ENSG00000188257	2.60444	8.98666	18.1121	2.08e-05	6.71e-05	19975431	19980416	PLA2G2A
ENSG00000111012	2.60168	2.05613	110.162	9.03e-26	6.97e-24	57762334	57768986	CYP27B1
ENSG00000161905	2.59891	0.902047	26.6464	2.44e-07	1.16e-06	4630919	4642294	ALOX15
ENSG00000278266	2.59421	1.30045	38.5486	5.34e-10	4.05e-09	127147149	127150081	AC079949.2
ENSG00000197757	2.59017	2.60371	47.6559	5.08e-12	5.42e-11	53990624	54030823	HOXC6
ENSG00000132749	2.57784	3.01274	115.562	5.93e-27	5.39e-25	68707440	68751520	TESMIN
ENSG00000241484	2.57669	2.19361	116.475	3.74e-27	3.5e-25	44752558	44862788	ARHGAP8
ENSG00000255026	2.56721	2.39245	45.9088	1.24e-11	1.24e-10	287305	288987	AC136475.3
ENSG00000165891	2.5657	3.33254	105.544	9.28e-25	6.11e-23	77021248	77065569	E2F7
ENSG00000090889	2.56335	4.64665	130.605	3.02e-30	4.47e-28	70290104	70420886	KIF4A
ENSG00000175329	2.56294	2.05478	12.282	0.000457355	0.0010864	35066136	35087387	ISX
ENSG00000186340	2.56035	6.94055	50.0041	1.53e-12	1.78e-11	169215780	169254044	THBS2
ENSG00000204410	2.56023	2.7526	114.956	8.05e-27	7.12e-25	31739677	31762676	MSH5
ENSG00000188610	2.55526	1.00264	124.696	5.93e-29	7.29e-27	121167646	121185539	FAM72B
ENSG00000051341	2.55514	3.94472	110.02	9.7e-26	7.39e-24	121431427	121546641	POLQ
ENSG00000056736	2.55462	4.71903	111.213	5.32e-26	4.28e-24	53846568	53865794	IL17RB
ENSG00000169347	2.554	7.07331	14.4567	0.000143416	0.000383128	20309574	20327808	GP2
ENSG00000183117	2.55232	0.979411	16.9926	3.75e-05	0.000114176	2935353	4994972	CSMD1
ENSG00000137573	2.55229	7.44419	56.5054	5.6e-14	8.11e-13	69466624	69660915	SULF1
ENSG00000141741	2.55115	7.67817	33.0427	9.02e-09	5.54e-08	39728496	39730532	MIEN1
ENSG00000111247	2.55057	3.85138	153.714	2.67e-35	9.62e-33	4538798	4560048	RAD51AP1
ENSG00000115009	2.55046	6.05592	32.3721	1.27e-08	7.65e-08	227805739	227817564	CCL20
ENSG00000162009	2.54612	0.125518	22.2103	2.44e-06	9.53e-06	1078781	1080142	SSTR5
ENSG00000123485	2.54597	4.27785	109.233	1.44e-25	1.07e-23	233833416	233854566	HJURP
ENSG00000145244	2.5446	1.52278	58.8168	1.73e-14	2.7e-13	47593999	47838106	CORIN
ENSG00000137563	2.5425	5.66221	65.528	5.73e-16	1.12e-14	63015079	63038806	GGH
ENSG00000182272	2.53577	3.29069	28.0677	1.17e-07	5.87e-07	369499	382117	B4GALNT4
ENSG00000133488	2.53446	1.36598	24.7253	6.61e-07	2.88e-06	30488902	30505711	SEC14L4
ENSG00000277363	2.53289	4.09327	61.0051	5.69e-15	9.54e-14	38530031	38605952	SRCIN1
ENSG00000075702	2.5318	4.1717	143.95	3.64e-33	8.73e-31	36054881	36105108	WDR62
ENSG00000135744	2.53146	5.92881	36.6386	1.42e-09	1e-08	230702523	230714122	AGT
ENSG00000166035	2.53042	1.89595	30.1475	4e-08	2.19e-07	58410569	58569844	LIPC
ENSG00000100473	2.52821	2.65717	47.6632	5.06e-12	5.4e-11	30874514	30895065	COCH
ENSG00000146410	2.52618	2.72033	147.12	7.39e-34	2.03e-31	136231024	136250335	MTFR2
ENSG00000171877	2.52573	3.01355	94.9271	1.98e-22	9.47e-21	43870761	44195271	FRMD5
ENSG00000141696	2.52524	5.87955	59.6566	1.13e-14	1.81e-13	41801947	41812604	P3H4
ENSG00000226887	2.52271	2.68585	36.3171	1.68e-09	1.17e-08	52722618	52751586	ERVMER34-1
ENSG00000138778	2.52269	4.81963	142.382	8.02e-33	1.81e-30	103105349	103198445	CENPE
ENSG00000148773	2.51895	7.90622	109.152	1.5e-25	1.11e-23	128096659	128126423	MKI67
ENSG00000143476	2.51692	4.52268	141.797	1.08e-32	2.39e-30	212035553	212107400	DTL
ENSG00000156970	2.51687	4.67142	120.644	4.57e-28	4.81e-26	40161023	40221123	BUB1B
ENSG00000119969	2.51271	4.9378	157.284	4.44e-36	1.75e-33	94501434	94613905	HELLS
ENSG00000236699	2.51013	3.48154	84.2856	4.28e-20	1.49e-18	105552620	105708093	ARHGEF38
ENSG00000146521	2.5096	0.40538	47.5901	5.25e-12	5.58e-11	167784537	167796872	LINC01558
ENSG00000138180	2.50674	5.10208	124.312	7.2e-29	8.63e-27	93496612	93529092	CEP55
ENSG00000156802	2.50598	5.95734	182.28	1.54e-41	1.07e-38	123319850	123416350	ATAD2
ENSG00000011083	2.50227	0.0534063	28.9622	7.38e-08	3.84e-07	150190062	150222788	SLC6A7
ENSG00000129810	2.49979	3.42511	134.485	4.28e-31	7.32e-29	20160593	20186206	SGO1
ENSG00000133980	2.49888	0.305627	24.3607	7.99e-07	3.43e-06	74303069	74360008	VRTN
ENSG00000198088	2.4974	1.841	67.2386	2.41e-16	4.95e-15	107123427	107206433	NUP62CL
ENSG00000261409	2.49631	0.301219	8.10565	0.00441275	0.00823335	108719949	108724944	AL035425.3
ENSG00000279184	2.49563	1.31774	40.1406	2.36e-10	1.9e-09	NA	NA
ENSG00000105048	2.49461	2.05682	23.7478	1.1e-06	4.59e-06	55132698	55149206	TNNT1
ENSG00000136982	2.49143	3.59194	164.967	9.3e-38	4.35e-35	119833976	119855894	DSCC1
ENSG00000112742	2.4883	4.38994	101.759	6.27e-24	3.66e-22	80003887	80042527	TTK
ENSG00000273079	2.48123	0.862464	26.4953	2.64e-07	1.24e-06	13437942	13982002	GRIN2B
ENSG00000260196	2.47916	2.85569	78.0172	1.02e-18	2.95e-17	17380649	17383531	AC124798.1
ENSG00000255318	2.47841	0.0522975	25.8814	3.63e-07	1.66e-06	NA	NA
ENSG00000158555	2.47779	4.62027	75.7509	3.22e-18	8.63e-17	75434640	75525941	GDPD5
ENSG00000165304	2.47676	4.73427	115.79	5.28e-27	4.83e-25	36572862	36677683	MELK
ENSG00000171551	2.47453	1.7633	25.186	5.21e-07	2.31e-06	232479827	232487834	ECEL1
ENSG00000138346	2.4703	3.46449	151.974	6.42e-35	2.12e-32	68414064	68472121	DNA2
ENSG00000260918	2.46944	0.702277	16.4251	5.06e-05	0.000149526	47431960	47438959	AC107398.3
ENSG00000149243	2.46523	2.17441	62.7389	2.36e-15	4.18e-14	75422394	75430629	KLHL35
ENSG00000141744	2.46337	0.427602	21.0692	4.43e-06	1.64e-05	39667981	39670475	PNMT
ENSG00000204528	2.46245	0.61107	34.9577	3.37e-09	2.23e-08	31173735	31177899	PSORS1C3
ENSG00000101003	2.46124	4.32816	146.543	9.88e-34	2.62e-31	25407673	25452628	GINS1
ENSG00000250986	2.46019	0.909499	18.6158	1.6e-05	5.28e-05	3758748	3763390	LINC02600
ENSG00000100344	2.45968	0.913003	35.2713	2.87e-09	1.92e-08	43923792	43964488	PNPLA3
ENSG00000173621	2.45599	5.21653	153.095	3.65e-35	1.27e-32	66856647	66860475	LRFN4
ENSG00000087586	2.45557	5.37901	126.313	2.63e-29	3.41e-27	56369389	56392337	AURKA
ENSG00000062038	2.45148	5.7038	49.763	1.73e-12	2e-11	68636189	68722616	CDH3
ENSG00000127564	2.44964	4.62686	104.281	1.76e-24	1.12e-22	2968024	2980479	PKMYT1
ENSG00000171617	2.44801	6.92567	134.921	3.44e-31	5.92e-29	74627406	74641424	ENC1
ENSG00000186193	2.44512	5.71644	100.144	1.42e-23	7.9e-22	137062127	137070557	SAPCD2
ENSG00000182600	2.44227	3.3973	42.2273	8.13e-11	7.1e-10	232857270	232878708	SNORC
ENSG00000235621	2.44083	0.963248	26.1056	3.23e-07	1.49e-06	48359884	48370636	LINC00494
ENSG00000140525	2.43816	5.51489	164.94	9.43e-38	4.36e-35	89243945	89317261	FANCI
ENSG00000159374	2.43747	1.24817	39.0025	4.23e-10	3.26e-09	74557883	74648338	M1AP
ENSG00000125895	2.43554	2.77621	55.7879	8.07e-14	1.14e-12	1180561	1185415	TMEM74B
ENSG00000228709	2.43458	1.36957	29.8705	4.62e-08	2.5e-07	44485577	44490288	LINC02575
ENSG00000249007	2.4327	1.39142	63.06	2.01e-15	3.61e-14	202011370	202015657	AL691482.3
ENSG00000013588	2.4321	9.23077	76.2739	2.47e-18	6.73e-17	12891559	12917937	GPRC5A
ENSG00000198826	2.42975	5.1883	154.069	2.24e-35	8.11e-33	32615144	32639941	ARHGAP11A
ENSG00000163808	2.42706	3.87972	132.997	9.06e-31	1.48e-28	44761721	44873376	KIF15
ENSG00000111206	2.42102	6.17555	112.943	2.22e-26	1.85e-24	2857680	2877174	FOXM1
ENSG00000235890	2.41978	0.810087	37.1616	1.09e-09	7.83e-09	44506807	44516575	TSPEAR-AS1
ENSG00000165490	2.41785	3.36338	110.624	7.15e-26	5.62e-24	82899975	82958277	DDIAS
ENSG00000071909	2.41757	0.873251	25.2332	5.08e-07	2.26e-06	170178145	170655171	MYO3B
ENSG00000080986	2.413	4.01839	142.675	6.92e-33	1.58e-30	2571557	2616635	NDC80
ENSG00000261520	2.41294	1.59446	12.7642	0.000353326	0.000861878	4264602	4295405	DLGAP1-AS5
ENSG00000274414	2.41113	0.354371	61.7501	3.9e-15	6.69e-14	25239007	25245229	AL121772.1
ENSG00000172167	2.41029	3.01418	172.992	1.64e-39	8.86e-37	120445400	120542133	MTBP
ENSG00000173432	2.40937	5.07664	18.9576	1.34e-05	4.5e-05	18266260	18269977	SAA1
ENSG00000124249	2.409	3.39983	29.57	5.39e-08	2.88e-07	44745865	44752313	KCNK15
ENSG00000158106	2.4084	4.23569	116.3	4.09e-27	3.81e-25	143368876	143384221	RHPN1
ENSG00000173991	2.40587	1.13299	36.8087	1.3e-09	9.27e-09	39665349	39666554	TCAP
ENSG00000276043	2.40125	4.55607	112.621	2.61e-26	2.17e-24	4903080	4962154	UHRF1
ENSG00000215417	2.40124	0.859429	63.9465	1.28e-15	2.36e-14	91347820	91354579	MIR17HG
ENSG00000185842	2.39821	2.51604	48.8595	2.75e-12	3.07e-11	224896262	225399292	DNAH14
ENSG00000144354	2.39626	6.13826	80.4018	3.06e-19	9.39e-18	173354820	173368997	CDCA7
ENSG00000117122	2.39504	4.23466	59.3823	1.3e-14	2.07e-13	16974502	16980632	MFAP2
ENSG00000189433	2.39439	1.8426	30.4753	3.38e-08	1.88e-07	34759740	34762327	GJB4
ENSG00000112761	2.39127	1.7834	33.6468	6.61e-09	4.16e-08	112054075	112069686	WISP3
ENSG00000128564	2.38966	2.92965	21.3348	3.86e-06	1.45e-05	101162509	101165569	VGF
ENSG00000124225	2.38859	7.38473	70.1563	5.48e-17	1.23e-15	57648392	57711536	PMEPA1
ENSG00000213420	2.38851	0.25322	52.6529	3.98e-13	5.07e-12	100169606	100177381	GPC2
ENSG00000261373	2.38425	3.4564	78.0062	1.03e-18	2.96e-17	89711856	89718165	VPS9D1-AS1
ENSG00000268686	2.38339	0.33026	26.6783	2.4e-07	1.14e-06	49368558	49388091	AC010643.1
ENSG00000186603	2.38325	3.76221	72.2919	1.86e-17	4.48e-16	45326895	45328679	HPDL
ENSG00000197977	2.37664	1.3774	25.6534	4.09e-07	1.86e-06	10980759	11044305	ELOVL2
ENSG00000118557	2.37642	1.21157	56.1187	6.82e-14	9.72e-13	72112157	72176878	PMFBP1
ENSG00000168078	2.37435	4.45303	84.4029	4.04e-20	1.41e-18	27809624	27838082	PBK
ENSG00000271781	2.37413	0.345125	59.6144	1.15e-14	1.85e-13	675826	676616	AC026740.1
ENSG00000246366	2.37288	0.322996	85.3415	2.51e-20	9.02e-19	70608577	70663279	LACTB2-AS1
ENSG00000072571	2.37278	4.55255	103.473	2.64e-24	1.63e-22	163460203	163491941	HMMR
ENSG00000075218	2.3719	4.31603	113.558	1.63e-26	1.38e-24	46296870	46330810	GTSE1
ENSG00000146670	2.37064	4.68859	121.92	2.4e-28	2.67e-26	65066300	65084164	CDCA5
ENSG00000196917	2.3682	2.13508	28.051	1.18e-07	5.91e-07	122726076	122730844	HCAR1
ENSG00000172965	2.36815	4.17307	174.646	7.15e-40	4.05e-37	111006015	111523376	MIR4435-2HG
ENSG00000092607	2.36778	0.314365	44.3497	2.75e-11	2.6e-10	118883046	118989556	TBX15
ENSG00000076382	2.36712	5.21971	130.084	3.93e-30	5.69e-28	28577565	28599025	SPAG5
ENSG00000254815	2.36708	1.09399	57.3368	3.67e-14	5.48e-13	557595	560107	AP006284.1
ENSG00000178150	2.36573	0.188349	36.5915	1.46e-09	1.03e-08	48270081	48287608	ZNF114
ENSG00000120149	2.36506	4.19063	51.6198	6.74e-13	8.3e-12	174724582	174730896	MSX2
ENSG00000258947	2.36497	0.912662	59.5165	1.21e-14	1.94e-13	89921392	89938761	TUBB3
ENSG00000280079	2.36403	1.45554	37.6648	8.4e-10	6.16e-09	20220597	20222186	AC011447.7
ENSG00000142945	2.35973	4.94486	133.125	8.49e-31	1.4e-28	44739818	44767767	KIF2C
ENSG00000271936	2.35882	0.593071	137.149	1.12e-31	2.08e-29	24825610	24826717	AC012073.1
ENSG00000118513	2.35791	4.83523	58.7219	1.82e-14	2.83e-13	135181308	135219173	MYB
ENSG00000122861	2.35768	5.96598	94.7984	2.11e-22	1.01e-20	73909177	73917496	PLAU
ENSG00000146070	2.35713	3.58246	60.3659	7.88e-15	1.29e-13	46704201	46735693	PLA2G7
ENSG00000272720	2.35192	1.08705	96.5938	8.51e-23	4.26e-21	38090127	38091559	AL022322.1
ENSG00000237517	2.35132	0.425509	29.6104	5.28e-08	2.83e-07	18985836	18994501	DGCR5
ENSG00000170312	2.3512	5.52109	114.636	9.45e-27	8.27e-25	60778331	60794852	CDK1
ENSG00000196711	2.35	0.43466	40.572	1.9e-10	1.55e-09	52534037	52565430	ALKAL1
ENSG00000164109	2.34844	4.98761	138.363	6.07e-32	1.16e-29	120055623	120066858	MAD2L1
ENSG00000102384	2.34738	2.72642	157.651	3.69e-36	1.49e-33	101098218	101163681	CENPI
ENSG00000179869	2.34511	1.93008	29.3675	5.99e-08	3.17e-07	48171458	48647497	ABCA13
ENSG00000177614	2.34434	2.63416	31.9909	1.55e-08	9.16e-08	230314490	230426332	PGBD5
ENSG00000183960	2.34394	1.93934	40.8676	1.63e-10	1.35e-09	19148510	19535642	KCNH8
ENSG00000163347	2.33882	6.3814	51.2736	8.04e-13	9.78e-12	190305707	190322446	CLDN1
ENSG00000197408	2.33844	4.5124	17.702	2.58e-05	8.15e-05	40991282	41018398	CYP2B6
ENSG00000091651	2.33732	3.14472	131.948	1.54e-30	2.38e-28	46689643	46698394	ORC6
ENSG00000085999	2.33594	3.15619	125.1	4.84e-29	6.01e-27	46246461	46278480	RAD54L
ENSG00000180066	2.3355	0.277337	36.3766	1.63e-09	1.14e-08	132444327	132449408	C10orf91
ENSG00000198732	2.33466	4.2058	20.3298	6.52e-06	2.33e-05	69854131	70032366	SMOC1
ENSG00000142609	2.33186	0.112914	28.883	7.69e-08	3.99e-07	1921951	2003837	CFAP74
ENSG00000197506	2.33144	3.31365	43.2412	4.84e-11	4.41e-10	84275457	84340758	SLC28A3
ENSG00000183682	2.33057	1.81006	80.7427	2.57e-19	7.97e-18	39491636	39529869	BMP8A
ENSG00000120322	2.32639	1.38766	28.6201	8.81e-08	4.52e-07	141177790	141180539	PCDHB8
ENSG00000101194	2.32473	5.58733	62.1479	3.19e-15	5.53e-14	62952707	62969585	SLC17A9
ENSG00000128422	2.32454	6.69593	17.3503	3.11e-05	9.62e-05	41619442	41624842	KRT17
ENSG00000232445	2.32433	1.13193	59.4037	1.28e-14	2.05e-13	101308270	101314800	AC006329.1
ENSG00000188211	2.32356	4.25811	76.423	2.29e-18	6.27e-17	17351800	17377341	NCR3LG1
ENSG00000274877	2.32271	1.03132	39.6196	3.09e-10	2.44e-09	NA	NA
ENSG00000101670	2.32073	4.94825	65.7734	5.06e-16	9.97e-15	49560699	49599185	LIPG
ENSG00000243742	2.3198	2.11688	79.7649	4.22e-19	1.28e-17	61615036	61639449	RPLP0P2
ENSG00000241388	2.31977	4.71713	51.6724	6.56e-13	8.1e-12	120941728	120980965	HNF1A-AS1
ENSG00000126787	2.31875	4.52221	96.937	7.16e-23	3.62e-21	55148112	55191608	DLGAP5
ENSG00000105810	2.31855	7.14619	49.774	1.73e-12	1.99e-11	92604921	92836573	CDK6
ENSG00000161395	2.31673	6.92776	29.2605	6.33e-08	3.33e-07	39671122	39696797	PGAP3
ENSG00000183837	2.31466	0.560991	18.4275	1.76e-05	5.78e-05	153056409	153060467	PNMA3
ENSG00000035499	2.31424	4.00352	98.5006	3.25e-23	1.72e-21	60596912	60700190	DEPDC1B
ENSG00000229167	2.31386	0.115745	62.5749	2.57e-15	4.52e-14	31571585	31577898	AC114488.1
ENSG00000181544	2.3135	1.18398	125.508	3.94e-29	4.97e-27	14835961	14873069	FANCB
ENSG00000236008	2.31128	1.23838	88.3193	5.57e-21	2.18e-19	8461703	8592903	LINC01814
ENSG00000150337	2.31015	1.68571	64.9774	7.58e-16	1.45e-14	149782671	149792518	FCGR1A
ENSG00000125398	2.30791	8.03541	104.965	1.24e-24	8.05e-23	72121020	72126416	SOX9
ENSG00000109805	2.30772	4.49759	102.902	3.52e-24	2.14e-22	17810979	17844865	NCAPG
ENSG00000112984	2.30635	4.73898	105.693	8.61e-25	5.7e-23	138178719	138187723	KIF20A
ENSG00000197299	2.30592	3.81762	130.556	3.1e-30	4.56e-28	90717346	90816166	BLM
ENSG00000157388	2.30495	3.55435	81.7548	1.54e-19	4.92e-18	53328963	53813733	CACNA1D
ENSG00000101412	2.30415	4.60752	143.176	5.38e-33	1.25e-30	33675477	33686385	E2F1
ENSG00000247844	2.30142	3.01841	37.6003	8.68e-10	6.35e-09	NA	NA
ENSG00000139618	2.30049	4.36258	124.856	5.47e-29	6.74e-27	32315086	32400268	BRCA2
ENSG00000115163	2.30007	3.24244	91.2066	1.29e-21	5.54e-20	26764289	26801067	CENPA
ENSG00000089199	2.29903	5.68864	9.30237	0.00228857	0.00459224	5911510	5925353	CHGB
ENSG00000133466	2.29845	4.0153	132.906	9.48e-31	1.53e-28	37180166	37199385	C1QTNF6
ENSG00000133454	2.29617	1.40779	17.0527	3.64e-05	0.00011094	25742144	26031045	MYO18B
ENSG00000140534	2.29612	4.26328	100.423	1.23e-23	6.93e-22	89575469	89631056	TICRR
ENSG00000124766	2.29538	7.54105	107.959	2.74e-25	1.98e-23	21593751	21598619	SOX4
ENSG00000019186	2.29049	0.119672	16.7941	4.17e-05	0.000125417	54153446	54173986	CYP24A1
ENSG00000135519	2.28745	1.46209	23.3285	1.37e-06	5.61e-06	49539030	49558337	KCNH3
ENSG00000167755	2.28588	5.72389	12.9785	0.000315096	0.000777665	50958631	50969673	KLK6
ENSG00000101188	2.28541	2.52129	20.3931	6.31e-06	2.27e-05	62708836	62762771	NTSR1
ENSG00000009950	2.28321	4.85033	30.4679	3.39e-08	1.89e-07	73593194	73624543	MLXIPL
ENSG00000133119	2.28319	4.85003	166.072	5.33e-38	2.57e-35	33818069	33966558	RFC3
ENSG00000120254	2.28188	4.76391	216.457	5.36e-49	9.72e-46	150865549	151101887	MTHFD1L
ENSG00000125508	2.28062	2.40373	41.2363	1.35e-10	1.14e-09	63540810	63547504	SRMS
ENSG00000142102	2.27975	5.32572	67.1467	2.52e-16	5.17e-15	289126	296107	PGGHG
ENSG00000118849	2.27792	5.29038	36.3239	1.67e-09	1.17e-08	158696892	158732489	RARRES1
ENSG00000186871	2.2776	2.77467	108.244	2.38e-25	1.73e-23	72204657	72239027	ERCC6L
[truncated: 8,897 more rows]

## Sheet: IBC vs. NIBC
Supplementary Table S3D. DEGs between IBC and NIBC samples
[truncated: 5,233 more rows]

[truncated: 2 more sheets: DPC vs. NDPC, SCLC vs. NSCLC]
