# Supplementary material for: Molecular bases of morphologically diffused tumors across multiple cancer types
Source: Natl Sci Rev. 2022 Aug 26;9(11):nwac177. doi: 10.1093/nsr/nwac177 (PMC9744092; doi:10.1093/nsr/nwac177)
Supplement: nwac177_Supplemental_Files [file nwac177_supplemental_files.zip › Table_S4-IntegrinData(supplementary_data).xlsx]

## Sheet: All integrins-StageI
Supplementary Table S4A. Expression of integrins in stage I GC samples
integrin	symbols	α subunit TPM expression A, mean value (stage I, DGC/IGC)	β subunit TPM expression B, mean value (stage I, DGC/IGC)	estimated expression of integrin, sqrt(A × B), mean value (stage I, DGC/IGC)
α1β1	ITGA1, ITGB1	52.36 / 14.11	249.28 / 159.76	111.32 / 45.92
α2β1	ITGA2, ITGB1	24.48 / 35.88	249.28 / 159.76	61.63 / 72.77
α3β1	ITGA3, ITGB1	65.06 / 55.16	249.28 / 159.76	107.09 / 90.14
α4β1	ITGA4, ITGB1	9.39 / 5.64	249.28 / 159.76	41.58 / 28
α5β1	ITGA5, ITGB1	245.22 / 42.1	249.28 / 159.76	236.86 / 78.3
α6β1	ITGA6, ITGB1	67.92 / 187.36	249.28 / 159.76	102.4 / 167.63
α7β1	ITGA7, ITGB1	48.83 / 7.64	249.28 / 159.76	105.6 / 31.54
α8β1	ITGA8, ITGB1	8.75 / 2.6	249.28 / 159.76	34.05 / 19.08
α9β1	ITGA9, ITGB1	24.14 / 5.28	249.28 / 159.76	74.3 / 26.1
α10β1	ITGA10, ITGB1	1.16 / 0.65	249.28 / 159.76	15.57 / 9.77
α11β1	ITGA11, ITGB1	12.89 / 4.86	249.28 / 159.76	42.86 / 25.76
αVβ1	ITGAV, ITGB1	67.2 / 48.51	249.28 / 159.76	126.35 / 84.71
αLβ2	ITGAL, ITGB2	23.8 / 7.3	54.55 / 20.81	34.87 / 11.9
αMβ2	ITGAM, ITGB2	8.12 / 4.06	54.55 / 20.81	20.76 / 9.05
αXβ2	ITGAX, ITGB2	13.51 / 10.62	54.55 / 20.81	26.27 / 14.54
αDβ2	ITGAD, ITGB2	0.61 / 0.3	54.55 / 20.81	5.25 / 2.34
αVβ3	ITGAV, ITGB3	67.2 / 48.51	7.77 / 2.29	21.19 / 10.2
αIIβ3	ITGA2B, ITGB3	0.34 / 0.38	7.77 / 2.29	1.1 / 0.68
α6β4	ITGA6, ITGB4	67.92 / 187.36	165.24 / 301.98	103.94 / 224.31
αVβ5	ITGAV, ITGB5	67.2 / 48.51	52.4 / 39.73	55.81 / 41.05
αVβ6	ITGAV, ITGB6	67.2 / 48.51	18.47 / 20.74	25.07 / 29.17
α4β7	ITGA4, ITGB7	9.39 / 5.64	5.27 / 2.35	6.85 / 3.51
αEβ7	ITGAE, ITGB7	7.85 / 7.16	5.27 / 2.35	5.79 / 3.8
αVβ8	ITGAV, ITGB8	67.2 / 48.51	9 / 12.13	22.85 / 23.49

## Sheet: All integrins-StageII
Supplementary Table S4B. Expression of integrins in stage II GC samples
integrin	symbols	α subunit TPM expression A, mean value (stage II, DGC/IGC)	β subunit TPM expression B, mean value (stage II, DGC/IGC)	estimated expression of integrin, sqrt(A × B), mean value (stage II, DGC/IGC)
α1β1	ITGA1, ITGB1	23.86 / 15.86	179.09 / 158.15	63.6 / 48.78
α2β1	ITGA2, ITGB1	24.99 / 36.51	179.09 / 158.15	64.1 / 73.31
α3β1	ITGA3, ITGB1	61.43 / 73.02	179.09 / 158.15	98.16 / 103.15
α4β1	ITGA4, ITGB1	6.31 / 5.06	179.09 / 158.15	31.46 / 27
α5β1	ITGA5, ITGB1	75.57 / 47.91	179.09 / 158.15	113.61 / 83.09
α6β1	ITGA6, ITGB1	113.82 / 153.05	179.09 / 158.15	133.2 / 151.44
α7β1	ITGA7, ITGB1	20.41 / 12.5	179.09 / 158.15	55.03 / 40.62
α8β1	ITGA8, ITGB1	12.16 / 4.89	179.09 / 158.15	37.15 / 23.23
α9β1	ITGA9, ITGB1	13.56 / 7.56	179.09 / 158.15	46.2 / 31.59
α10β1	ITGA10, ITGB1	1 / 0.79	179.09 / 158.15	12.87 / 10.16
α11β1	ITGA11, ITGB1	10.03 / 10.51	179.09 / 158.15	38.82 / 38.53
αVβ1	ITGAV, ITGB1	57.71 / 47.43	179.09 / 158.15	99.86 / 84.94
αLβ2	ITGAL, ITGB2	13.53 / 10.42	25.88 / 25.42	18.11 / 15.5
αMβ2	ITGAM, ITGB2	5.58 / 5.37	25.88 / 25.42	11.89 / 11.19
αXβ2	ITGAX, ITGB2	11.96 / 10.03	25.88 / 25.42	17.29 / 15.49
αDβ2	ITGAD, ITGB2	0.49 / 0.4	25.88 / 25.42	3.14 / 2.56
αVβ3	ITGAV, ITGB3	57.71 / 47.43	3.64 / 2.56	13.87 / 10.42
αIIβ3	ITGA2B, ITGB3	0.25 / 0.28	3.64 / 2.56	0.87 / 0.71
α6β4	ITGA6, ITGB4	113.82 / 153.05	205.73 / 302.55	148.47 / 209.88
αVβ5	ITGAV, ITGB5	57.71 / 47.43	46.42 / 49.85	50.08 / 46.8
αVβ6	ITGAV, ITGB6	57.71 / 47.43	23.38 / 19.81	32.42 / 27.65
α4β7	ITGA4, ITGB7	6.31 / 5.06	3.16 / 3.01	4.39 / 3.76
αEβ7	ITGAE, ITGB7	6.04 / 6.98	3.16 / 3.01	4.2 / 4.35
αVβ8	ITGAV, ITGB8	57.71 / 47.43	8.8 / 11.34	20.4 / 21.62

## Sheet: All integrins-StageIII
Supplementary Table S4C. Expression of integrins in stage III GC samples
integrin	symbols	α subunit TPM expression A, mean value (stage III, DGC/IGC)	β subunit TPM expression B, mean value (stage III, DGC/IGC)	estimated expression of integrin, sqrt(A × B), mean value (stage III, DGC/IGC)
α1β1	ITGA1, ITGB1	30.52 / 17.62	213.77 / 181.6	77.74 / 54.84
α2β1	ITGA2, ITGB1	29.85 / 41.82	213.77 / 181.6	73.98 / 83.27
α3β1	ITGA3, ITGB1	71.74 / 82.48	213.77 / 181.6	114.84 / 113.09
α4β1	ITGA4, ITGB1	12.97 / 6.44	213.77 / 181.6	46.45 / 32.38
α5β1	ITGA5, ITGB1	83.07 / 52.03	213.77 / 181.6	125.41 / 92.22
α6β1	ITGA6, ITGB1	124.34 / 131.04	213.77 / 181.6	148.47 / 148
α7β1	ITGA7, ITGB1	30.73 / 11.3	213.77 / 181.6	73.07 / 42.76
α8β1	ITGA8, ITGB1	13.34 / 4.69	213.77 / 181.6	46.78 / 26.63
α9β1	ITGA9, ITGB1	19.25 / 7.78	213.77 / 181.6	59.45 / 35.33
α10β1	ITGA10, ITGB1	1.23 / 0.91	213.77 / 181.6	15.35 / 12.1
α11β1	ITGA11, ITGB1	12.19 / 11.71	213.77 / 181.6	48.39 / 41.91
αVβ1	ITGAV, ITGB1	70.97 / 58.86	213.77 / 181.6	121.22 / 100.42
αLβ2	ITGAL, ITGB2	27.23 / 12.46	53.27 / 28	35.65 / 17.96
αMβ2	ITGAM, ITGB2	9 / 5.86	53.27 / 28	20.39 / 12.2
αXβ2	ITGAX, ITGB2	14.38 / 11.53	53.27 / 28	26.05 / 17.52
αDβ2	ITGAD, ITGB2	0.81 / 0.3	53.27 / 28	5.77 / 2.46
αVβ3	ITGAV, ITGB3	70.97 / 58.86	4.38 / 2.88	16.84 / 12.52
αIIβ3	ITGA2B, ITGB3	0.2 / 0.29	4.38 / 2.88	0.8 / 0.79
α6β4	ITGA6, ITGB4	124.34 / 131.04	208.07 / 264.07	154.03 / 178.18
αVβ5	ITGAV, ITGB5	70.97 / 58.86	52.19 / 54.99	58.8 / 54.31
αVβ6	ITGAV, ITGB6	70.97 / 58.86	23.23 / 23.35	35.51 / 31.62
α4β7	ITGA4, ITGB7	12.97 / 6.44	6.42 / 3.37	8.84 / 4.39
αEβ7	ITGAE, ITGB7	9.45 / 7.87	6.42 / 3.37	7.39 / 4.84
αVβ8	ITGAV, ITGB8	70.97 / 58.86	11.68 / 13.44	27.06 / 25.45

## Sheet: All integrins-StageIV
Supplementary Table S4D. Expression of integrins in stage IV GC samples
integrin	symbols	α subunit TPM expression A, mean value (stage IV, DGC/IGC)	β subunit TPM expression B, mean value (stage IV, DGC/IGC)	estimated expression of integrin, sqrt(A × B), mean value (stage IV, DGC/IGC)
α1β1	ITGA1, ITGB1	17.5 / 16.15	188.7 / 173.14	54.57 / 51.68
α2β1	ITGA2, ITGB1	51.02 / 46.44	188.7 / 173.14	91.82 / 84.24
α3β1	ITGA3, ITGB1	124.66 / 101.83	188.7 / 173.14	130.69 / 126.19
α4β1	ITGA4, ITGB1	10.35 / 8.6	188.7 / 173.14	41.52 / 34.69
α5β1	ITGA5, ITGB1	60.77 / 54.96	188.7 / 173.14	104.89 / 94.25
α6β1	ITGA6, ITGB1	91.99 / 154.29	188.7 / 173.14	128.01 / 154.74
α7β1	ITGA7, ITGB1	4.81 / 10.89	188.7 / 173.14	29.31 / 40.66
α8β1	ITGA8, ITGB1	4.15 / 4.15	188.7 / 173.14	23.36 / 23.17
α9β1	ITGA9, ITGB1	7.62 / 7.65	188.7 / 173.14	35.35 / 34.42
α10β1	ITGA10, ITGB1	0.77 / 1.09	188.7 / 173.14	11.22 / 12.56
α11β1	ITGA11, ITGB1	17.84 / 12.54	188.7 / 173.14	56.54 / 42.89
αVβ1	ITGAV, ITGB1	57.12 / 66.09	188.7 / 173.14	102.71 / 102.41
αLβ2	ITGAL, ITGB2	9.5 / 15.69	49.16 / 31.93	20.88 / 21.34
αMβ2	ITGAM, ITGB2	11.95 / 11.08	49.16 / 31.93	23.58 / 16.17
αXβ2	ITGAX, ITGB2	17.66 / 10.06	49.16 / 31.93	29.22 / 17.12
αDβ2	ITGAD, ITGB2	0.43 / 0.36	49.16 / 31.93	4.51 / 3.07
αVβ3	ITGAV, ITGB3	57.12 / 66.09	2.72 / 3.5	11.78 / 13.05
αIIβ3	ITGA2B, ITGB3	0.22 / 0.36	2.72 / 3.5	0.61 / 0.93
α6β4	ITGA6, ITGB4	91.99 / 154.29	253.56 / 263.63	144.47 / 189.88
αVβ5	ITGAV, ITGB5	57.12 / 66.09	53.91 / 52.78	54.77 / 55.92
αVβ6	ITGAV, ITGB6	57.12 / 66.09	34.38 / 44.11	32.56 / 44.7
α4β7	ITGA4, ITGB7	10.35 / 8.6	1.95 / 5.43	4.08 / 6.46
αEβ7	ITGAE, ITGB7	7.46 / 7.35	1.95 / 5.43	3.79 / 5.65
αVβ8	ITGAV, ITGB8	57.12 / 66.09	8.62 / 11.92	21.75 / 25.42

## Sheet: ST-integrin PCC
Supplementary Table S4E. PCC between the five STs and integrin genes in DGCs and IGCs
	ITGA1	ITGA5	ITGA9	ITGAV	ITGB1	ITGB4
ST8SIA1	0.49837	0.300347	0.558684	0.308564	0.297949	-0.168417
ST8SIA4	0.187172	0.103077	0.247164	0.333227	0.219868	-0.0466153
ST3GAL3	0.752529	0.618501	0.737487	0.334327	0.497493	-0.101118
ST6GALNAC5	0.720517	0.640919	0.727894	0.440003	0.581584	-0.133863
ST6GALNAC6	0.479997	0.481397	0.64641	0.360262	0.385248	-0.0211126

## Sheet: ST-integrin P-value
Supplementary Table S4F. P-values of PCCs between the five STs and integrin genes in DGCs and IGCs
	ITGA1	ITGA5	ITGA9	ITGAV	ITGB1	ITGB4
ST8SIA1	2.86851e-13	0.000695245	1.28341e-17	0.000374714	0.000830351	1
ST8SIA4	0.626004	1	0.0261589	5.06676e-05	0.126035	1
ST3GAL3	3.74415e-40	6.64135e-23	1.07404e-37	4.63095e-05	3.25681e-13	1
ST6GALNAC5	4.04227e-35	3.42335e-25	3.24502e-36	8.08268e-10	1.62537e-19	1
ST6GALNAC6	4.13757e-12	3.40759e-12	8.86544e-26	4.52601e-06	3.95073e-07	1
