# Supplementary material for: Molecular bases of morphologically diffused tumors across multiple cancer types
Source: Natl Sci Rev. 2022 Aug 26;9(11):nwac177. doi: 10.1093/nsr/nwac177 (PMC9744092; doi:10.1093/nsr/nwac177)
Supplement: nwac177_Supplemental_Files [file nwac177_supplemental_files.zip › Table_S5-LiteratureEvidence(supplementary_data).xlsx]

## Sheet: DGC-Growth Factor
Supplementary Table S5A. Supporting evidence for PDGFC (key growth factor of DGCs)
	detail	references
(1)	PDGFC is a potent mitogen and a chemoattractant for cells of mesenchymal origin.	10.1126/science.1260419 https://www.proteinatlas.org/ENSG00000145431-PDGFC
(2)	PDGFC plays an important role in angiogenesis, blood vessel development, and fibrotic processes. It is also an effective activator of the EMT process, which reduces cell adhesion and enhance migratory properties.	10.1016/j.cell.2012.10.035 10.1158/0008-5472.CAN-08-2724
(3)	PDGFC is known to be involved in the development of multiple cancer types, such as gastrointestinal stromal tumor, breast cancer, and malignant melanoma.	10.1158/0008-5472.CAN-08-2724 10.1074/jbc.M113.508994 10.1038/s41388-021-01685-w
	note: PDFGC receptor: PDFGRB is upregulated 3.59-fold in DGCs vs. controls (SNT, see Table S3)

## Sheet: IGC-Growth Factor
Supplementary Table S5B. Supporting evidence for EREG and NRG2 (key growth factor of IGCs)
	detail	references
(1)	the protein encoded by EREG is a member of the epidermal growth factor family. It is overexpressed in multiple cancer types, such as non-small cell lung cancer, breast cancer, kidney cancer, ovarian cancer, and has been implicated in tumor progression in general. EREG is generally upregulated by the oncogenic activation of the MEK/ERK pathway.	10.1126/science.1260419 https://www.proteinatlas.org/ENSG00000124882-EREG 10.1038/onc.2012.402
(2)	The protein encoded by NRG2 is a member of the neuregulin family of growth and differentiation factors. It can induce growth and differentiation of epithelial, neuronal, glial, and other types of cells; and is known to be involved in progression of non-small cell lung cancer, breast cancer and gastric cancer.	10.1126/science.1260419 https://www.proteinatlas.org/ENSG00000158458-NRG2 10.3389/fphar.2018.00861
	note: EREG and NRG2 share the same receptor: ERBB3, which is upregulated by 2.27-fold in IGCs vs. control and 1.45-fold vs. DGCs (see Table S3)

## Sheet: ST8SIA2 ST8SIA4
Supplementary Table S5C. Supporting evidence for ST8SIA2 and ST8SIA4 (poly-SA)
	detail	references
(1)	ST8SIA2 and ST8SIA4 repeatedly adds a SA to a growing chain of SAs to form a poly-SA, generally harbored by glycoprotein NCAM. Accumulation of poly-SAs is known to be associated with cancer metastasis for multiple cancer types.	10.4049/jimmunol.181.10.6850 10.1158/0008-5472.CAN-14-0728
(2)	Increased poly-sialyl-NCAM expression has been linked to the EMT activation which reduces cell adhesion and enhance migratory properties, through inhibiting the expression of CDH1.	10.1016/j.devcel.2008.09.016 10.1053/j.gastro.2008.02.023
(3)	Accumulated poly-SAs on NCAM can activate the EGFR/STAT3 signaling pathway, which reduces cell adhesion.	10.21203/rs.2.24259/v2
(4)	ST8SIA4 have strong implications to reduced survival rates among all gastric cancer patients in TCGA (P-value < 0.05)	10.1016/j.neo.2017.05.002 http://ualcan.path.uab.edu/analysis.html (recorded in Figure S2)
(5)	Physical pressure (including electrostatic repulsion) drives cancer cells toward invasive phenotype	10.1073/pnas.1118910109

## Sheet: ST3GAL3 ST3GAL4
Supplementary Table S5D. Supporting evidence for ST3GAL3 and ST3GAL4 (Sialyl-Lewis X)
	detail	references
(1)	Sialyl-Lewis X has been widely used as a key marker for cancer metastasis for multiple cancer types, including gastric cancer, ST3GAL3 and ST3GAL4 is its key synthesis gene.	10.1073/pnas.1111135109
(2)	inhibition of the ST3GAL3 and ST3GAL4 expression can reduce metastasis of pancreatic ductal adenocarcinoma.	10.3390/ijms21176239
(3)	overexpression of ST3GAL3 and ST3GAL4 can induce EMT in colon cancer cells and breast cancer. EMT reduces cell adhesion and enhance migratory properties.	10.1073/pnas.1111135109 10.25781/KAUST-Q9851
(4)	Increased expressions of ST3GAL3 have implications to reduced survival of multiple cancer types.	10.1016/j.neo.2017.05.002 http://ualcan.path.uab.edu/analysis.html (recorded in Figure S2)
(5)	Physical pressure (including electrostatic repulsion) drives cancer cells toward invasive phenotype	10.1073/pnas.1118910109

## Sheet: ST8SIA1, ST6GALNAC5, ST6GALNAC6
Supplementary Table S5E. Supporting evidence for ST8SIA1,ST6GALNAC5, and ST6GALNAC6 (di-sialyl-gangliosides)
	detail	references
(1)	Gangliosides GD3 and GD1α each harbor two SAs, synthesized by ST8SIA1and by ST6GALNAC5 and ST6GALNAC6, respectively. It is known that the di-sialyl-gangliosides tend to be associated with increased tumorigenesis and migration.	10.3390/biom11010062
(2)	GD3 is known to promote cell growth and invasion in melanoma and to be an activator of the c-Met pathway, which is crucial for the initiation and maintenance of EMT, which reduces cell adhesion and enhance migratory properties.	10.1016/j.bbalip.2018.06.014 10.3390/biom11010062 10.1038/onc.2014.245
(3)	Overexpressing GD3 in tumor cells will stimulate cell migration through shedding extracellular vesicles onto recipient cells within the tumor microenvironment.	10.1016/j.bbalip.2018.06.014
(4)	Increased GD1α level has been found to promote breast cancer’s metastasis to brain.	10.3390/biom11010062
(5)	Upregulation of ST6GALNAC5 and ST6GALNAC6 can enhance TGF-β-induced EMT	10.1073/pnas.1502076112 10.1096/fj.10-162107
(6)	ST6GALNAC6 have strong implications to reduced survival rates among all gastric cancer patients in TCGA (P-value < 0.05)	10.1016/j.neo.2017.05.002 http://ualcan.path.uab.edu/analysis.html (recorded in Figure S2)
(7)	Physical pressure (including electrostatic repulsion) drives cancer cells toward invasive phenotype	10.1073/pnas.1118910109
