# Supplementary material for: Molecular bases of morphologically diffused tumors across multiple cancer types
Source: Natl Sci Rev. 2022 Aug 26;9(11):nwac177. doi: 10.1093/nsr/nwac177 (PMC9744092; doi:10.1093/nsr/nwac177)
Supplement: nwac177_Supplemental_Files [file nwac177_supplemental_files.zip › Table_S6-SampleID(supplementary_data).xlsx]

## Sheet: GC
Supplementary Table S6A. TCGA gastric cancer samples used in this work.
sample_type	sample_ID	histological_type
DGC	TCGA-BR-8592-01A	Stomach, Adenocarcinoma, Diffuse Type
DGC	TCGA-BR-A44T-01A	Stomach, Adenocarcinoma, Diffuse Type
DGC	TCGA-BR-A4IV-01A	Stomach, Adenocarcinoma, Diffuse Type
DGC	TCGA-CD-8530-01A	Stomach, Adenocarcinoma, Diffuse Type
DGC	TCGA-CD-8531-01A	Stomach, Adenocarcinoma, Diffuse Type
DGC	TCGA-CD-8534-01A	Stomach, Adenocarcinoma, Diffuse Type
DGC	TCGA-CD-A487-01A	Stomach, Adenocarcinoma, Diffuse Type
DGC	TCGA-CD-A489-01A	Stomach, Adenocarcinoma, Diffuse Type
DGC	TCGA-CD-A4MG-01A	Stomach, Adenocarcinoma, Diffuse Type
DGC	TCGA-CG-4444-01A	Stomach, Adenocarcinoma, Diffuse Type
DGC	TCGA-CG-4462-01A	Stomach, Adenocarcinoma, Diffuse Type
DGC	TCGA-CG-4465-01A	Stomach, Adenocarcinoma, Diffuse Type
DGC	TCGA-CG-4476-01A	Stomach, Adenocarcinoma, Diffuse Type
DGC	TCGA-CG-5724-01A	Stomach, Adenocarcinoma, Diffuse Type
DGC	TCGA-D7-6519-01A	Stomach, Adenocarcinoma, Diffuse Type
DGC	TCGA-D7-6521-01A	Stomach, Adenocarcinoma, Diffuse Type
DGC	TCGA-D7-6522-01A	Stomach, Adenocarcinoma, Diffuse Type
DGC	TCGA-D7-6524-01A	Stomach, Adenocarcinoma, Diffuse Type
DGC	TCGA-D7-6525-01A	Stomach, Adenocarcinoma, Diffuse Type
DGC	TCGA-D7-6818-01A	Stomach, Adenocarcinoma, Diffuse Type
DGC	TCGA-D7-A747-01A	Stomach, Adenocarcinoma, Diffuse Type
DGC	TCGA-D7-A748-01A	Stomach, Adenocarcinoma, Diffuse Type
DGC	TCGA-FP-7916-01A	Stomach, Adenocarcinoma, Diffuse Type
DGC	TCGA-FP-7998-01A	Stomach, Adenocarcinoma, Diffuse Type
DGC	TCGA-FP-8209-01A	Stomach, Adenocarcinoma, Diffuse Type
DGC	TCGA-FP-8210-01A	Stomach, Adenocarcinoma, Diffuse Type
DGC	TCGA-HU-8602-01A	Stomach, Adenocarcinoma, Diffuse Type
DGC	TCGA-HU-8608-01A	Stomach, Adenocarcinoma, Diffuse Type
DGC	TCGA-HU-A4G2-01A	Stomach, Adenocarcinoma, Diffuse Type
DGC	TCGA-HU-A4G8-01A	Stomach, Adenocarcinoma, Diffuse Type
DGC	TCGA-HU-A4GC-01A	Stomach, Adenocarcinoma, Diffuse Type
DGC	TCGA-HU-A4GJ-01A	Stomach, Adenocarcinoma, Diffuse Type
DGC	TCGA-HU-A4GP-01A	Stomach, Adenocarcinoma, Diffuse Type
DGC	TCGA-HU-A4GU-01A	Stomach, Adenocarcinoma, Diffuse Type
DGC	TCGA-HU-A4GX-01A	Stomach, Adenocarcinoma, Diffuse Type
DGC	TCGA-HU-A4GY-01A	Stomach, Adenocarcinoma, Diffuse Type
DGC	TCGA-HU-A4H0-01A	Stomach, Adenocarcinoma, Diffuse Type
DGC	TCGA-HU-A4H3-01A	Stomach, Adenocarcinoma, Diffuse Type
DGC	TCGA-HU-A4HB-01A	Stomach, Adenocarcinoma, Diffuse Type
DGC	TCGA-IN-7806-01A	Stomach, Adenocarcinoma, Diffuse Type
DGC	TCGA-IN-7808-01A	Stomach, Adenocarcinoma, Diffuse Type
DGC	TCGA-KB-A93J-01A	Stomach, Adenocarcinoma, Diffuse Type
DGC	TCGA-MX-A5UG-01A	Stomach, Adenocarcinoma, Diffuse Type
DGC	TCGA-R5-A7ZI-01A	Stomach, Adenocarcinoma, Diffuse Type
DGC	TCGA-RD-A7BS-01A	Stomach, Adenocarcinoma, Diffuse Type
DGC	TCGA-RD-A7BW-01A	Stomach, Adenocarcinoma, Diffuse Type
DGC	TCGA-RD-A7C1-01A	Stomach, Adenocarcinoma, Diffuse Type
DGC	TCGA-RD-A8N0-01A	Stomach, Adenocarcinoma, Diffuse Type
DGC	TCGA-RD-A8N1-01A	Stomach, Adenocarcinoma, Diffuse Type
DGC	TCGA-RD-A8N2-01A	Stomach, Adenocarcinoma, Diffuse Type
DGC	TCGA-RD-A8N4-01A	Stomach, Adenocarcinoma, Diffuse Type
DGC	TCGA-RD-A8N9-01A	Stomach, Adenocarcinoma, Diffuse Type
DGC	TCGA-RD-A8NB-01A	Stomach, Adenocarcinoma, Diffuse Type
DGC	TCGA-SW-A7EA-01A	Stomach, Adenocarcinoma, Diffuse Type
DGC	TCGA-B7-5818-01A	Stomach, Adenocarcinoma, Diffuse Type
DGC	TCGA-BR-6564-01A	Stomach, Adenocarcinoma, Diffuse Type
DGC	TCGA-VQ-A927-01A	Stomach, Adenocarcinoma, Diffuse Type
DGC	TCGA-VQ-A94T-01A	Stomach, Adenocarcinoma, Diffuse Type
DGC	TCGA-B7-A5TI-01A	Stomach, Adenocarcinoma, Diffuse Type
DGC	TCGA-BR-6803-01A	Stomach, Adenocarcinoma, Diffuse Type
DGC	TCGA-BR-8291-01A	Stomach, Adenocarcinoma, Diffuse Type
DGC	TCGA-BR-8297-01A	Stomach, Adenocarcinoma, Diffuse Type
DGC	TCGA-BR-8364-01A	Stomach, Adenocarcinoma, Diffuse Type
IGC	TCGA-BR-8680-01A	Stomach, Intestinal Adenocarcinoma, Tubular Type
IGC	TCGA-BR-8683-01A	Stomach, Intestinal Adenocarcinoma, Tubular Type
IGC	TCGA-BR-8686-01A	Stomach, Intestinal Adenocarcinoma, Tubular Type
IGC	TCGA-D7-5577-01A	Stomach, Intestinal Adenocarcinoma, Tubular Type
IGC	TCGA-D7-5578-01A	Stomach, Intestinal Adenocarcinoma, Tubular Type
IGC	TCGA-D7-6520-01A	Stomach, Intestinal Adenocarcinoma, Tubular Type
IGC	TCGA-D7-6526-01A	Stomach, Intestinal Adenocarcinoma, Tubular Type
IGC	TCGA-BR-4294-01A	Stomach, Intestinal Adenocarcinoma, Tubular Type
IGC	TCGA-D7-6528-01A	Stomach, Intestinal Adenocarcinoma, Tubular Type
IGC	TCGA-D7-6815-01A	Stomach, Intestinal Adenocarcinoma, Tubular Type
IGC	TCGA-D7-6822-01A	Stomach, Intestinal Adenocarcinoma, Tubular Type
IGC	TCGA-D7-8570-01A	Stomach, Intestinal Adenocarcinoma, Tubular Type
IGC	TCGA-D7-8573-01A	Stomach, Intestinal Adenocarcinoma, Tubular Type
IGC	TCGA-D7-8575-01A	Stomach, Intestinal Adenocarcinoma, Tubular Type
IGC	TCGA-D7-8576-01A	Stomach, Intestinal Adenocarcinoma, Tubular Type
IGC	TCGA-D7-A4YU-01A	Stomach, Intestinal Adenocarcinoma, Tubular Type
IGC	TCGA-D7-A6EX-01A	Stomach, Intestinal Adenocarcinoma, Tubular Type
IGC	TCGA-D7-A6EY-01A	Stomach, Intestinal Adenocarcinoma, Tubular Type
IGC	TCGA-D7-A6F2-01A	Stomach, Intestinal Adenocarcinoma, Tubular Type
IGC	TCGA-D7-A74A-01A	Stomach, Intestinal Adenocarcinoma, Tubular Type
IGC	TCGA-HU-8238-01A	Stomach, Intestinal Adenocarcinoma, Tubular Type
IGC	TCGA-HU-8244-01A	Stomach, Intestinal Adenocarcinoma, Tubular Type
IGC	TCGA-HU-8249-01A	Stomach, Intestinal Adenocarcinoma, Tubular Type
IGC	TCGA-HU-8604-01A	Stomach, Intestinal Adenocarcinoma, Tubular Type
IGC	TCGA-HU-8610-01A	Stomach, Intestinal Adenocarcinoma, Tubular Type
IGC	TCGA-HU-A4G3-01A	Stomach, Intestinal Adenocarcinoma, Tubular Type
IGC	TCGA-HU-A4G9-01A	Stomach, Intestinal Adenocarcinoma, Tubular Type
IGC	TCGA-HU-A4GD-01A	Stomach, Intestinal Adenocarcinoma, Tubular Type
IGC	TCGA-HU-A4GF-01A	Stomach, Intestinal Adenocarcinoma, Tubular Type
IGC	TCGA-HU-A4GH-01A	Stomach, Intestinal Adenocarcinoma, Tubular Type
IGC	TCGA-HU-A4GQ-01A	Stomach, Intestinal Adenocarcinoma, Tubular Type
IGC	TCGA-HU-A4GT-01A	Stomach, Intestinal Adenocarcinoma, Tubular Type
IGC	TCGA-HU-A4H2-01A	Stomach, Intestinal Adenocarcinoma, Tubular Type
IGC	TCGA-HU-A4H4-01A	Stomach, Intestinal Adenocarcinoma, Tubular Type
IGC	TCGA-HU-A4H6-01A	Stomach, Intestinal Adenocarcinoma, Tubular Type
IGC	TCGA-HU-A4H8-01A	Stomach, Intestinal Adenocarcinoma, Tubular Type
IGC	TCGA-HU-A4HD-01A	Stomach, Intestinal Adenocarcinoma, Tubular Type
IGC	TCGA-KB-A93H-01A	Stomach, Intestinal Adenocarcinoma, Tubular Type
IGC	TCGA-MX-A5UJ-01A	Stomach, Intestinal Adenocarcinoma, Tubular Type
IGC	TCGA-R5-A7O7-01A	Stomach, Intestinal Adenocarcinoma, Tubular Type
IGC	TCGA-R5-A7ZE-01B	Stomach, Intestinal Adenocarcinoma, Tubular Type
IGC	TCGA-R5-A7ZF-01A	Stomach, Intestinal Adenocarcinoma, Tubular Type
IGC	TCGA-R5-A7ZR-01A	Stomach, Intestinal Adenocarcinoma, Tubular Type
IGC	TCGA-VQ-A8DU-01A	Stomach, Intestinal Adenocarcinoma, Tubular Type
IGC	TCGA-VQ-A8E2-01A	Stomach, Intestinal Adenocarcinoma, Tubular Type
IGC	TCGA-VQ-A8E7-01B	Stomach, Intestinal Adenocarcinoma, Tubular Type
IGC	TCGA-VQ-A8P3-01A	Stomach, Intestinal Adenocarcinoma, Tubular Type
IGC	TCGA-VQ-A8PE-01A	Stomach, Intestinal Adenocarcinoma, Tubular Type
IGC	TCGA-VQ-A8PF-01A	Stomach, Intestinal Adenocarcinoma, Tubular Type
IGC	TCGA-VQ-A8PH-01A	Stomach, Intestinal Adenocarcinoma, Tubular Type
IGC	TCGA-VQ-A8PJ-01A	Stomach, Intestinal Adenocarcinoma, Tubular Type
IGC	TCGA-VQ-A8PP-01A	Stomach, Intestinal Adenocarcinoma, Tubular Type
IGC	TCGA-VQ-A8PQ-01A	Stomach, Intestinal Adenocarcinoma, Tubular Type
IGC	TCGA-VQ-A8PU-01A	Stomach, Intestinal Adenocarcinoma, Tubular Type
IGC	TCGA-VQ-A91E-01A	Stomach, Intestinal Adenocarcinoma, Tubular Type
IGC	TCGA-VQ-A91N-01A	Stomach, Intestinal Adenocarcinoma, Tubular Type
IGC	TCGA-VQ-A91Q-01A	Stomach, Intestinal Adenocarcinoma, Tubular Type
IGC	TCGA-VQ-A91S-01A	Stomach, Intestinal Adenocarcinoma, Tubular Type
IGC	TCGA-VQ-A91V-01A	Stomach, Intestinal Adenocarcinoma, Tubular Type
IGC	TCGA-VQ-A91Y-01A	Stomach, Intestinal Adenocarcinoma, Tubular Type
IGC	TCGA-VQ-A91Z-01A	Stomach, Intestinal Adenocarcinoma, Tubular Type
IGC	TCGA-VQ-A922-01A	Stomach, Intestinal Adenocarcinoma, Tubular Type
IGC	TCGA-VQ-A923-01A	Stomach, Intestinal Adenocarcinoma, Tubular Type
IGC	TCGA-VQ-A924-01A	Stomach, Intestinal Adenocarcinoma, Tubular Type
IGC	TCGA-VQ-A925-01A	Stomach, Intestinal Adenocarcinoma, Tubular Type
IGC	TCGA-VQ-A92D-01A	Stomach, Intestinal Adenocarcinoma, Tubular Type
IGC	TCGA-VQ-AA68-01A	Stomach, Intestinal Adenocarcinoma, Tubular Type
IGC	TCGA-VQ-AA6D-01A	Stomach, Intestinal Adenocarcinoma, Tubular Type
IGC	TCGA-ZQ-A9CR-01A	Stomach, Intestinal Adenocarcinoma, Tubular Type
IGC	TCGA-BR-8682-01A	Stomach, Intestinal Adenocarcinoma, Mucinous Type
IGC	TCGA-BR-A4J5-01A	Stomach, Intestinal Adenocarcinoma, Mucinous Type
IGC	TCGA-BR-A4J7-01A	Stomach, Intestinal Adenocarcinoma, Mucinous Type
IGC	TCGA-CD-5798-01A	Stomach, Intestinal Adenocarcinoma, Mucinous Type
IGC	TCGA-CD-5813-01A	Stomach, Intestinal Adenocarcinoma, Mucinous Type
IGC	TCGA-CD-8525-01A	Stomach, Intestinal Adenocarcinoma, Mucinous Type
IGC	TCGA-CD-8529-01A	Stomach, Intestinal Adenocarcinoma, Mucinous Type
IGC	TCGA-D7-A4Z0-01A	Stomach, Intestinal Adenocarcinoma, Mucinous Type
IGC	TCGA-F1-A448-01A	Stomach, Intestinal Adenocarcinoma, Mucinous Type
IGC	TCGA-FP-7829-01A	Stomach, Intestinal Adenocarcinoma, Mucinous Type
IGC	TCGA-HF-7132-01A	Stomach, Intestinal Adenocarcinoma, Mucinous Type
IGC	TCGA-HF-7133-01A	Stomach, Intestinal Adenocarcinoma, Mucinous Type
IGC	TCGA-HF-A5NB-01A	Stomach, Intestinal Adenocarcinoma, Mucinous Type
IGC	TCGA-RD-A8N5-01A	Stomach, Intestinal Adenocarcinoma, Mucinous Type
IGC	TCGA-SW-A7EB-01A	Stomach, Intestinal Adenocarcinoma, Mucinous Type
IGC	TCGA-VQ-A8P2-01A	Stomach, Intestinal Adenocarcinoma, Mucinous Type
IGC	TCGA-VQ-A91A-01A	Stomach, Intestinal Adenocarcinoma, Mucinous Type
IGC	TCGA-BR-7959-01A	Stomach, Intestinal Adenocarcinoma, Mucinous Type
IGC	TCGA-BR-8080-01A	Stomach, Intestinal Adenocarcinoma, Mucinous Type
IGC	TCGA-BR-8483-01A	Stomach, Intestinal Adenocarcinoma, Not Otherwise Specified (NOS)
IGC	TCGA-BR-8676-01A	Stomach, Intestinal Adenocarcinoma, Not Otherwise Specified (NOS)
IGC	TCGA-CD-5799-01A	Stomach, Intestinal Adenocarcinoma, Not Otherwise Specified (NOS)
IGC	TCGA-CD-8524-01A	Stomach, Intestinal Adenocarcinoma, Not Otherwise Specified (NOS)
IGC	TCGA-CD-8526-01A	Stomach, Intestinal Adenocarcinoma, Not Otherwise Specified (NOS)
IGC	TCGA-CD-8527-01A	Stomach, Intestinal Adenocarcinoma, Not Otherwise Specified (NOS)
IGC	TCGA-CG-4436-01A	Stomach, Intestinal Adenocarcinoma, Not Otherwise Specified (NOS)
IGC	TCGA-CG-4437-01A	Stomach, Intestinal Adenocarcinoma, Not Otherwise Specified (NOS)
IGC	TCGA-CG-4438-01A	Stomach, Intestinal Adenocarcinoma, Not Otherwise Specified (NOS)
IGC	TCGA-CG-4440-01A	Stomach, Intestinal Adenocarcinoma, Not Otherwise Specified (NOS)
IGC	TCGA-CG-4441-01A	Stomach, Intestinal Adenocarcinoma, Not Otherwise Specified (NOS)
IGC	TCGA-CG-4442-01A	Stomach, Intestinal Adenocarcinoma, Not Otherwise Specified (NOS)
IGC	TCGA-CG-4443-01A	Stomach, Intestinal Adenocarcinoma, Not Otherwise Specified (NOS)
IGC	TCGA-CG-4460-01A	Stomach, Intestinal Adenocarcinoma, Not Otherwise Specified (NOS)
IGC	TCGA-CG-4466-01A	Stomach, Intestinal Adenocarcinoma, Not Otherwise Specified (NOS)
IGC	TCGA-CG-4469-01A	Stomach, Intestinal Adenocarcinoma, Not Otherwise Specified (NOS)
IGC	TCGA-CG-4477-01A	Stomach, Intestinal Adenocarcinoma, Not Otherwise Specified (NOS)
IGC	TCGA-CG-5718-01A	Stomach, Intestinal Adenocarcinoma, Not Otherwise Specified (NOS)
IGC	TCGA-CG-5719-01A	Stomach, Intestinal Adenocarcinoma, Not Otherwise Specified (NOS)
IGC	TCGA-CG-5721-01A	Stomach, Intestinal Adenocarcinoma, Not Otherwise Specified (NOS)
IGC	TCGA-CG-5722-01A	Stomach, Intestinal Adenocarcinoma, Not Otherwise Specified (NOS)
IGC	TCGA-CG-5726-01A	Stomach, Intestinal Adenocarcinoma, Not Otherwise Specified (NOS)
IGC	TCGA-CG-5732-01A	Stomach, Intestinal Adenocarcinoma, Not Otherwise Specified (NOS)
IGC	TCGA-CG-5734-01A	Stomach, Intestinal Adenocarcinoma, Not Otherwise Specified (NOS)
IGC	TCGA-D7-8579-01A	Stomach, Intestinal Adenocarcinoma, Not Otherwise Specified (NOS)
IGC	TCGA-D7-A6EZ-01A	Stomach, Intestinal Adenocarcinoma, Not Otherwise Specified (NOS)
IGC	TCGA-D7-A6F0-01A	Stomach, Intestinal Adenocarcinoma, Not Otherwise Specified (NOS)
IGC	TCGA-EQ-8122-01A	Stomach, Intestinal Adenocarcinoma, Not Otherwise Specified (NOS)
IGC	TCGA-F1-6874-01A	Stomach, Intestinal Adenocarcinoma, Not Otherwise Specified (NOS)
IGC	TCGA-F1-A72C-01A	Stomach, Intestinal Adenocarcinoma, Not Otherwise Specified (NOS)
IGC	TCGA-FP-8631-01A	Stomach, Intestinal Adenocarcinoma, Not Otherwise Specified (NOS)
IGC	TCGA-HF-7134-01A	Stomach, Intestinal Adenocarcinoma, Not Otherwise Specified (NOS)
IGC	TCGA-KB-A6F7-01A	Stomach, Intestinal Adenocarcinoma, Not Otherwise Specified (NOS)
IGC	TCGA-R5-A805-01A	Stomach, Intestinal Adenocarcinoma, Not Otherwise Specified (NOS)
IGC	TCGA-RD-A7BT-01A	Stomach, Intestinal Adenocarcinoma, Not Otherwise Specified (NOS)
IGC	TCGA-RD-A8MV-01A	Stomach, Intestinal Adenocarcinoma, Not Otherwise Specified (NOS)
IGC	TCGA-RD-A8MW-01A	Stomach, Intestinal Adenocarcinoma, Not Otherwise Specified (NOS)
IGC	TCGA-RD-A8N6-01A	Stomach, Intestinal Adenocarcinoma, Not Otherwise Specified (NOS)
IGC	TCGA-VQ-A8DT-01A	Stomach, Intestinal Adenocarcinoma, Not Otherwise Specified (NOS)
IGC	TCGA-VQ-A8DV-01A	Stomach, Intestinal Adenocarcinoma, Not Otherwise Specified (NOS)
IGC	TCGA-VQ-A8E0-01A	Stomach, Intestinal Adenocarcinoma, Not Otherwise Specified (NOS)
IGC	TCGA-VQ-A8E3-01A	Stomach, Intestinal Adenocarcinoma, Not Otherwise Specified (NOS)
IGC	TCGA-VQ-A8P5-01A	Stomach, Intestinal Adenocarcinoma, Not Otherwise Specified (NOS)
IGC	TCGA-VQ-A8P8-01A	Stomach, Intestinal Adenocarcinoma, Not Otherwise Specified (NOS)
IGC	TCGA-VQ-A8PK-01A	Stomach, Intestinal Adenocarcinoma, Not Otherwise Specified (NOS)
IGC	TCGA-VQ-A8PX-01A	Stomach, Intestinal Adenocarcinoma, Not Otherwise Specified (NOS)
IGC	TCGA-VQ-A91D-01A	Stomach, Intestinal Adenocarcinoma, Not Otherwise Specified (NOS)
IGC	TCGA-VQ-A91K-01A	Stomach, Intestinal Adenocarcinoma, Not Otherwise Specified (NOS)
IGC	TCGA-VQ-A91U-01A	Stomach, Intestinal Adenocarcinoma, Not Otherwise Specified (NOS)
IGC	TCGA-VQ-A91X-01A	Stomach, Intestinal Adenocarcinoma, Not Otherwise Specified (NOS)
IGC	TCGA-VQ-A94O-01A	Stomach, Intestinal Adenocarcinoma, Not Otherwise Specified (NOS)
IGC	TCGA-VQ-A94R-01A	Stomach, Intestinal Adenocarcinoma, Not Otherwise Specified (NOS)
IGC	TCGA-VQ-AA64-01A	Stomach, Intestinal Adenocarcinoma, Not Otherwise Specified (NOS)
IGC	TCGA-VQ-AA69-01A	Stomach, Intestinal Adenocarcinoma, Not Otherwise Specified (NOS)
IGC	TCGA-VQ-AA6A-01A	Stomach, Intestinal Adenocarcinoma, Not Otherwise Specified (NOS)
IGC	TCGA-VQ-AA6F-01A	Stomach, Intestinal Adenocarcinoma, Not Otherwise Specified (NOS)
IGC	TCGA-VQ-AA6G-01A	Stomach, Intestinal Adenocarcinoma, Not Otherwise Specified (NOS)
IGC	TCGA-VQ-AA6J-01A	Stomach, Intestinal Adenocarcinoma, Not Otherwise Specified (NOS)
IGC	TCGA-ZA-A8F6-01A	Stomach, Intestinal Adenocarcinoma, Not Otherwise Specified (NOS)
IGC	TCGA-BR-7704-01A	Stomach, Intestinal Adenocarcinoma, Not Otherwise Specified (NOS)
IGC	TCGA-B7-A5TJ-01A	Stomach, Intestinal Adenocarcinoma, Not Otherwise Specified (NOS)
IGC	TCGA-BR-7851-01A	Stomach, Intestinal Adenocarcinoma, Not Otherwise Specified (NOS)
IGC	TCGA-BR-7957-01A	Stomach, Intestinal Adenocarcinoma, Not Otherwise Specified (NOS)
IGC	TCGA-B7-A5TK-01A	Stomach, Intestinal Adenocarcinoma, Not Otherwise Specified (NOS)
IGC	TCGA-BR-8059-01A	Stomach, Intestinal Adenocarcinoma, Not Otherwise Specified (NOS)
IGC	TCGA-BR-8077-01A	Stomach, Intestinal Adenocarcinoma, Not Otherwise Specified (NOS)
IGC	TCGA-BR-8284-01A	Stomach, Intestinal Adenocarcinoma, Not Otherwise Specified (NOS)
IGC	TCGA-BR-8289-01A	Stomach, Intestinal Adenocarcinoma, Not Otherwise Specified (NOS)
IGC	TCGA-BR-8296-01A	Stomach, Intestinal Adenocarcinoma, Not Otherwise Specified (NOS)
IGC	TCGA-BR-8373-01A	Stomach, Intestinal Adenocarcinoma, Not Otherwise Specified (NOS)
IGC	TCGA-CD-5800-01A	NA
IGC	TCGA-D7-6527-01A	NA
IGC	TCGA-HU-A4H5-01A	NA
IGC	TCGA-VQ-A8PB-01A	NA
IGC	TCGA-VQ-A928-01A	NA
SNT	TCGA-CG-5728-11A	NA
SNT	TCGA-IP-7968-11A	NA
SNT	TCGA-IN-AB1X-11A	NA
SNT	TCGA-BR-7851-11A	NA
SNT	TCGA-CG-5734-11A	NA
SNT	TCGA-FP-7829-11A	NA
SNT	TCGA-HU-A4HB-11A	NA
SNT	TCGA-BR-7717-11A	NA
SNT	TCGA-HU-A4GC-11A	NA
SNT	TCGA-BR-7703-11A	NA
SNT	TCGA-HU-A4GH-11A	NA
SNT	TCGA-BR-7704-11A	NA
SNT	TCGA-BR-6457-11A	NA
SNT	TCGA-FP-7735-11A	NA
SNT	TCGA-IN-7806-11A	NA
SNT	TCGA-IN-8663-11A	NA
SNT	TCGA-CG-5733-11A	NA
SNT	TCGA-BR-6454-11A	NA
SNT	TCGA-CG-5721-11A	NA
SNT	TCGA-BR-7716-11A	NA
SNT	TCGA-HU-A4GY-11A	NA
SNT	TCGA-IN-AB1V-11A	NA
SNT	TCGA-CG-5730-11A	NA
SNT	TCGA-BR-6453-11A	NA
SNT	TCGA-BR-7715-11A	NA
SNT	TCGA-HU-A4GP-11A	NA
SNT	TCGA-CG-5720-11A	NA
SNT	TCGA-BR-8060-11A	NA
SNT	TCGA-HU-A4GN-11A	NA
SNT	TCGA-CG-5722-11A	NA
SNT	TCGA-HU-8238-11A	NA
SNT	TCGA-BR-6802-11A	NA

## Sheet: BC
Supplementary Table S6B. TCGA breast cancer samples used in this work.
sample_type	sample_ID	IBC score (obtained from [10.1186/s13058-021-01467-y]) Higher IBC score means stronger IBC characteristics
IBC	TCGA-A8-A08R-01A	0.583
IBC	TCGA-AC-A2QH-01B	0.563
IBC	TCGA-AN-A0AR-01A	0.5614
IBC	TCGA-B6-A3ZX-01A	0.5588
IBC	TCGA-E9-A2JT-01A	0.5552
IBC	TCGA-A8-A07R-01A	0.5486
IBC	TCGA-PL-A8LZ-01A	0.5394
IBC	TCGA-A8-A09X-01A	0.5336
IBC	TCGA-BH-A0E6-01A	0.5304
IBC	TCGA-A8-A07O-01A	0.5222
IBC	TCGA-A8-A085-01A	0.5182
IBC	TCGA-E9-A1R5-01A	0.5178
IBC	TCGA-AN-A0FJ-01A	0.5134
IBC	TCGA-E9-A248-01A	0.5098
IBC	TCGA-A8-A09A-01A	0.5076
IBC	TCGA-BH-A1FC-01A	0.5026
IBC	TCGA-A8-A09G-01A	0.5002
IBC	TCGA-AQ-A54O-01A	0.2062
NIBC	TCGA-V7-A7HQ-01A	0.2272
NIBC	TCGA-AC-A3TM-01A	0.233
NIBC	TCGA-GM-A5PV-01A	0.2418
NIBC	TCGA-BH-A1F5-01A	0.2434
NIBC	TCGA-E9-A6HE-01A	0.2434
NIBC	TCGA-E2-A14W-01A	0.244
NIBC	TCGA-E2-A570-01A	0.2464
NIBC	TCGA-LD-A66U-01A	0.2472
NIBC	TCGA-D8-A1XZ-01A	0.2506
NIBC	TCGA-BH-A2L8-01A	0.2512
NIBC	TCGA-E2-A9RU-01A	0.2522
NIBC	TCGA-AC-A3QP-01A	0.255
NIBC	TCGA-EW-A1J3-01A	0.2566
NIBC	TCGA-D8-A1XA-01A	0.2568
NIBC	TCGA-E2-A1B4-01A	0.2572
NIBC	TCGA-BH-A0E2-01A	0.2574
NIBC	TCGA-A2-A3XV-01A	0.2588
NIBC	TCGA-AR-A24X-01A	0.259
NIBC	TCGA-BH-A0DS-01A	0.2592
NIBC	TCGA-EW-A1P5-01A	0.2598
NIBC	TCGA-AO-A12B-01A	0.2604
NIBC	TCGA-Z7-A8R6-01A	0.2606
NIBC	TCGA-B6-A0RL-01A	0.2618
NIBC	TCGA-A2-A0CQ-01A	0.2628
NIBC	TCGA-C8-A12Y-01A	0.2628
NIBC	TCGA-AR-A1AS-01A	0.2632
NIBC	TCGA-AR-A24K-01A	0.2638
NIBC	TCGA-B6-A0RI-01A	0.2638
NIBC	TCGA-AO-A0JD-01A	0.2642
NIBC	TCGA-B6-A0RN-01A	0.2644
NIBC	TCGA-E9-A1RC-01A	0.2644
NIBC	TCGA-A2-A0CK-01A	0.2648
NIBC	TCGA-BH-A0DD-01A	0.265
NIBC	TCGA-OL-A66O-01A	0.265
NIBC	TCGA-AQ-A1H3-01A	0.266
NIBC	TCGA-E2-A10F-01A	0.2662
NIBC	TCGA-GM-A5PX-01A	0.2664
NIBC	TCGA-A8-A09T-01A	0.267
NIBC	TCGA-OL-A66K-01A	0.2678
NIBC	TCGA-AN-A0XS-01A	0.2684
NIBC	TCGA-E9-A249-01A	0.27
NIBC	TCGA-AC-A3TN-01A	0.2702
NIBC	TCGA-BH-A1FD-01A	0.2708
NIBC	TCGA-BH-A18F-01A	0.2724
NIBC	TCGA-GM-A2DA-01A	0.2728
NIBC	TCGA-EW-A1P3-01A	0.273
NIBC	TCGA-BH-A0W3-01A	0.2738
NIBC	TCGA-AC-A3YJ-01A	0.274
NIBC	TCGA-AO-A03V-01A	0.274
NIBC	TCGA-AN-A0AJ-01A	0.2744
NIBC	TCGA-AC-A5EH-01A	0.2748
NIBC	TCGA-AC-A3EH-01A	0.275
NIBC	TCGA-B6-A40B-01A	0.275
NIBC	TCGA-D8-A1JT-01A	0.2752
NIBC	TCGA-E2-A1L6-01A	0.2754
NIBC	TCGA-BH-A8FY-01A	0.276
NIBC	TCGA-AC-A5XS-01A	0.2762
NIBC	TCGA-A2-A0SY-01A	0.2766
NIBC	TCGA-AO-A1KQ-01A	0.2768
NIBC	TCGA-E2-A1BC-01A	0.277
NIBC	TCGA-AC-A2FM-01A	0.2774
NIBC	TCGA-BH-A0B5-01A	0.2778
NIBC	TCGA-E2-A56Z-01A	0.2778
NIBC	TCGA-A7-A4SB-01A	0.278
NIBC	TCGA-BH-A28Q-01A	0.278
NIBC	TCGA-E9-A54X-01A	0.278
NIBC	TCGA-B6-A0RS-01A	0.2784
NIBC	TCGA-BH-A0BA-01A	0.2786
NIBC	TCGA-EW-A1J2-01A	0.2786
NIBC	TCGA-A1-A0SF-01A	0.2788
NIBC	TCGA-A2-A0CS-01A	0.2788
NIBC	TCGA-D8-A27T-01A	0.279
NIBC	TCGA-BH-A0DP-01A	0.2792
NIBC	TCGA-E2-A14Q-01A	0.2792
NIBC	TCGA-BH-A8FZ-01A	0.2794
NIBC	TCGA-A7-A4SA-01A	0.2796
NIBC	TCGA-A7-A5ZW-01A	0.2798
NIBC	TCGA-OL-A5D8-01A	0.2798
NIBC	TCGA-A8-A0A9-01A	0.2802
NIBC	TCGA-D8-A146-01A	0.2802
NIBC	TCGA-OL-A6VQ-01A	0.2802
NIBC	TCGA-AC-A2B8-01A	0.2804
NIBC	TCGA-BH-A0HA-01A	0.2804
NIBC	TCGA-LD-A7W6-01A	0.2806
NIBC	TCGA-AC-A62Y-01A	0.2808
NIBC	TCGA-BH-A1FB-01A	0.2808
NIBC	TCGA-E2-A1L8-01A	0.2808
NIBC	TCGA-EW-A1IY-01A	0.2808
NIBC	TCGA-BH-A1ES-01A	0.2814
NIBC	TCGA-E2-A107-01A	0.2814
NIBC	TCGA-E2-A15J-01A	0.2816
NIBC	TCGA-AO-A0JM-01A	0.2822
NIBC	TCGA-PE-A5DE-01A	0.2822
NIBC	TCGA-E2-A1LA-01A	0.2824
NIBC	TCGA-C8-A1HE-01A	0.2826
NIBC	TCGA-E2-A14T-01A	0.2826
NIBC	TCGA-BH-A0DT-01A	0.283
NIBC	TCGA-E2-A154-01A	0.2832
NIBC	TCGA-E9-A1RB-01A	0.2832

## Sheet: PC
Supplementary Table S6C. TCGA prostate cancer samples used in this work.
sample_type	sample_ID	gleason_grade_primary	gleason_grade_secondary	gleason_score
DPC	TCGA-2A-A8VT-01A	4	5	9
DPC	TCGA-2A-A8VX-01A	4	4	8
DPC	TCGA-2A-A8W3-01A	4	5	9
DPC	TCGA-4L-AA1F-01A	4	4	8
DPC	TCGA-CH-5741-01A	4	5	9
DPC	TCGA-CH-5751-01A	5	5	10
DPC	TCGA-CH-5752-01A	4	4	8
DPC	TCGA-CH-5753-01A	4	5	9
DPC	TCGA-CH-5754-01A	4	5	9
DPC	TCGA-CH-5761-01A	5	4	9
DPC	TCGA-CH-5769-01A	5	4	9
DPC	TCGA-CH-5772-01A	4	5	9
DPC	TCGA-CH-5792-01A	4	5	9
DPC	TCGA-EJ-5507-01A	4	5	9
DPC	TCGA-EJ-5514-01A	4	5	9
DPC	TCGA-EJ-5518-01A	4	5	9
DPC	TCGA-EJ-5519-01A	4	4	8
DPC	TCGA-EJ-5524-01A	4	5	9
DPC	TCGA-EJ-5525-01A	4	5	9
DPC	TCGA-EJ-5526-01A	4	4	8
DPC	TCGA-EJ-7782-01A	4	4	8
DPC	TCGA-EJ-8468-01A	4	4	8
DPC	TCGA-EJ-8469-01A	4	5	9
DPC	TCGA-EJ-8472-01A	4	4	8
DPC	TCGA-EJ-8474-01A	4	4	8
DPC	TCGA-EJ-A46B-01A	4	4	8
DPC	TCGA-EJ-A46E-01A	4	4	8
DPC	TCGA-EJ-A46F-01A	4	4	8
DPC	TCGA-EJ-A46G-01A	4	4	8
DPC	TCGA-EJ-A65B-01A	4	5	9
DPC	TCGA-EJ-A65D-01A	4	4	8
DPC	TCGA-EJ-A65F-01A	4	5	9
DPC	TCGA-EJ-A65J-01A	4	5	9
DPC	TCGA-EJ-A6RA-01A	4	4	8
DPC	TCGA-EJ-A7NJ-01A	4	4	8
DPC	TCGA-EJ-A7NM-01A	4	5	9
DPC	TCGA-FC-7961-01A	4	5	9
DPC	TCGA-FC-A5OB-01A	4	5	9
DPC	TCGA-G9-6356-01A	4	5	9
DPC	TCGA-G9-6367-01A	4	5	9
DPC	TCGA-G9-6499-01A	4	5	9
DPC	TCGA-G9-7510-01A	4	4	8
DPC	TCGA-G9-7521-01A	4	4	8
DPC	TCGA-G9-7523-01A	5	5	10
DPC	TCGA-G9-A9S0-01A	4	4	8
DPC	TCGA-G9-A9S4-01A	4	4	8
DPC	TCGA-G9-A9S7-01A	4	4	8
DPC	TCGA-HC-7081-01A	4	5	9
DPC	TCGA-HC-7213-01A	4	5	9
DPC	TCGA-HC-7232-01A	4	5	9
DPC	TCGA-HC-7819-01A	4	4	8
DPC	TCGA-HC-7821-01A	4	4	8
DPC	TCGA-HC-8262-01A	4	4	8
DPC	TCGA-HC-8266-01A	4	4	8
DPC	TCGA-HC-A48F-01A	4	4	8
DPC	TCGA-HC-A4ZV-01A	5	4	9
DPC	TCGA-HC-A631-01A	4	5	9
DPC	TCGA-HC-A632-01A	4	5	9
DPC	TCGA-HC-A8CY-01A	5	4	9
DPC	TCGA-HC-A9TE-01A	5	4	9
DPC	TCGA-HC-A9TH-01A	5	4	9
DPC	TCGA-HI-7168-01A	4	5	9
DPC	TCGA-HI-7171-01A	5	4	9
DPC	TCGA-J4-A6G1-01A	4	4	8
DPC	TCGA-J4-A6G3-01A	4	4	8
DPC	TCGA-J4-AATZ-01A	4	5	9
DPC	TCGA-J9-A52B-01A	5	4	9
DPC	TCGA-J9-A52C-01A	4	5	9
DPC	TCGA-J9-A52D-01A	4	5	9
DPC	TCGA-J9-A52E-01A	4	5	9
DPC	TCGA-J9-A8CK-01A	4	5	9
DPC	TCGA-J9-A8CL-01A	4	5	9
DPC	TCGA-J9-A8CM-01A	5	4	9
DPC	TCGA-KC-A4BR-01A	4	5	9
DPC	TCGA-KC-A4BV-01A	4	5	9
DPC	TCGA-KK-A59V-01A	4	5	9
DPC	TCGA-KK-A59X-01A	5	4	9
DPC	TCGA-KK-A59Y-01A	4	5	9
DPC	TCGA-KK-A5A1-01A	4	5	9
DPC	TCGA-KK-A6E0-01A	4	5	9
DPC	TCGA-KK-A6E1-01A	4	5	9
DPC	TCGA-KK-A6E6-01A	4	5	9
DPC	TCGA-KK-A6E7-01A	5	4	9
DPC	TCGA-KK-A6E8-01A	4	5	9
DPC	TCGA-KK-A7AP-01A	4	5	9
DPC	TCGA-KK-A7AU-01A	4	5	9
DPC	TCGA-KK-A7B0-01A	4	5	9
DPC	TCGA-KK-A7B2-01A	4	5	9
DPC	TCGA-KK-A7B3-01A	4	5	9
DPC	TCGA-KK-A7B4-01A	4	5	9
DPC	TCGA-KK-A8I7-01A	4	5	9
DPC	TCGA-KK-A8I8-01A	4	5	9
DPC	TCGA-KK-A8I9-01A	4	4	8
DPC	TCGA-KK-A8IA-01A	4	5	9
DPC	TCGA-KK-A8IB-01A	4	5	9
DPC	TCGA-KK-A8IC-01A	4	5	9
DPC	TCGA-KK-A8ID-01A	5	4	9
DPC	TCGA-KK-A8II-01A	4	5	9
DPC	TCGA-KK-A8IK-01A	4	5	9
DPC	TCGA-KK-A8IL-01A	4	5	9
DPC	TCGA-M7-A722-01A	4	4	8
DPC	TCGA-M7-A724-01A	4	4	8
DPC	TCGA-MG-AAMC-01A	4	5	9
DPC	TCGA-V1-A8WV-01A	4	5	9
DPC	TCGA-V1-A8WW-01A	4	5	9
DPC	TCGA-V1-A9O5-01A	5	4	9
DPC	TCGA-V1-A9O7-01A	5	4	9
DPC	TCGA-V1-A9OA-01A	4	5	9
DPC	TCGA-V1-A9OH-01A	4	4	8
DPC	TCGA-V1-A9OL-01A	5	4	9
DPC	TCGA-V1-A9Z7-01A	5	4	9
DPC	TCGA-V1-A9Z8-01A	5	4	9
DPC	TCGA-V1-A9Z9-01A	4	5	9
DPC	TCGA-V1-A9ZG-01A	4	5	9
DPC	TCGA-V1-A9ZI-01A	4	5	9
DPC	TCGA-V1-A9ZK-01A	4	4	8
DPC	TCGA-V1-A9ZR-01A	4	4	8
DPC	TCGA-VN-A88I-01A	4	4	8
DPC	TCGA-VN-A88K-01A	4	4	8
DPC	TCGA-VN-A88Q-01A	4	4	8
DPC	TCGA-VN-A88R-01A	4	4	8
DPC	TCGA-VN-A943-01A	4	4	8
DPC	TCGA-VP-A878-01A	4	5	9
DPC	TCGA-VP-A879-01A	4	5	9
DPC	TCGA-VP-A87B-01A	4	4	8
DPC	TCGA-VP-A87D-01A	4	5	9
DPC	TCGA-VP-A87H-01A	4	5	9
DPC	TCGA-VP-A87K-01A	4	4	8
DPC	TCGA-VP-AA1N-01A	5	4	9
DPC	TCGA-WW-A8ZI-01A	4	4	8
DPC	TCGA-X4-A8KQ-01A	4	5	9
DPC	TCGA-XJ-A9DI-01A	5	4	9
DPC	TCGA-XJ-A9DK-01A	4	4	8
DPC	TCGA-XJ-A9DX-01A	5	4	9
DPC	TCGA-XK-AAIR-01A	4	4	8
DPC	TCGA-XK-AAIV-01A	5	5	10
DPC	TCGA-XK-AAIW-01A	5	4	9
DPC	TCGA-XK-AAJ3-01A	4	4	8
DPC	TCGA-XQ-A8TA-01A	5	5	10
DPC	TCGA-XQ-A8TB-01A	4	5	9
DPC	TCGA-Y6-A9XI-01A	4	4	8
DPC	TCGA-YJ-A8SW-01A	5	4	9
DPC	TCGA-YL-A8HJ-01A	4	5	9
DPC	TCGA-YL-A8HK-01A	4	5	9
DPC	TCGA-YL-A8HL-01A	4	5	9
DPC	TCGA-YL-A8HM-01A	4	5	9
DPC	TCGA-YL-A8S8-01A	4	5	9
DPC	TCGA-YL-A8S9-01A	4	5	9
DPC	TCGA-YL-A8SA-01A	4	4	8
DPC	TCGA-YL-A8SB-01A	4	5	9
DPC	TCGA-YL-A8SC-01A	4	5	9
DPC	TCGA-YL-A8SI-01A	4	5	9
DPC	TCGA-YL-A9WH-01A	4	5	9
DPC	TCGA-YL-A9WI-01A	4	5	9
DPC	TCGA-YL-A9WJ-01A	4	4	8
DPC	TCGA-YL-A9WK-01A	4	5	9
DPC	TCGA-YL-A9WL-01A	4	5	9
DPC	TCGA-YL-A9WX-01A	4	5	9
DPC	TCGA-YL-A9WY-01A	5	4	9
DPC	TCGA-ZG-A8QW-01A	4	5	9
DPC	TCGA-ZG-A8QY-01A	5	4	9
DPC	TCGA-ZG-A8QZ-01A	4	5	9
DPC	TCGA-ZG-A9KY-01A	5	4	9
DPC	TCGA-ZG-A9L0-01A	5	4	9
DPC	TCGA-ZG-A9L1-01A	4	5	9
DPC	TCGA-ZG-A9L2-01A	4	5	9
DPC	TCGA-ZG-A9L4-01A	5	4	9
DPC	TCGA-ZG-A9L5-01A	5	4	9
DPC	TCGA-ZG-A9L6-01A	5	4	9
DPC	TCGA-ZG-A9L9-01A	4	5	9
DPC	TCGA-ZG-A9LB-01A	5	4	9
DPC	TCGA-ZG-A9LM-01A	4	5	9
DPC	TCGA-ZG-A9LN-01A	5	4	9
DPC	TCGA-ZG-A9LS-01A	5	4	9
DPC	TCGA-ZG-A9LU-01A	5	4	9
DPC	TCGA-ZG-A9LY-01A	4	5	9
DPC	TCGA-ZG-A9LZ-01A	4	5	9
DPC	TCGA-ZG-A9M4-01A	5	4	9
DPC	TCGA-ZG-A9MC-01A	5	4	9
DPC	TCGA-ZG-A9N3-01A	5	4	9
DPC	TCGA-ZG-A9ND-01A	5	4	9
DPC	TCGA-ZG-A9NI-01A	5	4	9
NDPC	TCGA-2A-A8VL-01A	3	3	6
NDPC	TCGA-2A-A8VO-01A	3	3	6
NDPC	TCGA-2A-A8VV-01A	3	3	6
NDPC	TCGA-2A-AAYO-01A	3	3	6
NDPC	TCGA-2A-AAYU-01A	3	3	6
NDPC	TCGA-CH-5738-01A	3	3	6
NDPC	TCGA-EJ-5517-01A	3	3	6
NDPC	TCGA-EJ-7321-01A	3	3	6
NDPC	TCGA-EJ-A65M-01A	3	3	6
NDPC	TCGA-EJ-AB20-01A	3	3	6
NDPC	TCGA-EJ-AB27-01A	3	3	6
NDPC	TCGA-FC-A8O0-01A	3	3	6
NDPC	TCGA-G9-6342-01A	3	3	6
NDPC	TCGA-G9-6347-01A	3	3	6
NDPC	TCGA-G9-6371-01A	3	3	6
NDPC	TCGA-G9-7509-01A	3	3	6
NDPC	TCGA-H9-A6BX-01A	3	3	6
NDPC	TCGA-HC-7075-01A	3	3	6
NDPC	TCGA-HC-7077-01A	3	3	6
NDPC	TCGA-HC-7209-01A	3	3	6
NDPC	TCGA-HC-7748-01A	3	3	6
NDPC	TCGA-HC-8213-01A	3	3	6
NDPC	TCGA-HC-8258-01A	3	3	6
NDPC	TCGA-HC-8259-01A	3	3	6
NDPC	TCGA-HI-7170-01A	3	3	6
NDPC	TCGA-J4-A67Q-01A	3	3	6
NDPC	TCGA-J4-A83K-01A	3	3	6
NDPC	TCGA-J4-AATV-01A	3	3	6
NDPC	TCGA-J4-AAU2-01A	3	3	6
NDPC	TCGA-J9-A8CN-01A	3	3	6
NDPC	TCGA-M7-A720-01A	3	3	6
NDPC	TCGA-QU-A6IO-01A	3	3	6
NDPC	TCGA-QU-A6IP-01A	3	3	6
NDPC	TCGA-V1-A8MF-01A	3	3	6
NDPC	TCGA-V1-A8MK-01A	3	3	6
NDPC	TCGA-V1-A8WN-01A	3	3	6
NDPC	TCGA-V1-A8WS-01A	3	3	6
NDPC	TCGA-V1-A9OF-01A	3	3	6
NDPC	TCGA-V1-A9OQ-01A	3	3	6
NDPC	TCGA-V1-A9OT-01A	3	3	6
NDPC	TCGA-VP-A87E-01A	3	3	6
NDPC	TCGA-XJ-A9DQ-01A	3	3	6
NDPC	TCGA-Y6-A8TL-01A	3	3	6
NDPC	TCGA-ZG-A8QX-01A	3	3	6

## Sheet: LC
Supplementary Table S6D. GEO lung cancer samples used in this work
sample_type	Sample.name	GEO.accession	Group
SCLC	V4070	GSM990205	Carcinoma of lung, small cell
SCLC	V4071	GSM990206	Carcinoma of lung, small cell
SCLC	V4072	GSM990207	Carcinoma of lung, small cell
SCLC	V4076	GSM990211	Carcinoma of lung, small cell
SCLC	V4077	GSM990212	Carcinoma of lung, small cell
SCLC	V4078	GSM990213	Carcinoma of lung, small cell
SCLC	V4079	GSM990214	Carcinoma of lung, small cell
SCLC	V4080	GSM990215	Carcinoma of lung, small cell
SCLC	V4081	GSM990216	Carcinoma of lung, small cell
SCLC	V4082	GSM990217	Carcinoma of lung, small cell
SCLC	V4084	GSM990218	Carcinoma of lung, small cell
SCLC	V4085	GSM990219	Carcinoma of lung, small cell
SCLC	V4086	GSM990220	Carcinoma of lung, small cell
SCLC	V4087	GSM990221	Carcinoma of lung, small cell
SCLC	V4088	GSM990222	Carcinoma of lung, small cell
SCLC	V4089	GSM990223	Carcinoma of lung, small cell
SCLC	V4090	GSM990224	Carcinoma of lung, small cell
SCLC	V4097	GSM990231	Carcinoma of lung, small cell
SCLC	V4098	GSM990232	Carcinoma of lung, small cell
SCLC	V4099	GSM990233	Carcinoma of lung, small cell
SCLC	SCLC_4_20111129	GSM990246	Carcinoma of lung, small cell
NSCLC	NSCLC_1_20111129	GSM990234	Adenocarcinoma of lung
NSCLC	NSCLC_2_20111129	GSM990235	Adenocarcinoma of lung
NSCLC	NSCLC_3_20111129	GSM990236	Adenocarcinoma of lung
NSCLC	NSCLC_4_20111129	GSM990237	Adenocarcinoma of lung
NSCLC	NSCLC_13_20111129	GSM990241	Adenocarcinoma of lung
NSCLC	NSCLC_14_20111129	GSM990242	Adenocarcinoma of lung
NSCLC	NSCLC_15_20111129	GSM990243	Adenocarcinoma of lung
NSCLC	NSCLC_17_20111129	GSM990244	Adenocarcinoma of lung
NSCLC	NSCLC_5_20111129	GSM990238	Carcinoma of lung, large cell
NSCLC	NSCLC_18_20111129	GSM990245	Carcinoma of lung, large cell
NSCLC	NSCLC_6_20111129	GSM990239	Carcinoma of lung, neuroendocrine
NSCLC	NSCLC_7_20111129	GSM990240	Carcinoma of lung, non-small cell
NSCLC	NSCLC_8_20111129	GSM990248	Carcinoma of lung, squamous cell
NSCLC	NSCLC_9_20111129	GSM990249	Carcinoma of lung, squamous cell
NSCLC	NSCLC_10_20111129	GSM990250	Carcinoma of lung, squamous cell
NSCLC	NSCLC_11_20111129	GSM990251	Carcinoma of lung, squamous cell

## Sheet: RBC
Supplementary Table S6E. GEO RBC samples used in this work
Sample ID	GEO accession
GSM2896712	GSE108378
GSM2896713	GSE108378
GSM2896714	GSE108378
GSM2896715	GSE108378
GSM1830782	GSE63703
GSM1830783	GSE63703
GSM1830784	GSE63703
